# Supplementary material for: Identification of Viscum album L. miRNAs and prediction of their medicinal values
Source: PLoS One. 2017 Nov 7;12(11):e0187776. doi: 10.1371/journal.pone.0187776 (PMC5675405; doi:10.1371/journal.pone.0187776)
Supplement: S1 Table — (XLSX) [file pone.0187776.s001.xlsx]

## Sheet: 工作表1
S1 Table. Primers for qRT-PCT
miRNA	Sequence	RT primer	Primer	Primer
miR166a-3p	TCGGACCAGGCTTCATTCCCC	GTCGTATCCAGTGCGTGTCGTGGAGTCGGC AATTGCACTGGATACGACGGGGAA	F: AGTCGGACCAGGCTTCA	F: AGTCGGACCAGGCTTCA
			R: CAGTGCGTGTCGTGGAG	R: CAGTGCGTGTCGTGGAG
miR159a	TTTGGATTGAAGGGAGCTCT	GTCGTATCCAGTGCGTGTCGTGGAGTCGGC AATTGCACTGGATACGACAGAGCT	F: GCCGTTTGGATTGAAGG	F: GCCGTTTGGATTGAAGG
			R: CAGTGCGTGTCGTGGAG	R: CAGTGCGTGTCGTGGAG
miR831-5p	AGGAAGACTGTAGAAGAGATGAGG	GTCGTATCCAGTGCGTGTCGTGGAGTCGGC AATTGCACTGGATACGACCCTCAT	F: CTCAGGAAGACTGTAGAAGA	F: CTCAGGAAGACTGTAGAAGA
			R: CAGTGCGTGTCGTGGAG	R: CAGTGCGTGTCGTGGAG
miR6135c	GGGTGTTGGTCAATTAAGAC	GTCGT ATCCA GTGCA GGGTC CGAGG TATTC GCACT GGATA CGAC GTCTTA	F: AGCGGGTGTTGGTCAAT	F: AGCGGGTGTTGGTCAAT
			R: GTGCAGGGTCCGAGGTAT	R: GTGCAGGGTCCGAGGTAT
miR4414-3p	TACAACGATGGGAAGACTGC	GTCGT ATCCA GTGCA GGGTC CGAGG TATTC GCACT GGATA CGAC GCAGTC	F: AAGGCTACAACGATGGGAA	F: AAGGCTACAACGATGGGAA
			R: GTGCAGGGTCCGAGGTAT	R: GTGCAGGGTCCGAGGTAT
val-miR218	GATGATCGCCACGTCGGAGGA	GTCGTATCCAGTGCAGGGTCCGAGGTATTC GCACTGGATACGACTCCTCC	F: AGGGATGATCGCCACG	F: AGGGATGATCGCCACG
			R: GTGCAGGGTCCGAGGTAT	R: GTGCAGGGTCCGAGGTAT
val-miR 1017	TCCCACATCGGACTTGAGGTC	GTCGT ATCCA GTGCA GGGTC CGAGG TATTC GCACT GGATA CGAC GACCTC	F: TGCCGTCCCACATCG	F: TGCCGTCCCACATCG
			R: GTGCAGGGTCCGAGGTAT	R: GTGCAGGGTCCGAGGTAT
val-miR832	TAAGTTCCAGCTCTGACTACC	GTCGT ATCCA GTGCA GGGTC CGAGG TATTC GCACT GGATA CGAC GGTAGT	F: TGGGTAAGTTCCAGCTCTG	F: TGGGTAAGTTCCAGCTCTG
			R: GTGCAGGGTCCGAGGTAT	R: GTGCAGGGTCCGAGGTAT
val-miR633	TCAATGAACTGGGTTGTGCCT	GTCGT ATCCA GTGCA GGGTC CGAGG TATTC GCACT GGATA CGAC AGGCAC	F: CGGGTCAATGAACTGGGT	F: CGGGTCAATGAACTGGGT
			R: GTGCAGGGTCCGAGGTAT	R: GTGCAGGGTCCGAGGTAT
val-miR1087	GGGGAATGACAACTGGGGACC	GTCGT ATCCA GTGCA GGGTC CGAGG TATTC GCACT GGATA CGAC GGTCCC	F: CGGGGGAATGACAACTG	F: CGGGGGAATGACAACTG
			R: GTGCAGGGTCCGAGGTAT	R: GTGCAGGGTCCGAGGTAT
