# Supplementary material for: Identification of Viscum album L. miRNAs and prediction of their medicinal values
Source: PLoS One. 2017 Nov 7;12(11):e0187776. doi: 10.1371/journal.pone.0187776 (PMC5675405; doi:10.1371/journal.pone.0187776)
Supplement: S2 Table — (XLSX) [file pone.0187776.s002.xlsx]

## Sheet: 工作表1
S2 Table. Conserved miRNAs identified in V. album
miR name	Total expression	Sequence
miR166a-3p	687103	TCGGACCAGGCTTCATTCCCC
miR166	673128	TCGGACCAGGCTTCATTCCCCT
miR9778	614703	CCCAATCTCGAACTCGTCG
miR4993	539038	GAGGGCGCGGTGGATGCTG
miR159a	486726	TTTGGATTGAAGGGAGCTCT
miR159b-3p	464246	TTTGGATTGAAGGGAGCTCTT
miR7696a-3p	405873	TTCAAATGAGAACTTTGAAG
miR3932b-5p	362639	TGGACTGCTCGAGCTGCTC
miR5246	333487	ATGAGAACTTTGAAGGTT
miR9484	114281	TAGGCAAGGGAAGTCGGC
miR6168	76838	TCGTCGGCTGTCGGTGGACTGCTCG
miR7767-5p	57668	CCAAGATGAGAGCTCTCCT
miR479	56303	TGTGTATTGGTTGGCCCGTC
miR396a-5p	54082	TTCCACAGCTTTCTTGAACTG
miR2916	54007	GTTGGGGGCTCGAAGACGATCAGA
miR7984a	26623	TCCGACTTTGTGAAATGACTT
miR2118	25958	TTACCGATACCATCCATTCT
miR5807	22838	ACGCACGGTCTGAGAGTTATTGGC
miR4348b	21160	TCTATGAATTTGACTGTTAGA
miR6135c	20440	GGGTGTTGGTCAATTAAGAC
miR8585	20058	TCTCATGGAGAGTTCGATACTGGCT
miR2109	15457	TGTCGATGTCGTCGCCTCTGC
miR8584	15000	GTGAATCCGTGGTCGTCCGCTATG
miR5717	14569	AATTGGATTGTTGCCTTGGCC
miR894	14251	TTTCACGTCGGGTTCACCA
miR6441	11520	AAGAATTGACGGAAGGACACA
miR6029	10807	TGGATTGTAGATTTCAGACTT
miR319a	10234	TTGGACTGAAGGGAGCTCCCT
miR319a-3p	10079	TTGGACTGAAGGGAGCTCCC
miR827-5p	9487	TTTGTTTGATGGTATTTTC
miR8573	9185	CCGGGCTGACATGTGTGC
miR397a-5p	9038	TGCGTTGAGGCGCAGCAGTTGACTG
miR5077	8523	TTCACGTCGGGTTCACCA
miR6300	8205	GTCGTTGTCGTATAGTGGTAA
miR9662a-3p	7890	TTAGAACATCTGCCAGAGCACCAG
miR9664-3p	7447	TTGACAGACCTCGATGAGTAG
miR2111-3p	7277	GACTGGATGCGGACTACC
miR7731-3p	7224	GGTTAGCACTCTGGACTTTGAATC
miR482c-5p	6948	GGAGGGCTGTCTGGGGTG
miR7831	6437	TGCATGTAGAGACCTCAACAAAC
miR167c	5952	TGAAGCTGCCAGCATGATCTC
miR4414-3p	5752	TACAACGATGGGAAGACTGC
miR5658	5435	AGATGATGATGAAGATGAACAC
miR5793	5385	CGAGGATCGGATACAGGCG
miR7812	5369	CTGTAGAATTGAAGGAGG
miR4403	4777	AGGACACCGGAGCGACACGGAC
miR6478	4357	CCGGCCTTAGCTCAGTTGGTAGAGC
miR8726	4194	CGATGGAGCCTGGACAGAA
miR6466-5p	3993	TCAGTGGTAGAGCATTTGACTGCA
miR5178-3p	3303	GCTGACCGGTGGAGCCTGGC
miR536	3163	TCGGACAAAGCTGTGTGAATC
miR3705	3112	GTAGTGGTTAGCACTCTGGAC
miR5231	2791	TTTATGGAAGTAGATATCTCA
miR8155	2640	CTAAACTGCCTCTGATACC
miR158-3p	2600	TTTCCAAATGTAGAATACT
miR6475	2514	TCTATGAGTACTGAAAGAACGAC
miR2873b	2325	ATTGGATTGAGCCTTGGTATG
miR8664	2209	GGAGATCATCGGTGGGGACGCAGA
miR3633a-5p	2083	GGAGATCGGATGGTTAGGATTG
miR820a	1969	TCGGCTCGTGGAGTGGACCCA
miR5050	1922	TTGAGGTCGTTCAGAGCACAC
miR472-5p	1896	ATGGTCGAATGGTAAAATA
miR398c-5p	1855	CGGATTGACCTGAAATCACAG
miR5051	1810	TTTGGCACTGTAGAAACTGGGA
miR6173	1769	CTAGCCGTAAACGATGGATACT
miR5813	1744	ACAGCAGGACGGTGGTCATGGA
miR9765	1616	TAATCAGAATTCGGAGTCAGAACT
miR7814	1565	AGATTGTTTGTACTTTGA
miR5266	1550	CGGGGGGCTGTCTGGGGGGG
miR1535a	1542	CTTGTTTGTGATTGATGACCT
miR4235	1540	CTGAAAACTCGTACAACCGCCT
miR1090	1517	CGGAAAGCCATTCTGAACAAA
miR5225a	1506	TCTGTCGAAGAATGGAGACTGGATGC
miR3442-5p	1495	ACCGATTTTAACTCTGAATT
miR172e-3p	1469	GAAGTTGTTGATGCTGCT
miR6186	1441	CGACGAAGAACGCTGAGAGGA
miR9723	1392	CAAGGGCAGAGTTTGGACGAACTC
miR6295	1361	GAGGACGAAGATGCTTGGC
miR5059	1353	CTCTGAGCAGCACCACCA
miR3513-5p	1353	TTAATTTCCGAAGTTTGGCTC
miR7833	1303	AAATTAGAACTCAAACAAC
miR908.1	1274	GAGAAGATGCGTCGATGGC
miR1092	1253	TACGAGGAATGCATTGGACTT
miR5565g-3p	1213	ACTACCTTGGATTGAGCTGAAAC
miR1511	1204	AACCGGAGCTCTGATACCAACTG
miR3447-5p	1185	CGTAGAACCATAATCAAACT
miR5217	1166	AGATCATGTTGAACGAGTCGGATC
miR4383	1161	TAATGATCTCAGCTTGCCGGTC
miR831-5p	1099	AGGAAGACTGTAGAAGAGATGAGG
miR417	1094	GAATGTAGTGACTTGTTACCT
miR858	1087	CTCGTTGTCTGTTCGGCCTTG
miR164a	1085	TATGTGACTCTGGCCTCCATC
miR393h	1081	TTCCAAAGGGATCGCATTGATC
miR845	1071	CTCTGATACCAATTGTTGGAT
miR2666	1069	AAAGTGAGGATTCTAGGA
miR8134	1064	TGAGAATGATGTCGGAGTATT
miR8762d	1042	TTTTAACTGTTAGAGTTGTGGCAT
miR5079a	1039	TTTGGATCTGTTTTTGGAG
miR5368	1007	AGGGACAGTCTCAGGTAGA
miR1447	1000	TAGATTGCAGATGCCTTGGTT
miR6463	993	GGATGATCTCGTTGGAACC
miR2275c-5p	969	GGGATAGAGGGACTTGAACCC
miR2680a	940	TCCTCGGGACCCTGATTTTGAT
miR8177	939	AGTTGATGATTGTGTGTATTTATA
miR5056	939	AGTGAAGAACCGGATAATAAGAAC
miR529	929	GAGAAGAGGAGGTAGAGC
miR419	913	TGATGACGATGACGACTGTACT
miR5149	871	GAGGACTGATGGCATTTGGGA
miR5221	863	AGTGAGAGATGTGATTTTAGACTC
miR7782-3p	845	ACCGGCCTCTGATACCAATTGTA
miR9748	825	GAGGAAGGTGAGGATGAC
miR2610a	796	CAGATTGCAGGTTGTATGGCTT
miR6214	770	CGCGACGAGAGCTCGAACA
miR5718	748	CCAGAACCAGAACCAGAACAAC
miR3631b-3p	743	TGTTGTGATGATGGATTAAGT
miR8143	723	GACAGATCGGTGAGACAGATCGGT
miR396e-3p	719	TTCAAGAAAGCTGTGGGAGA
miR165a-3p	712	TCGGACCAGGCTTCATCCCCC
miR6248	684	TATTTGATGGATGAGTGTACTA
miR5042-3p	678	TTGGGCTTGATCAAGAGG
miR2667a	670	CCTTGATCCGACGGTGCC
miR168a-5p	667	TCGCTTGGTGCAGGTCGGGAA
miR7497	648	ACATTGGATTGTCATATGCTT
miR447a.2-3p	643	TATTGAGAGACATTGTAGATATT
miR399q	625	TACCAAGGACGTAGCTGCTCTT
miR8723a	609	TGGAGACGGTAAGCTGTACGTACA
miR8591	584	AGAGGATGTAGATCAGGCCCAGC
miR5139	578	TCGAAACCTGGCTCTGATACCA
miR1026a	578	GAGAAGATTTGAGAGGACC
miR7709-3p	573	TGGTGGCTAGTAGACTTTGAT
miR8005a	567	TTTAGTTTAAGGTCTTAGAGCT
miR169u-3p	563	GGCAGTCTCCTTGGCTAACC
miR3711	514	TGCCGACTAGAACCGAGGGCCT
miR2595	513	TCATTTTCTGTCGTTGTGTCT
miR9470-3p	510	TTTGGCGATGTAGATTTTAGC
miR4994-5p	504	GGTTAGCGCTAGGTCTCA
miR7735-3p	501	CCGGTCGGACCAAGGCCGCGGCCT
miR3436-5p	496	CGAGCAATAAATCACTGTCTGGAT
miR8693	484	TAGGATCAAAATAATGATGTAGAT
miR905-5p	473	CAGAGTCTCTGAATATGGCACC
miR5172-5p	468	CGAGGAGCTATATCGGGC
miR6435	463	TGATAATGGAGCCACTGTAGT
miR3630-3p	456	TTGGGAATCTCTCTGATGCAT
miR5303c	455	TTTCTGAAGAACGACGACGCACCC
miR5207	454	CATTCCAATGTCGTTCGGACGGTT
miR7755-3p	452	TGATTTAGGTGTAGAATTT
miR157a-5p	447	TTGACAGAAGATAGGGAGCAC
miR5380c	444	ATGAAGATGATGATGAAGATG
miR774b-5p	442	TGATGATGAAGATTGGATGGAT
miR8013	416	AGAAGAAGATCGCCGCAGAAG
miR6425a-3p	409	TCCCGGAAGATAATGAGCTCC
miR8037	402	ATAATACGGTAGGAATAGTGAACC
miR6031	402	AAGAGGTTGAAGCGGTAGAAGCC
miR3441-5p.2	395	CGAGAAAATGAAGTTGACTTTT
miR1077-3p	387	AGGGATGTACGTACTGACAGCC
miR8673	386	AAGACATTGTAAACTTGAGCTA
miR1885a	373	CATCAAATGAAAGCGTACTGTCCC
miR6447	371	ATTGACGAAAACTGTGACGACACA
miR8149	362	AGCGGAGGGGACCGCGTGAGACT
miR1518	360	GTGTAGAAAGTCAATATCA
miR2619b-5p	359	ATTGTTTTGATACTTTAGGACA
miR7710-5p	359	TACTGAGAATCTGATGTCACCTT
miR7544	353	TTGAAAGTCAAATCGTTGTTAGCT
miR5259	350	CAGAGGGTTGTATTGCGGAGCGAT
miR8124-3p	336	TGCGGACCAATGAACAAGTTT
miR408a-5p	329	CAGGGACTAGGCAGCTGCATGC
miR1446	323	ATCTGAACTCTTCTCACTTCAT
miR6190	320	CGAGGAAAGGAGAGAACCACT
miR910	319	AGCCAGCGCGTCGGGCCGAGCCGC
miR5240	310	TGAAACAAATTCTGGATTTGAT
miR5256	309	TGATGGATTTTAAGATTA
miR7517	309	AATGGTAAAGGTAGAACC
miR9499	308	CCCTCGCTCTGACGCCGGCAGCCC
miR165a-5p	307	GGAATGTTGTCTGGTTCGAAG
miR403c-5p	305	TTTGTGCGTGTCTGAGCCT
miR5381	294	GAAGATCTGTCGGCGCCAGC
miR8050-3p	292	TGACTGAGATTCCAACGTTGG
miR169k	278	CAGCCAAGAATGACTTGCCGG
miR9653b	277	TGGACAAGGTCCTTCGTAGGCT
miR2646a	274	CATGAATTTCTGATGATTT
miR168a-3p	273	CCCGCCTTGCATCAATTGAAT
miR6196	273	GACGAGGAGATTGAGAGGC
miR5747	270	AAAAGAACTTATAACATAACTT
miR902h-5p	265	TTATGATAGTAGGATTCACCAT
miR8042	265	ATTGGGCTTGAATGCTGATCT
miR3950	262	TTTCTCGTCAAATGATTTCTG
miR6249a	261	CGTGGAAGACTCCGCCGGCGCGCC
miR1124	259	GCAGGAGTGCTAGAGCGAGCC
miR8565b	256	TTTTGGCACAAGACTCTGAATAGT
miR8557	255	ACAAATGGTTGGGAAAACT
miR4995	251	AGGCAGTGGCTTGGTTAAGGTAAC
miR5507	249	TTATGAGAATGTTGACCCGGG
miR7987	244	AATTAAGTTGATCTTATTAGAC
miR7803b-5p	243	AGATGATTGTCCTATGTGTATA
miR8175	241	GTTCGATCCCCGGCAACGGCGCCA
miR5500	241	ATCGACTGTGAAATCTTGCGTGACT
miR8771d	240	TGCCTGTGTAGGATTGTCTTC
miR5377	240	CAGAGGATCAATGTTAGAATGCTT
miR405a	239	AGAGTTGTCTGAACCCATACT
miR8709a	236	TATTAAAAGATAATGAACTCTT
miR3980a-5p	235	AAGCGACGAGGCCTCAGTACAGGG
miR5037c	233	AGTTGTGAACTTTGACCTGC
miR8135	223	AGGATTTTGATCGTTGAAT
miR156a	222	TGACAGAAGAGAGTGAGCACG
miR6480	219	TTGCTGAAAGATTTGAACA
miR6205	216	AGGAAGTTGGATACGTAGTTTACT
miR6279	211	TGAGTACAAAAGAATTCCAGAACC
miR5721	210	AAAATGGACTGAGATATGG
miR7820	210	AATATATGTTGATCCTCT
miR1849	208	TTTCGTATCCTGTTGGTCTT
miR7798	207	AGGTTGACGTAGTCTTGCAAAAACT
miR9737	206	TGTGTGAGCTGAATCCTGTTGCT
miR415	205	AGAACAGAACAGAACAGAGCAGAA
miR6285	205	ATATGAAGGTTGAATTACTGGGCT
miR7785-3p	203	TTTCTTCTGTGACTTGGACTAGCC
miR7486c	200	TTTGATCGCAGTGACTGAAAACGC
miR8022	199	TTCTAGATAGTAATTTTGGACTTT
miR3625-3p	197	CGGGAGATGACTTGGATC
miR533b-3p	193	CATCACAGTGCTGTACACTCCC
miR5075	190	TTCCCGTCGCCGCCTCCT
miR393b-3p	188	ATCATGCGATCTCTTTGGAAT
miR4221	187	TTTCCACTGTTGAATTGCCTTGTC
miR2597	184	TTGTGGTATCGTCGTGATTTGA
miR1512a-5p	184	TAACTGAGAATTCTTAACTT
miR8746	184	TCTATTTCTCTATCTCTTG
miR6485	182	TAGGATGGTATAATAGCATA
miR5538	181	ACTGAACTCAATCACTTGCTGCC
miR5201-3p	180	AGGGCGAAGAAATGATGAAA
miR1919a	179	CCGAGAGTCGTTGTGACAGGC
miR9654b-3p	177	TTCCGAAAGTTGCTGAACCTGAAT
miR8560	177	ACCACTTTGAACCTAGCCT
miR390a-5p	176	AAGCTCAGGAGGGATAGCGCC
miR156f-3p	176	TGCTCACTCTCTTTCTGTCAGA
miR6142	176	ACGGATTTCTTGGCGCTCTGACGAC
miR7729a-5p	175	TGTTTTCAATGTCATTGTAGAGGC
miR171	174	TTGAGCCGCGTCAATATCTCC
miR5783	172	CGACGGACGACGGTGAGAGACGCC
miR5185a-3p	169	TTTGACATTGAACATAGAACGC
miR1863	163	CCTCTGATACCATGTAGAATT
miR4402	162	AGATATTATGCGCTCAACGGACC
miR4412-3p	162	AGTGGTCTGTACATCCCCAACAAC
miR1858a	162	GAGAGGAGGTCGAGGGGGG
miR9780	161	CGGACGGCGGCGCTGACGCGGC
miR5178-5p	160	CTTGGATCGCGGTCAGAGAC
miR8731	158	CGAAAACAGATCGATGGTACC
miR4355	156	CCTGTTGGCTGGGTAGAACCA
miR1428a-5p	154	CGTTTAGCAAACTCGCAGGCCC
miR854	154	GATGAGGATGATGAGGAAGGAG
miR8640	154	ACTGCAGTGACTGAAAACGC
miR2912a	151	TTAGAACTCGAGATAGTGGGCACC
miR7493b	151	TTGGATTGTAAAGGTGTTAACTT
miR5485	150	TGACAACTGGTAGAGAGACATC
miR1528	150	ATGATTAGATCGACTGTATTAGGT
miR3630-5p	148	GCAAGTGATGACAAACAGACAG
miR3444a-5p	146	TTGGGGGCTCGATGACGATC
miR5038a	146	TGAGATTTGGAACTCTGTCCT
miR5374-3p	144	TCAATGTCAGATTTTAAAG
miR1527	142	TAATCAACCTGTAGAAAACT
miR1520j	141	ACAGAACCTGCACACATGACAACA
miR9475-3p	141	CACAATTGTAGATGATCGTTTT
miR2091-5p	141	GTGGAACCGAGCCGAGAGGAGG
miR1046-5p	140	TGGATTTGATATGTTCTTCAAG
miR7740-3p	140	GAGACAGAGGTTGCGGCTGC
miR1044-3p	140	TTGGTAGGATATTTGTTTT
miR8609	139	ACAAGTCGGTGGTAGTAATCTC
miR7743-3p	139	TTTTGAACTGTTTTTGGATTCTTT
miR8023	136	TTTGGACGATCTCATTGGAACC
miR8014-3p	136	ATGAATAAAAAGTTGGATCAAATT
miR6265	135	TTGACTTTGAACCCGAGGCCGCAT
miR8562c	134	CAGAATGACTGAATACTTTGGAAC
miR1023a-3p	129	AGAGAATTGTCTGAGACGAGTGCT
miR8130-5p	129	GAGGTTCTTGTTGGAATGGAC
miR167f-3p	128	CGATCATGCTGCAGCTTCACC
miR7737-3p	125	ACATTGAGACGGACTGTATAAATC
miR477g	125	CTCTTCCTCATGTTCTTC
miR4376	124	TGTAGGAGGAGATGGAACGCCCAT
miR9471b-3p	124	TTGGCTGTGAGACATCGACTG
miR7697-5p	124	TCCGAACTTTGATCGAAGG
miR8168	122	AGGTGTGACTGTGCTAGCC
miR5778	121	CGACAACTCTTCGTCAAGGATC
miR8645	120	TTGGTCCCTGAACTGACGCCT
miR9667-5p	120	AGAGGATATGACAAACAATGGAATG
miR2090	119	TCCTGATTCTAGAATTTTT
miR5219	118	TCACTCGATCTCAGGCTGACTGCA
miR5137	114	GGCAGAAGATCGATGGGCT
miR6114-3p	114	TCACGTCCGATTGTCTCCTATCGA
miR2106	114	CGAGGTTTCTGAAACATT
miR1163.2	113	GAGGACATCTGCATGCCATGG
miR841a-5p	111	ACTGAGACCACTTGAAACTTTGAA
miR2637	111	CAAATACGTCCTCTGATACT
miR5649a	111	TTGAATATGATTGATTGACTAT
miR5645a	110	ATTTGAGCTCATGTGTTAT
miR5083	109	AGACTACAATTATCTGATC
miR829-3p.1	109	CAAGCTCTGATACCAATTGATAAT
miR6451	109	AAGTAGATCATTTAGGAAT
miR5142	108	ATGATTCAATGATAAGGAT
miR5293	107	AGAAGAAGTGGAAGTAGAAGAA
miR7824	106	TTGAGAAGGAAAGTCAATCGGACT
miR3476-5p	106	TGACTGGGTTGTTGGGCGC
miR4225	105	GAATCGATGGTTAGACAAT
miR9760	104	TGCGATGATGTATGTTTTATGATT
miR3695	103	TTGTCGCACTATGGTTGTGGG
miR5672	102	ATGGCACCTAGTGGAAGAAATGGA
miR5298b	101	TATGAAGATGATGATGAAGATG
miR6257	101	TCTCATACTGTTGGATTGCCT
miR5021	101	GAGGACAAGAAGAAGAAACA
miR395a	100	CTGAAGTGTTTGGGGGAACTC
miR8136	99	GAGATGGAATTGGGATAAA
miR9476-3p	98	AAAGAAGATGCACGGATCAAGACC
miR8154	98	AGACGAGGAGGATGATGAAGAGGA
miR5375	97	TACTGTAGAAGTACTGTGGCAGGC
miR7777-5p.2	97	TCTGTACTAACACCATGCAACC
miR867	97	AAGAACATGTTTATTAGGATA
miR1076-3p	96	CAAGCACCTATATCGCACGCTCTG
miR862-5p	96	TCCAATGAGGTCGACCTGAGC
miR6429	95	TGTGAGAAATGCATTGAACTG
miR9554-5p	94	GAGAATGATACTGGATGAATAATC
miR9759	92	TTAAGGAAGTAGAAATTAACT
miR845a-3p	92	CGGCTCTGACAACGTTGATGT
miR6287	92	CAAGAAGCGGACAATTTTGGGCC
miR8582	92	TAGAGTCAGACGTAGATT
miR8632	91	ATGAGCTAGAGTTGGGACTC
miR3949	91	TGACTGTTTTAGGCAAAGAATGTG
miR1036-3p	91	AGGTATTGAGGATTCTAGCAC
miR5767	90	GGGAGGACCTTTGAAGATC
miR8170-3p	88	TTGCTAAAGATGTTCGTAATGT
miR9675-3p	88	TTTATGTTCACTCTCGTTTTT
miR8768	86	TTCCATGATCAGAAGAGATGTT
miR157c-3p	85	GCTCTCTATACTTCTGTCAGCC
miR5503	85	TTAGGACTCTTTCTCAGTGGCATT
miR7982a	84	ATAAGTTGGATGATAATAATAGAT
miR8048-3p	84	AGATGGACATGGGAATAACTA
miR2592ae	82	CCAACCGGACTCAAACTTTCG
miR8553b	82	TTATTTTGGAACCCTGTATGAA
miR1158	81	ACTTGAGGAGGCGACGGAGC
miR5781	80	CTGAAACTGAAACTCATATGGA
miR8011b-3p	79	TTCGGTGAAGACAAAGAAGAAGAT
miR164c-3p	79	CATATGCTGCTCCTTCGTCCAG
miR395o-3p	79	GGAATGTTGGGGTGAACC
miR2624	78	GAGAAAGACAGAGGTTGCCGACT
miR5641	77	TGAGATGAAGATGAAAGAATT
miR5506	77	TAGGATCGTACTATCGCTGATGGT
miR5654-3p	76	CGGAAGTATGCTTTGGATATATT
miR9568-5p	73	TCGCGGATCAACTTGAGGATGAGT
miR5640	71	TGAGAGATAGGATAGATTA
miR482a-3p	70	TTCCCAATTCCTCCCATTCCTA
miR7740-5p	70	TTTGAAACACCATCGGTCTCA
miR5996	69	TGACATCCATATGAACTTTGA
miR7528	68	CGACCAATGCAAATTCTGAAGCTT
miR1167	68	TGGGGCGTGATGACTTGAAA
miR5655	68	AAGAGATCACAGTAGAGAAGGACG
miR5491	67	TGAATGATGGAGGCTGTTGTC
miR825	66	TTTTACGAAGGATGCATGAAC
miR3515	65	AAGTAGAGAATGAACAGTGAT
miR8766	64	TATTTTGGTTAAAATAAGTCGT
miR8714	64	AGGACCAAATGAAAGCGAG
miR9473-3p	64	AAACGAGTTGGATTTAACC
miR1028b-3p	63	CGGCACTGTGGACCAACACC
miR2611	63	TTATGTTGTCACTGTTTGATGA
miR8778	63	TTTCCTTTAGAGCTTGAACTTTT
miR6483	62	TAGTTGTAGAACTTTTCAGGCACC
miR9763	62	CACCCTCCAACTCTGAACATT
miR4379	62	TAGAGGGTACACTGTGAGAGCT
miR1886g-5p	61	AAGGAGATCAATGTTTGGACAATA
miR8026	61	TATGAGAGAATTATTTGGAACCCT
miR5555-5p	60	TAGAATATGATAGTGACTTTG
miR7504c	58	AAGAGAAAAATGGACTGGTATCAT
miR5073	58	GTTTGTAAGATCGAAAACTATTGT
miR8652	57	ACTTATGTGGATGAAGACTCAGTT
miR1847-5p	57	CACATCCAGTTGGGCCAATGC
miR5817	57	TCTGAATTTGAAGCAAAAGGAT
miR7800	57	TTTTTTGTGTCAGTTTGGATC
miR947	57	CATCGGAGTCGTTACTGTCATC
miR8559	56	GACACTGTAGTAGTGCGAACCCT
miR7121d	56	CCCCTTGGTGTCGCGCTGC
miR8000	55	ACACCGAAAAACGAACCGAAGGAC
miR7749-5p	55	ATCGTCGAATGGCGGAGATGGGCG
miR4382	55	TAGTTTACGATTCATGGAT
miR8142	55	TCGAGGTAAGTAGACAATAAAAGT
miR5264	54	TCGATTCATAGAACTTTGCATC
miR4342	54	AATGAATTGAATGTAGGAGGTG
miR3627-5p	53	TGTCGCAGGAGAGATGGCACG
miR8043	53	CTGGATATAATGGACTATTGGCC
miR2592bm-3p	53	GAGTAAAACATGAAGTCGGTG
miR8032a-3p	53	ATGTGAGGTAGGTTGTGATTAGGC
miR1064-3p	52	GGGTGATTATTTAGAGTTC
miR5508	52	TAGATGGCTGCTCTGCTGTGGA
miR7732-3p	52	GAGAGATTGTGGAGGCAACC
miR2913	52	GAGGTCGGGATTCCATGGG
miR9738	52	TAGAAACATGATGGGACTCCT
miR5167b-3p	52	TTGAACTTGAACTTGAACGAGAGC
miR8672	52	AAGAGAATGATTGTGTGAAGAAAG
miR8039	51	TATTTCTATCTGAACATCACT
miR5662	51	AGAGGTGACCTATCTGAGCATG
miR7510b	51	AAGACATCTCTCTTTAGCGGCGGT
miR2670f	51	GGTGGTCTGTAGGTGGGGC
miR2079	51	AGGAGATGATGTTGATGACGT
miR9741	51	AATCCTGTTGAATCTGATGAAGCA
miR779.1	51	TTCTGCTGTGTTTTCTGCTCT
miR774b-3p	51	CATGATATTTTCATCTCGTAC
miR5204	50	GCTGGAAGGATTGTAGGACC
miR1878	50	ACTGATCTGTGAAACTATAAAGA
miR1048-5p	49	TCAGACATGTGTAGTAGACGAC
miR835-3p	49	AATGGAGAAGAACGCTAAGAACAG
miR1507c-5p	49	GATGTGTGTTTGGGATTGTAGAGA
miR5577	48	CGGACTGAGAATCACTTTTT
miR3636-3p	47	CGTCGTCGGAGAAGCAGTCGCAGC
miR7492e	47	CCAGAACTTTAGCGGCGTC
miR170-5p	46	TATTGGCCTGGTTCACTCAGA
miR7784a-3p	46	CACTAGATTATGAGACTGTACCT
miR1445	46	TCCCATTGTAGAGTATGAATAAA
miR915	45	TGGCAAGAGAGGCAATCGCTG
miR5271a	45	TCGGAAATTGGGTTACTAACT
miR5650	44	TTGTTTTGGTCTTGGGATACC
miR2614	44	GAGGTTCGACTGTGAGGTTC
miR437b	44	AAAGGTGACAACTTTGACATC
miR1514a	44	ATTCATTTTAGAAAATAGGATTGT
miR8033-5p	42	ATTCCAAAGCTGTAGAATGAAGTT
miR5233	42	GAGGAGGGCTGGCCTCTGGCC
miR6108c	42	AAGAGATGAAGAGGATTCTGAACC
miR863-3p	42	TCTCAGAGAACAAGGACATAAT
miR7747-5p	42	TTCAGATTTAGTTTTTTGTAGGAT
miR7506	42	ATGTCTGTGGACTGGCTTGGCGCC
miR844-5p	41	CGAAGGACTAGATCAAGAGGCT
miR7990a	40	TGAAATATGATCGTAATTTGGCCT
miR839-3p	40	GAAGGCATGAGAGAGTTGGGCA
miR5291a	40	TTTCTTGGATGGATTGTGAGGAT
miR949a	40	ATCTCTGGAATCAAATCGGTC
miR5828	40	GAGGCTTAAAAGTAAATC
miR7719-3p	39	ATAGAAGGCAATCATCGGCGAAGA
miR2864.2	39	TTGTTCTTCGCATTGTTAGATA
miR6267c-3p	39	TAGAGAGATGGTCAGACTGATC
miR1034	38	TTTCTATTGGCAGGCTGTACT
miR9652-5p	38	CTGTTTGTCGTCAAGTTTCTT
miR9478-3p	38	TATCGATGACTATTGTGACCCT
miR5770b	38	TCAGGACATGGTTTGGACACC
miR1877	37	AGATGATCCTCTGAATGATGGGGG
miR7484l	37	TTTAATCTTAATGGATGGAGAACT
miR171l-3p	37	CAGCCGGAATCAATCTCAACT
miR5272a	36	AATTGATTTGATTGTTTGGGTACC
miR2868	36	TTAGGTGTATGTCTAGTAGAAA
miR1520f-3p	36	CAATAGAACATGACATCCTGAGAA
miR5719	36	TTGATGATGATGATCGACTTC
miR4413b	35	TAAGAAGAGATTGTAATTCAAT
miR4414a-5p	35	AGCTCTAGACTCGTTGGATTAGCA
miR773b-3p	35	AATTGTTTGATCTCAAGGATATGT
miR531b	34	CGCCGCCGGCGCTGTCGTGCCG
miR5020b	34	ATGACATGAAAGTAAGGCTGAGC
miR7823	34	TTGGCACTGATGAACTTTTGAAAT
miR7701-3p	33	TTCGGATTCTTCAATTAATGAT
miR5827	33	TTTGTTGCAATGTGGTTGGACACC
miR9559-5p	33	CTTTGGATTTTGGTGATTCTG
miR3698	33	CTTGGAAGCTCTGCCTTGGCTA
miR160a-3p	33	GCGTATGAGGAGCCATGCA
miR6159	33	GTAGGATAGAATTTCGGCCACCTA
miR5055	33	TCTCCTTCTGTAGCTCGGCCT
miR7778-5p	32	GGCGATGGTCGGCGTGGCGGC
miR8781a	32	TTTGAATTATTGAACGTAGGAG
miR7754-3p	32	TTCTTCGGCTAGAGGTAACCCTGC
miR5665	32	TTGTGGACAAGAGGCTGGGA
miR7807b-3p	32	ATTGTAGAATTTCAAATAGTTACT
miR2108b	32	TAATGTGTTGTGATTTTTGAT
miR1439	31	TTTTGGAAAAGAGGTGTAGTATT
miR2105	31	TTGTGTATGTAAATGATTGT
miR5722	30	TGAAATGATAGTATGTGGAAC
miR394b-3p	30	AAGTAGAACATGATTGCCAACA
miR2926	30	ATGTCGTCGTCGTTGTGTGCCT
miR5236a	30	TAATTTCGGGCAGTTTCTGTT
miR7785-5p	30	GTAGAATGGTGTGGCAGAGAGGA
miR8180	30	AGACGGCTGCTGGAGAAGTGC
miR5559-5p	30	CCCTTGGTTGAATGTTGGATC
miR5544	29	AAACACGAATGTAGAAGTTATGGT
miR9657c-3p	29	CGTCTCTCCTTCGTTGAACGGT
miR5834	29	ACGGTTATGTAGAACCATTGGTAT
miR1134	29	AACAACCAACAGAAGAAGAGAC
miR390b-3p	28	CGCTATCCATCCTGAGTTCC
miR391	28	TACAGAAGGAGAGAGACGCCT
miR7543	28	TTTAATGATACATGTCTGACCA
miR8596	28	AATGGATTTCAAACTCATGAAAAT
miR8677	28	AATGAATCTGTTATCACTT
miR7805-5p	27	AAAGGTTGGTGTAGAAATAGT
miR2622	27	TTTGGTGATGCCATCTGGACTTAC
miR474c	27	CAAGAAGGCTGTAGGGTTTGGGGG
miR9555b-3p	27	TGTAGAAACTTCCATTATATT
miR9773	27	TTTTTTTTTGTTATTGTTTGTGAT
miR5025	27	ACTATAAAATGATAAGTGACA
miR1319a	27	AACCGAGCTCTGTAATTTTATTAT
miR5227	26	TTGAAGAGATAGAAGTTATGAAT
miR5751	26	TTGATTTTGATCTGGATGTTTT
miR7750-5p	26	ATCTGAATCATCTTCCACCACA
miR1028b-5p	26	TCTTAGACTCTAAATGGCACCC
miR6189	26	AGGGATGCTGCTGTTGAACT
miR5633	26	TATGAATCAGAAAAACACTG
miR162a	26	TTATAGAACCTGTGCACCCAG
miR6153	26	TAGGGACCATATTCATTTT
miR5260	25	CTATTGATTGTTGACATGGCCT
miR6150	25	ACATTTGTTTGATGGGTCTTGGGC
miR9863a-3p	25	GTAGAGAAGGTAGATCATGTAGCC
miR8581	25	TGAGAGAATTGTGGATGATGACATT
miR913-3p	25	ACGGACTCTTCGCAGGTGCTGAAG
miR863-5p	25	TTATGGTCTTGTTGATATGAT
miR5797	24	TTCGTTGGTGATTTATGCATTTAA
miR7752-3p	24	AAGAATGATAGTTGGAAGAACATT
miR533b-5p	24	GAGGAGTCGGCTGTGAGGG
miR5743a	24	TTAGAACTTTTTCAGGCACCTT
miR5530	24	GTGGTGTCGTTGTACCGTGCC
miR161	24	TCAATGCACTTAGAACTGACT
miR9766	23	TTTTGAAGGAGAACTGAATGAAACT
miR2937	23	TTAAGAGCTGTATGAGGAGTT
miR1068	22	TACCATTTGGTTGAAGGTCAG
miR6247	22	GTGGACTGATTGACCTAATGCGCC
miR6284	22	TTGAGGACCATGTATGATAGATT
miR5741	22	ATAGATATAAGGACTAATATTGGA
miR869.1	22	TTGGTTCAAGTTCTAGTGATTG
miR9472-5p	22	TTTAGTAGACTTGTGAGATT
miR5711	22	TGTTTGTGTGGGTCTTCACCGGGA
miR8184	22	TTTGGTCTGATATGAAGGTAT
miR9673-5p	22	TAAGAAGACTAAAAAGCACAG
miR9755	22	CGGATCCAGGAACTTTTACATCTT
miR5578	22	CATTGGCATGATCGCAAAAGAT
miR9479-3p	21	AGACATGGTAGAGAGGTTGGCACC
miR1222e	21	CTTGAAGAATTCAGTGTACA
miR7802	21	AGGTAGAGTTTGAATCACTGAAAA
miR3438-5p	21	TCAAGGACAAAGCATGAGAGC
miR8678	21	AATGTTGGACTGGTCAGGTAGAGA
miR5258	21	TCGAGAGATCAAGGAAGACTT
miR398a-3p	20	TGTGTTCTCAGGTCACCCCAT
miR8144	20	AACAGAAGAACGGAGTAGAAAA
miR7760-5p	20	CAGGCTGGAAGAATGGGCAAGCGG
miR8001a	20	TCCCGAGGATTAGTATGAATTC
miR2087-5p	20	GATAGAAAAGAACCGGCCGAG
miR7722-3p	20	GAAGGGATCGGGAGAAAGC
miR951	20	AGTATCGGTTGAGTCTGGACCACG
miR7520	20	GGAGGAGTGGGAAGGTGATGAATC
miR5803	19	AACCGACCGTAGACGCTGTGTGAG
miR3437-5p	19	TACAAATCAAGGATCCACGAT
miR7998	19	CGAACCGTAGATCGTCTCACAGT
miR9562-3p	19	TTCATTCACAACTAATTATTC
miR8751b	19	TGAAAGATTTGTAGAGAATACCCT
miR7840	19	CCAGGAGTAGATGTAGCTGACATC
miR7724a-5p	19	TGAACTTGTACAGATGCTGGCACC
miR7519	19	CAAATTTTCATAAGCTGGGAAGTC
miR4408	19	TAAACATTGGACTGAGAGTTTGGA
miR2111a	18	GTAATCTGCATCCTTTGGTTTG
miR6286	18	TTTGAACATTGGACCGGAGTT
miR8166	18	AGGAGTGTGGAGAAAGTTTCCA
miR5750	18	AAGAGATAGTAGTAGAAATGACA
miR8724	18	CCAGACATGTAGAGAATGCTC
miR5371-5p	18	CAGGAAGGTCACTCAGATC
miR5837.1	18	ATTTGTTGGAATGAACAATGCACT
miR8571	17	TACACTGTCAAGTATCTCATGCCT
miR4229	17	TGGCAGTGGACGGTCCTCAGACAC
miR5277	17	ACGGTTGTTTTCTTGTAGTGCGGC
miR5013	17	TTCGTGACATTAGTGCTTC
miR5565e	17	CATTGTTTGGATGTTGTAGGGA
miR847	17	TGACTTCTGCTTCTTCTTGGATG
miR8756	17	TGTAACTTTAAAATTTGAATGGACA
miR3440b-3p	17	TGGACTTGGTCAAGATGGAAGCCT
miR4393b	17	TTGAAAAACAGCAGAGAACCCT
miR8725	16	TGACTAGAAGACAATACAGAACCT
miR418	16	ATAAGTCGATGATGAACTGGCACC
miR5830	16	AATGTAGGATGAGGTATTGACACA
miR6432	16	CCGGCCTAGACGAAGAAGATGG
miR1510a-3p	16	TTGATTGTTTACCTGATTCCTCCT
miR5558-3p	16	TAGACTTTAGAATCAAAAAGT
miR1078	16	CTCTGATTGATCCAATTGGACT
miR7729a-3p	16	CGCAATGGTGGTCTTGGAGGAG
miR823-3p	16	TAGGTTGGATGATATATGATGAGT
miR5664	16	TAGTCAATCTTATCAGTCTG
miR172b-5p	15	GCAGCACCATCAAGATTCACA
miR1024a	15	TCTGTGTTGATTTGTAGGCCT
miR8676	15	AAGTTGATGGTTAGAATGTTAGCT
miR8032a-5p	15	TGGTCGGACAGTCTCCCGTAGGGT
miR865-5p	15	ATGAATTATGGTCTAAATAG
miR1423-5p	15	AGGGGACACTCACGTTGGGCGCTG
miR2878-3p	15	CAGGACTATATACATTGTAAGAAT
miR9725	15	TTAATTTTTTTGGATTGAGACATA
miR3517	15	CTACCACTGTTGATTCCGAGAA
miR5659	15	AGACTGAAGCTCTTGGAACCGGTA
miR8594.2	15	ACATGGATAAGGTAACAAATAAAT
miR1050	15	CTGACGACTTGATTCCGGCCT
miR6288b-5p	15	CATTGTTATTGTTTTAAAGATT
miR8556	14	ACTAAAATACAGGGATTGTAACT
miR4386	14	GTGGAAGGCTGGAGAGGACTTGCA
miR1143-5p	14	ACGGACGTCCTCTGTACGGA
miR8150	14	AAGAACCTGAGTACAATGATGAGA
miR8663b	14	TGTGGCATGAACTTTGAATTACTT
miR2661	14	TCAGTTTTGAAGAATGGGCAG
miR5174f	14	ATCAGTTTCATAAAGGTTGGA
miR3447-3p	14	TTTGGGTAGTTGTTTGTATGAA
miR8655	14	ATTATTTCATGATTATTATTCTGT
miR5062a	14	ATGAACCTTGGGGAGAGCTTGCCT
miR1509a-3p	14	ACCAGATTGTCCTATGATTAAGAG
miR5283	13	TTGGTATCGGGTATGTATCGGA
miR6252	13	ATTCGTTGTTATGTCAGGAGGGCT
miR8707	13	ATAAAACTTTGAATGAATTCTAAT
miR8706a	13	AGTTTTGAGGATTGATGAAGAAGA
miR8008a	13	ATTTCAGAAAACGACGGACGCCT
miR2600b	13	AAGATTGTGGAATTGGTTGATTGG
miR1114	13	TATGGGACAAAACATCTGAGACAG
miR4387a	13	AACAAGATCAGTGATGACGGCAGT
miR5049-3p	13	CGAAGAATATGATCGGAGGGT
miR7739-5p	13	AGAAGACGTCAACGACTGGATC
miR160g	12	TGCCTGGCTCCCTGTATGCCT
miR1513a-3p	12	ATTTAAATTGTATAATCTGGTC
miR6256	12	GTAGGTGCTGGTTGTGCAGGTGTA
miR8639a	12	TAAACAAGTAGAAATTAACTCAAG
miR7715-5p	12	TCAAAGATGGATTCTCTGATGACT
miR1039-3p	12	GTGGGAGAGGGCGGAAGGATC
miR7542	12	AGTCATGCTTATAGATCGGTG
miR1510b-5p	12	CATCGGATCACCTACCATCGTGGG
miR8578.2	12	TGATGAAGTGATCTTTGAATGAGT
miR4407	12	CGAGGAAGCAGCTTTTACC
miR403-3p	11	TTAGATTAACGACAAACATC
miR6261	11	AAGTGATTATGATGTGTAGAAGAC
miR900-5p	11	GCCGGGTACAAGAACACAGCC
miR2593e	11	AACATGATTGATTGGTATGACCT
miR1066	11	ACACTGTTGGGCAGAGCGGGGCAC
miR7995	11	TTACACGTGACAATGACCTT
miR4344	11	AAGAGACATTTCTAGGACGGGCT
miR840-5p	11	ACACTTAATGTAGACCTAACTAAC
miR4223	11	TTATGGAATTCTGATAAATAAGAC
miR5528	11	ATAGGACGGTTTTGATGATTGGCC
miR7748b-5p	11	TGTTGGATTCGGTTGGAACAAAC
miR5780b	10	TCTGAGCAATGATGATATTGAA
miR2673a	10	CCTCTCGTCCGCTCCTCTTCCAGC
miR851-3p	10	TCGGGATGGCTATAACAAAGACAC
miR8583	10	ACACCACTTGTGACTTTAGCAACT
miR158b-5p	10	TTTTCATACAATTTTAGGAAA
miR4356	10	GCAGGACTGCTTAGAAGCAAGC
miR414	10	CATCCTCATCCCCATCATCGTCCT
miR8041a-3p	10	ATGAGGATTGCAAGAGAGCCT
miR5296	10	ATTGATGTTGTGTGTAAGAGGTGT
miR5562-3p	10	ATGGGAGAACTGCGCTGCAAC
miR8004	10	ATGGTTGTAGTATGTGTTTCCT
miR1023b-5p	9	ACCCTGTCGTCCATTTCCTGC
miR7502e	9	TTAACCCGTAGAAATGTGATGAAA
miR3640-3p	9	ATGAAAAGTCAGCATCAAATCAGG
miR5509	9	TAGGCATGAGTTCTCAGTTGGCATG
miR8017	9	TTTCCAAGGAAGTGTACCTCTCA
miR1216	9	TTGTATCGGTAGATCGCTTGTATC
miR838-3p	9	TTCTTCTTCTTCCTTGCACC
miR8728	9	CGGGCTGGACAAAATTCTCTAGGC
miR8182	9	GTTGTGCTTGTCGTTTCTATTGTT
miR8741	8	TAGCACTGAAGGAGTGATGAGGGC
miR5829	8	ATCAGGATCCATAGGTCGATGTA
miR5222	8	CTTATAGTGAGAAAATGTATGGAC
miR8034	8	TTATGACAACACTGAAACAATACT
miR7701-5p	8	ATTAAATGAGATCGAACTAAAATC
miR870-5p	8	ATATGAACATCAAACTGTAGAAGT
miR3520-3p	8	AAGTGTGAGACGTGTTGAATCATC
miR5799	8	ATAGATCGTATATCAAACTTGGAC
miR2634	8	TTTATTCTCACGTTTGGTTGCT
miR1147.1	8	CGTGCAGCGCGCTCTAGGCCT
miR1148.2	8	TCGATGATCCTCCCGTCCGGC
miR9469-3p	8	TTCGGTTCTTCTTTGTGGCAC
miR1852	8	AAACGGACTTCAGATGCAGGT
miR5808	8	AGCCTAAATCGTTTTAATGTTGGA
miR846-3p	8	TTTGAATTGTAAGTTGCTCGAATT
miR8021	7	ATTCAAGGACTAAAATGAGAGCCT
miR6232b-5p	7	TTTTGGTACCATGTGAACTTTGCC
miR8015-5p	7	TATATGGATAGGAAAAGGAAACTT
miR8020	7	AATTTCATATGAGATCTTGATTGT
miR7732-5p	7	TTTCCTCCAGAGCTCGGGCGACTC
miR5169a	7	CTTTGATCCAAGTTTGTTATGAAC
miR6459a-3p	7	TCGACTTTCGGGCTTGGATCG
miR6156	7	TTGAAGCTCTTCTATTATCGT
miR7980a	7	ATGAACGAATCAATCCTTTGGAC
miR7707-3p	7	TTTGACTCGATGTTGGTGACCCGG
miR5379	7	ATAAAATATTAGATTGATGATATC
miR8575	7	AATATATGTCGTGTTGAAAGGTCA
miR1887	7	TACTAAGTAGAGTCCTAGATGAGT
miR535	7	TTGGACAATAGAGAAGAGCACATC
miR8595	6	CCCGTGGAACGTCTTGGCC
miR1846d-5p	6	TTCTCCACCGAGCAGCGCGGACGC
miR5749	6	TTCGGGTTGCTCTATCTTTCTT
miR5648-5p	6	TTTGAAATATATTGGCTTGAGT
miR1169-3p	6	GGTGGATGTTGCTCTGCGTGGA
miR7699-3p	6	TGTAATCAAGTTCGTTAAAGC
miR8602	6	TCAGGAGTAAGATTGAGCCGGCGC
miR8024a-3p	6	TTGGAGCAGTAAGAATTTCAACT
miR6282	6	ATTATCGTATGTGGGGATTTTACA
miR3693	6	GGGGGGTGCTATGAACTGCC
miR8717	6	TTTGGTGTTCTAGATTCGAGCT
miR5798	6	CTGCACCTACAAGTATCTCGGAT
miR7584e	6	AGGGTTAGATTGTATGTATTTATT
miR775	6	TCTCTATCGTCTAGCAGTGCCT
miR6270	5	TTCTGGTTTGGATTTTCATCT
miR7717c-3p	5	TTATGTTGACGGAAGAAATAGACT
miR6296	5	TAAGGCCCCTAAATGATGACC
miR1075	5	GTTTCAGTGCATGGCGTCTAC
miR7503b	5	AACCGATGGTCTTAAATTTAGGAC
miR6026-3p	5	CTTCTTGCTGAAGAATTGTATTGC
miR848-3p	5	AAACATGGGACTACAGACTACA
miR9767	5	ATGGATTTATTACTGAAAAGA
miR5786	5	TGTCGTGGATAGATGAGCACT
miR2586b	5	GGTGCTCGTACCGGTGTTGGATCA
miR1870-5p	5	TCTGAATTGACCTTAGTGGCCT
miR831-3p	5	TGATTTTCTTGTCTCTTCTTG
