# Supplementary material for: Identification of Viscum album L. miRNAs and prediction of their medicinal values
Source: PLoS One. 2017 Nov 7;12(11):e0187776. doi: 10.1371/journal.pone.0187776 (PMC5675405; doi:10.1371/journal.pone.0187776)
Supplement: S3 Table — (XLSX) [file pone.0187776.s003.xlsx]

## Sheet: 工作表1
S3 Table. Novel miRNA candidates from V. album
miRNA name	Sequences	Length of miRNAs	Counts	ID of precursor	location	mfe	Id(5p)	Id(3p)	Counts	Count(5p)	Count(3p)	Sequence of precursor	Length of precursor	Structure of precursor	seq(5p)	seq(3p)
val-miR218	GATGATCGCCACGTCGGAGGA	21	11875	RNA_mistletoe-m0430	CL2915.Contig2_RNA_mistletoe:6:124:-	-63.1	RNA_mistletoe-m0430-5p	RNA_mistletoe-m0430-3p	11980	11875	101	AGGTTGGGTTTTGACCAATGGATGATCGCCACGTCGGAGGAAATTTCCAGTGGAAATTTAATTTCTATTGAAAAATTCCTCCGACGTGGCGATCATCCCCTGAGACGATTTAAATCCGT	119	.....((((((((.(((..(((((((((((((((((((((((.(((.((((((((((...)))))))))).))).)))))))))))))))))))))))..)).).)))....)))))..	GATGATCGCCACGTCGGAGGA	CTCCGACGTGGCGATCATCCC
val-miR11	CACTGTAGCACTTTTGACAAAG	22	1436	RNA_mistletoe-m0015	CL10157.Contig3_RNA_mistletoe:5219:5303:+	-30.2		RNA_mistletoe-m0015-3p	1436	-	1436	TGGTGTTGACTTCAGGGTCGATAGTGCTGCGCTTTTGACTTCCAGTCGGCAAACACTGTAGCACTTTTGACAAAGTGAGCCGCCG	85	.((((((.((((....(((((.(((((((((...(((((.....))))).......))))))))).))))).)))).)).)))).	-	CACTGTAGCACTTTTGACAAAG
val-miR1338	CGCAAGGACGTTAATGATGAT	21	1081	RNA_mistletoe-m2091	Unigene7130_RNA_mistletoe:1:143:-	-43.03	RNA_mistletoe-m2091-5p	-	1130	1081	-	TTTTTCGATGCGCAAGGACGTTAATGATGATAATGCGTGAAAAGTTCCTTAAATTGTGATTTGAAAATGGATATTGGAATAAATTTCAAACTACACATTGCGGTAAACAGTTTTCTACACATTGTCATCATTAGCAGCCTTGC	143	...........((((((..((((((((((((((((.((((((((((((.(((..((((.(((((((.................))))))).))))..))).))..)))..))))).)).))))))))))))))))..))))))	CGCAAGGACGTTAATGATGAT	-
val-miR856	TAATGGTGCTGGTTCATGATCA	22	1021	RNA_mistletoe-m1564	Unigene17661_RNA_mistletoe:36:140:+	-56.41	RNA_mistletoe-m1564-5p	RNA_mistletoe-m1564-3p	1029	1021	7	CACTATCTCCCTAGGACAGGTAATGGTGCTGGTTCATGATCATCCCGATGCAGGGCTACTCGATGATCATGCCAGTACCACTACCTGTCCCAAGGAGATACCCAA	105	...(((((((...(((((((((.(((((((((..((((((((((((......))).......)))))))))))))))))).)))))))))...))))))).....	TAATGGTGCTGGTTCATGATCA	ATCATGCCAGTACCACTACC
val-miR1085	TTTGTTGGCCTCTCCTGACAG	21	1017	RNA_mistletoe-m1815	Unigene31359_RNA_mistletoe:35:326:+	-130.9	RNA_mistletoe-m1815-5p	-	1017	1017	-	GGTCACTAACTTTGTTGGCCTCTCCTGACAGCAGAACACAAGCAGTCCCCCTCCTCCTCACCAGGTCGATCGCGTGGCGGTGCTGCTCCCCAATTCGTCACAACTCCGGCCGGGTGCCAAAATTGGGAGCACTCAAATTAGCGGAGTGGAGCGTGGTGGGTCGCAGGGCAACCCTTTTATTCGCCAGTAATGGCGGAAAGGTGCGGCGATTACGGGCAGTTTTATGGGAACCAGGCGTGGGATGATGGGACGGTGTTGGTCTGTCGAGGGAGGCCAACAAAATCAGTGGCCA	292	(((((((.(.((((((((((((((.(((((((..(((((.....(((((..((.(((((.((.(((...((.(((((....(((((((((((...(((..((.(((((...(((((((........).)))))).......)))))))..)))...))))((((...(((..((((...(((((((....)))))))))))))).))))....))))))).))))).))))).)).).)))).)).))))).))))).).)))))).)))))))))))))).).))))))).	TTTGTTGGCCTCTCCTGACAG	-
val-miR718	TTTTGTCTTTGTAGCATGCTT	21	882	RNA_mistletoe-m1397	CL9449.Contig2_RNA_mistletoe:630:790:-	-79.2	RNA_mistletoe-m1397-5p	RNA_mistletoe-m1397-3p	930	16	882	TGTAGTGGCAAAGTCTGCTCCAAATACAAAACCATTGCCCTATGCTCATCTGAATTTCATTCCCTGACAGAGCAAAAGGTCATTGCTCTTGTGTTATGTCACCAGATGCAATATGAGCATAGGGCAAAGGTTTTGTCTTTGTAGCATGCTTAGCCACTACG	161	.((((((((.((((.((((.((((.((((((((.(((((((((((((((....(((.((((...(((((.((((.(((((....)).))).)))).)))))...)))).)))))))))))))))))).)))))))).)))).)))).)))).)))))))).	GTCTGCTCCAAATACAAAACC	TTTTGTCTTTGTAGCATGCTT
val-miR1017	TCCCACATCGGACTTGAGGTC	21	852	RNA_mistletoe-m1735	Unigene27212_RNA_mistletoe:1:189:-	-48.4	-	RNA_mistletoe-m1735-3p	852	-	852	AGATTTGAAGCTGGTGATGTGGAAGTGTGTATGGGTTAATGAAATCTTGCAGTTTCATCAGTTCCTGTGCTGGTGTGCTCATTTGATGTAGTTGCAGAATGGTGATGATGGTGCGTAGGGCCACAAAAAACTGGTAGATAGAATGTTGGTTACTGTTGGAGTCTACATCCCACATCGGACTTGAGGTCC	189	.(((((.(((((((((.((.(((.....(((((((...(((((((......))))))).....)))))))..(((.((((......(((....))).(((((((((.(.....(.....((((........)))).....).....).))))))))).)))).))).))))))))))).))).))))).	-	TCCCACATCGGACTTGAGGTC
val-miR832	TAAGTTCCAGCTCTGACTACC	21	736	RNA_mistletoe-m1537	Unigene15989_RNA_mistletoe:176:311:+	-49.9	RNA_mistletoe-m1537-5p	RNA_mistletoe-m1537-3p	801	34	736	TGATGGGAGAACCATAACGGGTGATCAGACTGGAACTTAATCACAGTGAAGGACCTCACAGTTCGATTTGTTAAAAAAAAAAAACCGAAGCTTCTTCATTGGAATTAAGTTCCAGCTCTGACTACCGGTTGTCATC	136	..((((.....))))(((.((((.(((((((((((((((((..((((((((((.((......(((.(((............))).))))).))))))))))..)))))))))))).))))).)))).)))......	TGATCAGACTGGAACTTAAT	TAAGTTCCAGCTCTGACTACC
val-miR457	TAGCCGGGTCTTCTTCAACGC	21	565	RNA_mistletoe-m0939	CL6017.Contig3_RNA_mistletoe:4:185:+	-74.77	RNA_mistletoe-m0939-5p	RNA_mistletoe-m0939-3p	588	565	12	CGTCTTTATGTAGCCGGGTCTTCTTCAACGCTACCGTGTTCTTCAACGCCACCGTGTTCTTCTTTTCAGGGAACTCGATAAATTCGAACCTGCGACCGACTTTCGAAATTCAAAAAAAATGTACCCGTCGGATCCACGGGAAAGATCGTAGCGTTGAAGAAGTCCCGCCTCCATGAAGACGA	182	((((((((((.((.((((.(((((((((((((((.(((((....)))))..(((((..........((((....((((.....)))).))))...(((((..........................)))))...)))))........))))))))))))))).)))).)).)))))))))).	TAGCCGGGTCTTCTTCAACGC	GTTGAAGAAGTCCCGCCTCCA
val-miR633	TCAATGAACTGGGTTGTGCCT	21	562	RNA_mistletoe-m1238	CL8450.Contig2_RNA_mistletoe:107:211:-	-53.3	RNA_mistletoe-m1238-5p	-	562	562	-	AATTCCAGATTCAATGAACTGGGTTGTGCCTATAAGATATTATGGACCCCAGTAGGTCTCCATTTATCATTTATGGGCACAATCCATTCCATTGGATTTGGAACT	105	..((((((((((((((...((((((((((((((((((((..(((((..((....))..))))).))))..))))))))))))))))...))))))))))))))..	TCAATGAACTGGGTTGTGCCT	-
val-miR588	CGATCTGATAATTCAAGATTT	21	535	RNA_mistletoe-m1147	CL7955.Contig2_RNA_mistletoe:98:222:-	-46.8	RNA_mistletoe-m1147-5p	RNA_mistletoe-m1147-3p	451	435	6	GCGCGCCTCTCAGAGCGATTCAGAATCTCCGATCTGATAATTCAAGATTTCTGACAAAAACACACTAAAATACATTAATGCGTCGTTGTCAGCAATCTTGAATTATCAAATCGGAAGTATGCGTG	125	((((..(((...)))............((((((.(((((((((((((((.(((((((..((.((.(((......))).)).))..))))))).))))))))))))))).)))))).....)))).	CGATCTGATAATTCAAGATTT	ATCTTGAATTATCAAATCGGA
val-miR1370	TTCAATAAAGCTGTGGGAAG	20	436	RNA_mistletoe-m2126	Unigene9400_RNA_mistletoe:94:191:+	-48.9	-	RNA_mistletoe-m2126-3p	436	-	436	GCTCTTCATATCCTTCCACAGCTTTCTTGAACTGCACCCACGCCTTGGAAATTGGGTTTCCCTTGCAGTTCAATAAAGCTGTGGGAAGATGGGGAGAG	98	.((((((.((((.((((((((((((.((((((((((.....((((........))))......)))))))))).)))))))))))).)))).))))))	-	TTCAATAAAGCTGTGGGAAG
val-miR539	TAAAGTCGTAGCAGGTGTCGA	21	366	RNA_mistletoe-m1060	CL7217.Contig1_RNA_mistletoe:582:712:-	-44.7	RNA_mistletoe-m1060-5p	RNA_mistletoe-m1060-3p	511	366	145	ACCGTCGTTTGTTAAATTGCTAAAGTCGTAGCAGGTGTCGACATGGTTTGTATTTCCTGGACGTTCAAGAAATCCAGGTTTCCAGTGATCGATGCGTGATACGACTCTAGCTATTTTAACTTGGACCATAA	131	...(((.(..((((((..((((.(((((((.((.((((((((((((.........((((((..((...))..))))))...))).)).))))))).)).))))))).))))...))))))..)))).....	TAAAGTCGTAGCAGGTGTCGA	GATGCGTGATACGACTCTAGC
val-miR1087	GGGGAATGACAACTGGGGACC	21	285	RNA_mistletoe-m1817	Unigene31359_RNA_mistletoe:423:601:+	-97	RNA_mistletoe-m1817-5p	RNA_mistletoe-m1817-3p	321	285	36	GGCTCGTGGCCAGATTCTAGGGGGAATGACAACTGGGGACCAAAAGTCACCCCTAATACCGGGAAGTACCTCCGACGGTTCCGTGAACAGTGTTTTTTTCACCGTTCACAAAACTGGTCATGATACGTATTAGGGGCACTTTTGGTCCCCTGTTGTCATTCCCCCCAGATTCTATGCTG	179	(((.....))).((.(((.((((((((((((((.(((((((((((((..((((((((((.((......))...(((((((..((((((.(((.......))).))))))..)))).))).......)))))))))).))))))))))))).)))))))))))))).))).)).......	GGGGAATGACAACTGGGGACC	TCCCCTGTTGTCATTCCCCCC
val-miR944	TTTTTCTTGGTTGGCTTGGGT	21	278	RNA_mistletoe-m1657	Unigene22896_RNA_mistletoe:1746:1901:+	-82.66	RNA_mistletoe-m1657-5p	RNA_mistletoe-m1657-3p	428	278	150	TTTTTCTTGAACCTCTCAGCTTTTTCTTGGTTGGCTTGGGTAGGAAGACCTGGCTTTAAAAACTCTCTTGGAGACCCTTGTTTAGGAGGGAGAGAAAGCGCCACGTTTTCCCATCCGAGCCAACCAAGAAAAGGACAGGTAGGGTTCAAGAGAATC	156	.(((((((((((((..(..((((((((((((((((((((((.(((((((.((((........(((((((..((((....))))..))))))).......)))).))))))).))))))))))))))))))))))....)..)))))))))))))..	TTTTTCTTGGTTGGCTTGGGT	CGAGCCAACCAAGAAAAGGAC
val-miR1048	CGGTGGAACCTGGCAGTGGG	20	267	RNA_mistletoe-m1768	Unigene2880_RNA_mistletoe:832:895:+	-51.8	RNA_mistletoe-m1768-5p	RNA_mistletoe-m1768-3p	272	267	5	ACCGGCTGACCGGTGGAACCTGGCAGTGGGCAATCCCTCTGCCAGTTCCACCGGCTGGCCGGTG	64	(((((((..((((((((((.((((((.(((....))).))))))))))))))))..))))))).	CGGTGGAACCTGGCAGTGGG	CTCTGCCAGTTCCACCGGC
val-miR262	TTAAATCCCTGGATTGGTCTC	21	227	RNA_mistletoe-m0541	CL3345.Contig5_RNA_mistletoe:76:206:-	-63.14	-	RNA_mistletoe-m0541-3p	227	-	227	AATGACATCCAGAGACCAATTCAGGGATTTAATCCCAACAAAGGACCTGGATAGTTATAACTCATCCAACAAATATAACTGCGGGTGTCCTTGTTTAGGATTAAATCCCTGGATTGGTCTCCCGCAGTCAT	131	.(((((.....((((((((((((((((((((((((.(((((.((((((.(.((((((((..............))))))))).)).)))))))))..)))))))))))))))))))))))).....)))))	-	TTAAATCCCTGGATTGGTCTC
val-miR1285	TCGGGTATGAAAAGGGACGAT	21	225	RNA_mistletoe-m2029	Unigene4474_RNA_mistletoe:1:243:+	-92.81	RNA_mistletoe-m2029-5p	RNA_mistletoe-m2029-3p	438	225	200	GGAAAACCTCGGGTATGAAAAGGGACGATATAACATGCGATCAGAGGATGATAAAATCTGAATATACGATCTCCCTGTGATTTGTGCGTGCATTCATACTGGGATTCTTTTTTGGTGGGCAAGCCTGTGTTTTGCCTCGTTCATGGTGGACGCCGGCTCTCCCGAGGGTCGTCGTGAATAATTTTCAGATTTTCTCATTAGATCGTCCCTTTTCGCACCCGAGGTGAGACATCTGATCAACTT	243	(....(((((((((.((((((((((((((.................(((((.((((((((((..((((((..((((((((..(((....))).))))((..(((.....)))..))(((..((((.((((.(..((........))..))))).))))..))).))))..)))))).......)))))))))).)))))..)))))))))))))).)))))))))....).............	TCGGGTATGAAAAGGGACGAT	TCGTCCCTTTTCGCACCCGAG
val-miR765	CAGGATGGAGAAGCAGGGCAC	21	201	RNA_mistletoe-m1462	Unigene11104_RNA_mistletoe:22:167:+	-70.8	RNA_mistletoe-m1462-5p	-	208	201	-	CAGAGTTAAACAGGATGGAGAAGCAGGGCACGTGCAGTACTGACTCATGCAGATTCCGATACTGAACTCGCCGGATTGAGGGCTCCTTCCGGCGATGCCAAGGGTTTGTGCTTCATGTGCCCGTCTTCCCCATCCTGACCACTCCT	146	..((((....((((((((.((((..(((((((((.(((((.(((((...(((.........)))...((((((((..((....))..))))))))......))))).))))).)))))))))..)))).))))))))...))))..	CAGGATGGAGAAGCAGGGCAC	-
val-miR1052	CAAGACATTACTGTGGGCTCC	21	181	RNA_mistletoe-m1776	Unigene29132_RNA_mistletoe:51:167:+	-36.13	RNA_mistletoe-m1776-5p	-	189	181	-	AACCTGTACGCAAGACATTACTGTGGGCTCCTAAAGGTGTATTTCGATAACAAAAACCTATCCAAGAGGAAGGTTCTCGTGGATCACGTGGGGCCACTGATTTCTTCGTACATGGCG	117	..((((((((.((((.((((..((((.((((...((((.................)))).((((.(((((...))))).))))......)))))))))))).)))))))))).))..	CAAGACATTACTGTGGGCTCC	-
val-miR421	TTGATTTCAGGAATAATGCTC	21	103	RNA_mistletoe-m0866	CL5449.Contig1_RNA_mistletoe:218:321:+	-43.3	RNA_mistletoe-m0866-5p	-	103	103	-	GAAAGAAGAGTTGATTTCAGGAATAATGCTCACAATTAAGGTGTGAAAAAGAGACTGTTGGTTGCGGATGTGTGAGCAGTATTCCTGAAATTAATTCTTGTTTG	104	.(((.((((((((((((((((((((.((((((((....(..((..(..((.......))..)..))..).)))))))).)))))))))))))))))))).))).	TTGATTTCAGGAATAATGCTC	-
val-miR885	TTTCAGTAAGTGTTGTCGAAC	21	103	RNA_mistletoe-m1595	Unigene19998_RNA_mistletoe:7:125:-	-30.04	RNA_mistletoe-m1595-5p	-	103	103	-	CTACAAGAAGTTTCAGTAAGTGTTGTCGAACAGAGCCTAAGAGCAGATAAGTGAAAAGGCCCACAGGCTCACATTTGCAATTGAAGCAATATATTTGGTGGCACCATAGTGAAAGTGGG	119	((((......(((((.((.((((..(((((..((((((..(.((..............)).)..))))))....((((.......))))....)))))..))))..)).))))))))).	TTTCAGTAAGTGTTGTCGAAC	-
val-miR64	AGGGTGGATGGATCGGTGAGA	21	101	RNA_mistletoe-m0105	CL1236.Contig2_RNA_mistletoe:75:159:+	-43.7	RNA_mistletoe-m0105-5p	-	101	101	-	GGAATCTTAGAGGGTGGATGGATCGGTGAGATGAATTGCTTGGCCGAGAGGTTCTTACCGATACCATCCATTCTGTAGGCTTTCG	85	((((.((((.(((((((((((((((((((((...........(((....))))))))))))).))))))))))).)))).)))).	AGGGTGGATGGATCGGTGAGA	-
val-miR3	ATGACGCGACCTGACATTGCCT	22	93	RNA_mistletoe-m0005	CL10033.Contig1_RNA_mistletoe:2242:2311:-	-24.1	RNA_mistletoe-m0005-5p	-	93	93	-	CTACCTCACCATGACGCGACCTGACATTGCCTGCGCCGTTGGCAAAGTCAGCCAGTTCATGGAGCATCCA	70	........((((((.((...(((((.(((((.((...)).))))).)))))...))))))))........	ATGACGCGACCTGACATTGCCT	-
val-miR790	TAGCCAAGGATGACTTGCCTG	21	93	RNA_mistletoe-m1490	Unigene12826_RNA_mistletoe:33:143:+	-54.6	RNA_mistletoe-m1490-5p	-	93	93	-	TTGGGTTTGGTAGCCAAGGATGACTTGCCTGCTTCTTCTTATTGAGTGTGGGAGGCTTTCTGGGCTCACTCTGTGCCTGCAGGCAGTCTCCTTGGCTAACCTTACACCCTC	111	..((((..((((((((((((.((((.((((((..((((((((.....))))))))......((((.(.....).))))))))))))))))))))))).)))....))))..	TAGCCAAGGATGACTTGCCTG	-
val-miR648	TGTCTGATTAGAACTCCACAGT	22	84	RNA_mistletoe-m1261	CL8656.Contig1_RNA_mistletoe:39:119:-	-31.6	RNA_mistletoe-m1261-5p	-	84	84	-	TTCGGGAGTTTGTCTGATTAGAACTCCACAGTTGAGCGTGCTTGGCCTGGAGTGGTGATCAAGATGGGTGACCTTCTGAGA	81	((((((((((..((((((((..((((((..((..((....))..)).))))))..))))).)))..))....)))))))).	TGTCTGATTAGAACTCCACAGT	-
val-miR333	ATGATGTCGGAGTATTTGGCA	21	80	RNA_mistletoe-m0696	CL4250.Contig2_RNA_mistletoe:266:350:-	-30	RNA_mistletoe-m0696-5p	RNA_mistletoe-m0696-3p	107	80	27	TCTCCACGACAGCAGGTTGACGGGAATGATGTCGGAGTATTTGGCAAGCGCCGCCAAAAAACTCCGACATTGCTGCTCTATTTTC	85	..(((.((.(((....))).)))))..(((((((((((.((((((.......))))))..)))))))))))..............	ATGATGTCGGAGTATTTGGCA	CCAAAAAACTCCGACATTGCTG
val-miR1309	CACCCGACCCGTTTAGCACTG	21	76	RNA_mistletoe-m2057	Unigene5419_RNA_mistletoe:156:223:-	-25.2	RNA_mistletoe-m2057-5p	-	76	76	-	AAGATAGTAGCACCCGACCCGTTTAGCACTGTTCGGGTGGCTGTTCGGCTCCGGGTCGTTACAACCAA	68	......((((((((((..(((..(((((((.....))).))))..)))...))))).)))))......	CACCCGACCCGTTTAGCACTG	-
val-miR503	TCATCAATATGTTGGTCTGA	20	76	RNA_mistletoe-m1005	CL6690.Contig2_RNA_mistletoe:554:702:-	-80	-	RNA_mistletoe-m1005-3p	76	-	76	TGAGATCACTCTCAGACCAACATATTGATGACATTTTCAGACCAACAAATTGTCAGAGGTTTCCGAAGATTGATGACATTTTAGCCGGAAAGCTCATACATTTTGTTGGTCTAAGAATATCATCAATATGTTGGTCTGAGAAAGATCTC	149	.((((((..((((((((((((((((((((((.(((((.(((((((((((.(((..(((.((((((.(((.((....)).)))...)))))).)))..))).))))))))))).))))).))))))))))))))))))))))..))))))	-	TCATCAATATGTTGGTCTGA
val-miR415	TACCGGCAGAGAACTCTATGT	21	68	RNA_mistletoe-m0856	CL5370.Contig2_RNA_mistletoe:137:338:-	-76.9	-	RNA_mistletoe-m0856-3p	68	-	68	TTCGTAATTATTCATAGAGTTCTCTGCGGGTATCCTGGGGTTAATATTGGCGATGGATTGATGTCGGCCACCGGATTCCTCGTCCTTCTCTCAGATTAACAATAAATAGCGACATAAGGCGGTTCGATTCTCATATAAAAAAGAAATTATTACCCCTCATCGCTCCACCGATACCGGCAGAGAACTCTATGTATAATTACGA	202	.((((((((((.(((((((((((((((.((((((.(((.((((((...((.((.((((.((..((((...))))..))...)))).)).))...)))))).......(((((....(((.(((....((((..........))))......))))))..))))))))..)))))).))))))))))))))).))))))))))	-	TACCGGCAGAGAACTCTATGT
val-miR1221	CGCAACTCTCGCGGGTCGAGCT	22	62	RNA_mistletoe-m1961	Unigene40025_RNA_mistletoe:201:257:+	-21.4	RNA_mistletoe-m1961-5p	-	62	62	-	CGCACCAGGCCGCAACTCTCGCGGGTCGAGCTATGCGGTGAGCTCGTTGGGGGTTGC	57	...........(((((((((((((((...(((....)))..))))).))))))))))	CGCAACTCTCGCGGGTCGAGCT	-
val-miR1300	GATGACGACGCTCTGAAAAAGAA	23	49	RNA_mistletoe-m2045	Unigene4929_RNA_mistletoe:153:230:+	-27	RNA_mistletoe-m2045-5p	RNA_mistletoe-m2045-3p	56	49	7	AGTGGGGTGCAGATGACGACGCTCTGAAAAAGAATGCCTAGCCTCGCGCTTCGGGGTGTTGTGATCCATTACTTCAAT	78	..(((((((..(((.(((((((((((((...((..((...)).))....))))))))))))).)))...)))))))..	GATGACGACGCTCTGAAAAAGAA	GCGCTTCGGGGTGTTGTGATCCA
val-miR552	CATTGGATCTGTAATTGGACC	21	48	RNA_mistletoe-m1077	CL7443.Contig1_RNA_mistletoe:211:360:-	-54	RNA_mistletoe-m1077-5p	RNA_mistletoe-m1077-3p	61	13	48	TCTTCAATTTTTGGAGGATTCAATTCCAGATCAAATGGACTGGATTGTGTCCACACATGAAATAATGGGCTCCGCTGGGTTTCATCATCTTGTTGGCACAAATGCAGTCCATTGGATCTGTAATTGGACCCTGCTTTTGAGAGATGTCTG	150	(((((((.....(.(((.(((((((.((((((.(((((((((.((((((((.(((.(((((((....(((...)))..))))))).....))).))))).))).))))))))).)))))).))))))).))).)..)))).)))......	CAATTCCAGATCAAATGGACT	CATTGGATCTGTAATTGGACC
val-miR1306	CAATGGATGGCCGTCACGTCG	21	40	RNA_mistletoe-m2054	Unigene5268_RNA_mistletoe:900:1007:+	-68.61	RNA_mistletoe-m2054-5p	-	40	40	-	TCAGGTTGGCCAATGGATGGCCGTCACGTCGCGAAATTTCCGGTGGAAATTTCCAATGGAAATTTTCAACGACGTGGCGGGCATCCATTGGCTAAAACCCAACCTGAG	108	(((((((((((((((((((.(((((((((((.((((((((((.((((....)))).))))))))))...))))))))))).))))))))))).......)))))))).	CAATGGATGGCCGTCACGTCG	-
val-miR761	TGACATCACTTATTGAAAACTG	22	39	RNA_mistletoe-m1458	Unigene105_RNA_mistletoe:63:306:+	-74.54	RNA_mistletoe-m1458-5p	-	39	39	-	ATGCACCGCTTGACATCACTTATTGAAAACTGCTTCTGGCACTTTTCACTTCCATCCTTGACAAGTGTTTCTATATTTCTTATTGAAAAAGTGCTTTTATGCCACTTATTTAAGTGGTTTGTTTCTGGAATTTAAGTGAGTGTTTTATCGAAAAAAAACAAATACCGCTTATTTTTTTGAAACTGCTAATCATAAGTGATAAGTGCTATAAGCAGTTTTTGAGAATTGATGCTAAACGGATCCT	244	.....(((.(((.(((((.((.(..((((((((((.((((((((.((((((...((..(((.((((((....)))))).)))..))......((......(((((((....)))))))..(((((..(((..((((((.((((((..............))))))))))))..)))..))))).)).......)))))).)))))))).))))))))))..).)).))))).))).))).....	TGACATCACTTATTGAAAACTG	-
val-miR269	GACTACGATCGGAGGACCCGGG	22	36	RNA_mistletoe-m0550	CL3493.Contig1_RNA_mistletoe:919:1060:+	-51.1	-	RNA_mistletoe-m0550-3p	36	-	36	GTTGCTTCGGGCCGGTGCTCCACTGGTCGGAGGGAAGGGGTGCAGAGCGGAGGCAAGCGGTGGCTTGGGCGACGGCCGGAGGGGGGGGGCGACGCCGGAGGGAGGGCGACGACTACGATCGGAGGACCCGGGGAGAAGATTA	142	....((((...((((.(.(((.(((((((...((..(..((.(...((........)).....(((.((((.((.((.........)).)).)))).)))...).))..)..)).))))))).))))))))...))))....	-	GACTACGATCGGAGGACCCGGG
val-miR1328	CGAGAATGTAGGTCAAGGGCAC	22	33	RNA_mistletoe-m2081	Unigene638_RNA_mistletoe:797:923:+	-39.8	RNA_mistletoe-m2081-5p	-	33	33	-	ATGACCAAGGCGAGAATGTAGGTCAAGGGCACGAGCTGAGGTGGATGAGCAAGCAAGAGATGGTGGGGTATCGAACATGTACACCCCATTCCGAAGATGACCTCGACCAAGTTCTCGATTCGTCGTC	127	(((((.((..(((((((...((((.(((.(((..(((...((......)).)))..(..((((.((.((((.......)))).))))))..)...).)).))).))))..))))))).)).))))).	CGAGAATGTAGGTCAAGGGCAC	-
val-miR1127	CCCACACTTGAATGTCGGTG	20	32	RNA_mistletoe-m1859	Unigene33880_RNA_mistletoe:1:170:-	-67.8	RNA_mistletoe-m1859-5p	-	32	32	-	TCCCGGAAGGCCCACACTTGAATGTCGGTGCCGGAACAGACGCCGTTCTTCCAGGTATTGTTCAGCACCAACATTGATGAGTAGCTGCCAAAGCGCATCCTCGTGTCCCACCGCATCATCATCACGAAGCCACGACGGACGCCGTCCGGCACAGACATTCAATTGTGGGC	170	..((....))((((((.(((((((((.((((((((...(.(((((((((((..(((.((....)).))).....((((((...(((.....)))........(((......))).))))))....))))....))))).)).).)))))))).))))))))).)))))).	CCCACACTTGAATGTCGGTG	-
val-miR1090	GCACATCCGTTGGTAGGTACTC	22	28	RNA_mistletoe-m1820	Unigene31681_RNA_mistletoe:1770:1846:+	-28.9	-	RNA_mistletoe-m1820-3p	28	-	28	CGTGGTTGGTCGGGTGTATCGCCAGAGCGGTGGGCACAACAAGCAGCACATCCGTTGGTAGGTACTCCACAGCTACC	77	.(((((((....((.(((((((((..((((((.((..........)).)).)))))))).))))).)).))))))).	-	GCACATCCGTTGGTAGGTACTC
val-miR1110	CGGCGAGGCGATCGGAGCTCCG	22	28	RNA_mistletoe-m1842	Unigene32728_RNA_mistletoe:386:476:-	-46.8	RNA_mistletoe-m1842-5p	RNA_mistletoe-m1842-3p	47	19	28	GGGTGCATCTGCCTGCAGGAGTTCGCGGCCGTCGCGGCGGCGTTCGCGCCGGCGAGGCGATCGGAGCTCCGGGAGGTGTTCGGGTTCTTCG	91	..(.((((((.((....(((((((.((..((((.((.(((((....))))).)).))))..))))))))))).)))))).)..........	GTTCGCGGCCGTCGCGGCGGCG	CGGCGAGGCGATCGGAGCTCCG
val-miR806	AGGACGATGAGACACTACGGAT	22	28	RNA_mistletoe-m1510	Unigene1367_RNA_mistletoe:385:467:-	-27.2	RNA_mistletoe-m1510-5p	-	28	28	-	CAACTCTACCAGGACGATGAGACACTACGGATTGTAGTTCGTTTGCTAAACATGTGGTGCAATTCGTCGTCCAAATATTCCAA	83	...........((((((((((.(((((((.....((((......))))....)))))))...))))))))))...........	AGGACGATGAGACACTACGGAT	-
val-miR1242	GCTTGGCATCGGCGTGGCTCGT	22	27	RNA_mistletoe-m1984	Unigene41855_RNA_mistletoe:131:225:+	-26.3	RNA_mistletoe-m1984-5p	RNA_mistletoe-m1984-3p	35	8	27	CTCCCTCCTCTAGCGTGTCGTGGTCTCGATGTCAGCTGCTCTAGATCGGCTTGGCAATAGCGTGCTTGGCATCGGCGTGGCTCGTGTGGTTTCAG	95	......((....(((.((((((...(((((((((((((((((((......))))....)))).)).))))))))))))))).)))..))......	GTGTCGTGGTCTCGATGTCAGCTG	GCTTGGCATCGGCGTGGCTCGT
val-miR855	GAACTACGTGGACTTTGATCCT	22	27	RNA_mistletoe-m1563	Unigene17644_RNA_mistletoe:619:747:-	-36.3	RNA_mistletoe-m1563-5p	-	27	27	-	AAGCCAATGCGAACTACGTGGACTTTGATCCTTACCTCCTAGGCAGGGTACGTAGGAAGCCTCCAAGAGGTTTAAGCCCACCACCCATCGAACCACCGGATCCATCTTCACGTCAGTTCCCCGACATCT	129	..........((((((((((((..(.(((((...((.....))..((((..((.(((((((((...)))))))...)).)).))))...........))))).)..))))))).)))))..........	GAACTACGTGGACTTTGATCCT	-
val-miR1086	TGCCCCGGGATCGTCGATGCC	21	26	RNA_mistletoe-m1816	Unigene31359_RNA_mistletoe:225:365:+	-57.9	-	RNA_mistletoe-m1816-3p	26	-	26	TGGCGGAAAGGTGCGGCGATTACGGGCAGTTTTATGGGAACCAGGCGTGGGATGATGGGACGGTGTTGGTCTGTCGAGGGAGGCCAACAAAATCAGTGGCCAGCGGGTGCTGCCCCGGGATCGTCGATGCCATTTTCGAGC	141	...(((((((((((((((((..((((((((.........(((..((...((....(((.....(((((((((.(....).)))))))))...)))....)).)).))))))).))))..))))))).)))).))))))...	-	TGCCCCGGGATCGTCGATGCC
val-miR6	ATATGTGATGTCAAATGGACC	21	26	RNA_mistletoe-m0008	CL10084.Contig1_RNA_mistletoe:358:505:-	-46.41	-	RNA_mistletoe-m0008-3p	26	-	26	AGTTGGCTCAGTGATTTAGGGTCTGTTTGACAACACTTACTGTAAACTGGTTTTTCAGAAGAAAATCAAAGTGACGGAAACACTTTTTCATCAAGTGATTGATATAATCAGTTTTCAATATGTGATGTCAAATGGACCCTTAGCTTTC	148	.(..((((.........(((((((((((((((.(((.((.((.(((((((((..(((.......((((...(((.(((((....))))).)))..)))))))...))))))))).)).)).))).))))))))))))))).))))..)	-	ATATGTGATGTCAAATGGACC
val-miR954	TCTTGGACTGCCGGCGAGCCT	21	26	RNA_mistletoe-m1667	Unigene23488_RNA_mistletoe:261:390:-	-56.6	RNA_mistletoe-m1667-5p	-	26	26	-	AAGCTCCCCTTCTTGGACTGCCGGCGAGCCTCCACCGGGATCAAGGAGACCATGGGGCCGGAGAATCCCTTGGCGTCGGTTGAGGGTCGCGCATAGGGAAGGGTTTGCTGGAAGGCGAGGGCGGAGGCGG	130	..((..((.((((((..((.(((((((((((...((((..(((.(....)..)))..))))....(((((..(((.(((.......))))))..))))).))))))))))).)).)))))).))..))..	TCTTGGACTGCCGGCGAGCCT	-
val-miR1005	CCATTGAAGAAACTGAAGGTAAG	23	25	RNA_mistletoe-m1723	Unigene26664_RNA_mistletoe:174:276:+	-24.82	RNA_mistletoe-m1723-5p	-	25	25	-	AATAGCAAACCCATTGAAGAAACTGAAGGTAAGCGGGATTTTAAAAAGGCAACAATTCCTAAATCGCGTGCTTCTAGAGTTTCTCTAGTTTGGGATCATTTTC	103	.........(((((((.(((((((..(((...(((.(((((......(....).......))))).)))...)))..))))))).)))..)))).........	CCATTGAAGAAACTGAAGGTAAG	-
val-miR173	CTCTTCCACCATCTCTGGACCT	22	25	RNA_mistletoe-m0338	CL2182.Contig4_RNA_mistletoe:1089:1185:-	-27.02		RNA_mistletoe-m0338-3p	25	-	25	ACGCCAATCTTAGCAATCGCGACAGGGTCAGACGGCGGTCCAAGAGGCTTCCTCATCAATCGCAGCTCTTCCACCATCTCTGGACCTTTGTATGGCG	97	.(((((......((....)).(((((((((((.(..(((..(((((((.............))..)))))..)))..)))).)))).)))).)))))	-	CTCTTCCACCATCTCTGGACCT
val-miR566	GGAGTGACCCAGATGGATCGGC	22	25	RNA_mistletoe-m1112	CL7640.Contig1_RNA_mistletoe:1712:1803:-	-26.9	RNA_mistletoe-m1112-5p	RNA_mistletoe-m1112-3p	32	25	7	GATGTCGTGGGGAGTGACCCAGATGGATCGGCATTCGTCACAGAACTAGAAGAAATAGTATACCGCTTCCTCCTTGGCATTCCTCCGGGGGT	92	..(.(((.((((((((.((.((..(((.(((...((......))((((.......))))...)))..)))..)).))))))))))))).)..	GGAGTGACCCAGATGGATCGGC	CGCTTCCTCCTTGGCATTCCTC
val-miR198	TGACGATTGGGGACCAAAACT	21	24	RNA_mistletoe-m0388	CL2563.Contig3_RNA_mistletoe:112:259:-	-69.39	RNA_mistletoe-m0388-5p	-	24	24	-	AATGGAAAAATGACGATTGGGGACCAAAACTGTAAGTTTATTCGAATGATGGACCAAACCAGTTATAAATACATTCAGAAAAATAACTGGCCGGGTCATTCATTGGTGTAAATGCATAGTTTTGGTTCCCAGTTGTCATTTTCCCTTG	148	...((.(((((((((((((((((((((((((((..((((((.(.(((((..((((...((((((((................))))))))...))))..))))).).))))))..))))))))))))))))))))))))))).))...	TGACGATTGGGGACCAAAACT	-
val-miR560	TCTCAGCAACTCTGAATCTGC	21	24	RNA_mistletoe-m1100	CL7550.Contig1_RNA_mistletoe:671:850:+	-56.4	RNA_mistletoe-m1100-5p	-	24	24	-	CCCCTGGTTTTCTCAGCAACTCTGAATCTGCTGTGATTCTTCGGCCACGGGAAAGATGACCATTCCTGGATTCGAGATTGCTTTTTTTGTGCATTCAGAGGATTGAAAAGTTGAAAACGGAAGCTAGGTTTTCCGATCAGGAAGAAGGAGAAGATGCGGGGTTGCAGATAGATTCAGGGA	180	.(((((..(((.((.(((((((((.((((.......((((((..((.((((((.(.....).))))))..(((((..((...(((((((......)))))))....))..)))))..((((((......))))))....))..))))))..)))).))))))))).)).)))..))))).	TCTCAGCAACTCTGAATCTGC	-
val-miR82	TGATTGCTCTCACTCTGGCCT	21	24	RNA_mistletoe-m0153	CL1481.Contig1_RNA_mistletoe:1276:1453:+	-58.5		RNA_mistletoe-m0153-3p	24	-	24	CCGGCGTGACGTTCGGTTTTCATTGGCGAGACGGAGCCATCGTCGGGTTATTTCTCGCCGTGAAGGGCCATCCCCATGTTTACACAATGATTGTGGCCAGCGAAGCGAATTACATTGATCCCGGCACGTTCTTGGTGATGGTGATCGTGATTGCTCTCACTCTGGCCTACGTTCCCTT	178	..((.(.(((((..(((((((((.(((((((...((((.......))))...)))))))))))).)))).........................((((((.(((((.((((((...(((((((.(((.......))).))).))))))))))))).))...)))))).))))))))..	-	TGATTGCTCTCACTCTGGCCT
val-miR1342	ACCTTGACCCGTAGGGCTGCA	21	23	RNA_mistletoe-m2095	Unigene7384_RNA_mistletoe:71:174:-	-33.39	RNA_mistletoe-m2095-5p	-	23	23	-	GCACCCAGCAACCTTGACCCGTAGGGCTGCATTACATTCATTTGGGATTCCAACAATCTCTCCTCCAGTGCTTGCCCTACGATCAGAGGCTTGCCTACCCGGCT	104	((.....((((((((....((((((((.(((((..........((((((.....))))))......)))))..))))))))....)))).)))).......)).	ACCTTGACCCGTAGGGCTGCA	-
val-miR1351	CATATGGATCGGCGGCCGAGGA	22	23	RNA_mistletoe-m2104	Unigene806_RNA_mistletoe:32:259:-	-66.7	RNA_mistletoe-m2104-5p	-	23	23	-	CCCACATACTCATATGGATCGGCGGCCGAGGAAGAGACAACGTCTTGGTTGGGACCTTCAACAACAGCCGAAGGCTCAGCTAGGATTGTTTTATGGACAAGAGGTTGGGAATCTGAAAAGCTCAACCGCACCCTCAGACCATACTACTAATTCATCCCTGTTTATTTCGAGAGTGGATCAAAATGGTACCCCTCCTTGGCGCGATGATGACAAAGATGGGCATTACAT	228	........(((((.((.((((.((((((((((..(((((..((((((((((((.(((((..........))))))))))))))))))))))(((((....((((.((((....(((.....))).)).)).))))...))))).(((((....((((((.((......)).)).)))).....)))))....)))))))).)).))))..))...)))))........	CATATGGATCGGCGGCCGAGGA	-
val-miR854	TTGTTGGATTGGTGTAGCCCG	21	23	RNA_mistletoe-m1562	Unigene17636_RNA_mistletoe:22:293:+	-72.82	-	RNA_mistletoe-m1562-3p	23	-	23	TGAAACCGTGAGGGGCAACATGGATAAGCGGAGGAAGGGCACGTATGGGAAAAACGATGTGGAGGAACCTGAAAATGACACGTGGTAGCAGGAAATCCAGAATTAGCATATATAGTAGAGTTCACATCCCCTGACTCACCAGCCTCCCCGTCTATTTAACAACTCCAGCCTTTCGATTTTCCTCTCACGTGGGGCCCTAATGGATTCTTGTTACACACAATTATAACCAATTGTATTCATCTTGTTGGATTGGTGTAGCCCGATATGTTTT	271	.(((.((((..(((((..((((....((.(((((((((((..((.((..(((...((((.(((((...(.......).....((((((((((.......(((((.((.......))..)))))......)))).)).)))).))))).))))..)))..))))....)))))))....)))).))..))))..))))).)))).)))..(((((((.(((((.((((....((....))....)))))))))))))))).............	-	TTGTTGGATTGGTGTAGCCCG
val-miR92	AAGATCATGATCCAATAGGCCT	22	22	RNA_mistletoe-m0181	CL152.Contig4_RNA_mistletoe:406:464:-	-36.5	RNA_mistletoe-m0181-5p	-	22	22	-	AGAAGATCATGATCCAATAGGCCTCAGATGTGTGAGGCCTACTGGATCATAATCTTCTT	59	(((((((.((((((((.(((((((((......))))))))).)))))))).))))))).	AAGATCATGATCCAATAGGCCT	-
val-miR1030	CAGCGATTCTCTGATTAGTAGGC	23	21	RNA_mistletoe-m1748	Unigene27822_RNA_mistletoe:2428:2709:-	-86.8	RNA_mistletoe-m1748-5p	-	21	21	-	TACTCGTTAGCAGCGATTCTCTGATTAGTAGGCCGATTGCGATTTCTGGGTACCTTCCAACCGTCTGTTTGTAAATATGCCGGGATCTCATAGCAGTGGAGATTTCAAGGCTTTAGAGGAAAGCTTTTCAGATGCCATGCCCTTCGACGCATCAGAATACACATTTTTCGGTAAAGATGTTGTACAAGAAGTGGCCTTGGGAGGATTGGAAGATGACGAAGACATGCCTGCATTCGGACCAACTGATAATGAGTATCAGTTGTTTAACAAAGATGCGAGTGG	282	(((((((.(((((((((.(((..((((((.((((((.((((((.(((..((..(((((((((.((((..............(..(((((.........)))))..).(((((((.....)))))))..))))..(((.(((((((..(......)..(((((((((((....))))))).))))...)))).)))..)))..)).)))))))...))..))).))...)))).)))).)).))))))...))).))).))))))..........))))))).	CAGCGATTCTCTGATTAGTAGGC	-
val-miR200	GTATCTAGGAATTGTAGCCT	20	21	RNA_mistletoe-m0393	CL2575.Contig3_RNA_mistletoe:608:712:+	-23.22	RNA_mistletoe-m0393-5p	-	21	21	-	TGTTGGTCTTGTATCTAGGAATTGTAGCCTGAATTTGCATTACTGCTCATGATCAGGGAATTTTCATGGCTTTCAATTCTCTTTATACTATATTTTATGCCGATC	105	.((((((...((((..((((((((.((((((((....(....(((........))).)....)))).))))..)))))).))..))))..........)))))).	GTATCTAGGAATTGTAGCCT	-
val-miR550	TCTTTGGGTATTAGGGGGGAC	21	21	RNA_mistletoe-m1073	CL737.Contig3_RNA_mistletoe:153:269:+	-59.3	-	RNA_mistletoe-m1073-3p	21	-	21	AGGACCAAAAGTCCCCCTTATTAATACTCAAAGAGGATCATCTCTAGTTCCGTAAACAGTGATTTTTCACTAACTGCGCCAGGTCCTCTTTGGGTATTAGGGGGGACTTTTGATCCC	117	.(((.(((((((((((((...((((((((((((((((((.....(((((........(((((....)))))))))).....))))))))))))))))))))))))))))))).))).	-	TCTTTGGGTATTAGGGGGGAC
val-miR615	TTTCTGTCGGCAGCTCGAGGA	21	21	RNA_mistletoe-m1206	CL8325.Contig1_RNA_mistletoe:5365:5489:+	-42.5	RNA_mistletoe-m1206-5p	-	21	21	-	TGGTGGGGAATTTCTGTCGGCAGCTCGAGGATGGAGTGCTGGACGAGGATGCTGGCGGGTTTCTTTCCGTTTTTAGGGGGTTTTTGTTCCCTGGTTTTGTAGCGGAGCTGGTGAAGGCTGGCCAG	125	.....(((((..((((((((((.((((.((........))...))))..)))))))))).)))))((((((.((((((..(....)..))))))......)))))).(((((.(....).)))))	TTTCTGTCGGCAGCTCGAGGA	-
val-miR1093	TTGCCGGATTTTGTTTTTGAC	21	20	RNA_mistletoe-m1823	Unigene31739_RNA_mistletoe:140:250:-	-24.62	RNA_mistletoe-m1823-5p	-	20	20	-	TATCAAGACATTGCCGGATTTTGTTTTTGACTTGTGTCTTCTGCAAACGTTGAGAGTGAATCGTTTGAATAGTCTTTCCTGCAAGTTCAAAAGATTGGCAAAGTTGAGACA	111	..((..(((.(((((((.(((((..((((......(.((....((((((............))))))...)).).......))))..)))))..))))))).)))..))..	TTGCCGGATTTTGTTTTTGAC	-
val-miR163	GATCGAGGAGTAAGTTAACT	20	20	RNA_mistletoe-m0317	CL2150.Contig1_RNA_mistletoe:101:297:-	-84.8	RNA_mistletoe-m0317-5p	-	20	20	-	CGCTTCGACCGATCGAGGAGTAAGTTAACTTCGGGATTTGCCCTTTCGTGAAAATGAGAATGGAGGGCAAACCAATTCGAACCGGCCAACGCCGCTTCGAATAGCTTTTTGCTCCATTCCGATTTTTACCAGAAAACCTCACGGGGAAGGGTCCGAAGCTAACTTACTCATCGATCGATCGATCGATCGACAAAGCA	197	.(((((((.(((((((.((((((((((.((((((.....((((((((((((((((..((((((((.(.(((.(.(((((((.((((....)))).))))))).).))).).))))))))..)))))))).......((....)))))))))))))))).)))))))))).))))))).))))...........))).	GATCGAGGAGTAAGTTAACT	-
val-miR480	GCTTGTGAACCTGAATGTGCCT	22	20	RNA_mistletoe-m0972	CL6372.Contig1_RNA_mistletoe:302:381:+	-22.6	-	RNA_mistletoe-m0972-3p	20	-	20	AGCCTAATGAAAAAGAAGCTTTAGGTTCAGAAATTCCAAGAAGCTTGGGCTTGTGAACCTGAATGTGCCTGTGCAAAGCA	80	.((....((....((..((((((((((((.((..((((((...)))))).)).)))))))))).))..))...))..)).	-	GCTTGTGAACCTGAATGTGCCT
val-miR796	GAGGAAGCAGAGCAGCTGGGCG	22	20	RNA_mistletoe-m1499	Unigene13197_RNA_mistletoe:354:635:-	-122.6	RNA_mistletoe-m1499-5p	-	20	20	-	ATTCGATACCGAGGAAGCAGAGCAGCTGGGCGGCTTCAGCAGGCTTGCGTGGCAGGCCCAGACCTGGTTCTTTCGATGAGGGCGGCCGACCAGAATGGAAGGAGGCCGGCGGATCCGTGATCTGGTCGGAAGGAGCGGCTCCGGTGGAGGCCACGATGCCGAGAAGGAGAGCGCCGATCCGGTCCGTGGGAAGGCAGTTGATCTAGCGGACGTCAGAGGAAGCTGGGCGCCGTGCGAGGAAGGGGCTCAGTCGCGGGTTGCTTTGCTGATTGGGGCTCGCCG	282	...(((..((.((..((((((((((((.(.(((((..(((...((((((((((..((((((.(((..((((((((((.(((.(((((..((.........)).)))))(((....)))..))).))))))))))..(((((((.((((..(((((..((((.((.((......))..)))))).))))).....(....).)))).)))).)))..)))...))))))))))))))))......))).)))))).))))))))))))..)).))..)))...	GAGGAAGCAGAGCAGCTGGGCG	-
val-miR834	CGGCACTCGCGTCTCTGGCC	20	20	RNA_mistletoe-m1540	Unigene16319_RNA_mistletoe:661:762:+	-34.6	RNA_mistletoe-m1540-5p	RNA_mistletoe-m1540-3p	26	20	6	GGATATCTGTTTCTTCCTGGCGGCACTCGCGTCTCTGGCCGTTGCTCTGAGGCTCGGCGAGGTCAGCGTCGGAGGGGCCGTCGTCTTCATATCTGTTTACGT	102	(((...........))).((((((.(((.((.(.((((((.(((((.........))))))))))).).)))))..))))))....................	CGGCACTCGCGTCTCTGGCC	GTCAGCGTCGGAGGGGCCGTC
val-miR879	TTCTACTGATGAGTTGATGCAG	22	20	RNA_mistletoe-m1589	Unigene19223_RNA_mistletoe:403:487:-	-23.5	-	RNA_mistletoe-m1589-3p	20	-	20	CGGAGTGATTCGCGTAAGTCAACTGGTCTAGTTGATGTTGCTGCTACAATGGCTTCTACTGATGAGTTGATGCAGGATCTTATTC	85	.(((..(((((..((..(((((((.(((.(((.((....(((........))).)).)))))).))))))))).)))))...)))	-	TTCTACTGATGAGTTGATGCAG
val-miR917	ATCCCGGTACATGATCGTCAC	21	20	RNA_mistletoe-m1629	Unigene20969_RNA_mistletoe:1953:2160:-	-58.35	-	RNA_mistletoe-m1629-3p	20	-	20	GCCGGCAGAAACGTGCGCGAGCTGCATTTATTGGGTTGAAGAACCGCACTGTTGTTCCCACCGCGAGCTCGGCGTGCCCGATCTAAAACTCTCACGCGATGCGACGAATGACCGTCGGTCATCCCGGGTTGCCGACACGTAAATCAGCGCATGGTCTCTTCCTAGCCTCCTTTTAAAATCCCGGTACATGATCGTCACCTTCATCGGA	208	.((((..(((..(((.((((....(((.(((((((..(((((((((...(((((........(((.(.((((((.(((((..............(((...)))....((((((...))))))..)))))))))))).)))....)))))..)))).)))))..................))))))).))).))))))).))).)))).	-	ATCCCGGTACATGATCGTCAC
val-miR1161	CATAAATGGATTTGCAACTTC	21	19	RNA_mistletoe-m1898	Unigene35891_RNA_mistletoe:90:195:-	-34.9	RNA_mistletoe-m1898-5p	-	19	19	-	ATGCCGAATCCATAAATGGATTTGCAACTTCAGAATAAGGAACACCAGATCGAATTTATTGACGTTATTTTTTAAGTTGTAGTAAATCCATTTATGGATTCACTGT	106	.....(((((((((((((((((((((((((.(((((((((....))...((((.....))))..)))))))..))))))))...))))))))))))))))).....	CATAAATGGATTTGCAACTTC	-
val-miR475	GAATCGGAGGTAGGGAGAGTT	21	19	RNA_mistletoe-m0966	CL6273.Contig3_RNA_mistletoe:352:423:+	-23.8	RNA_mistletoe-m0966-5p	-	19	19	-	CACTTATTGTGAATCGGAGGTAGGGAGAGTTCATCATTTTCTCTCTGCCTAGACGAGAGTGCGTACAGAGAA	72	..(((..((((..(((.((((((((((((.........))))))))))))...)))...))))....)))..	GAATCGGAGGTAGGGAGAGTT	-
val-miR690	CGGATCCGAACCTCGCGAGT	20	19	RNA_mistletoe-m1338	CL9045.Contig1_RNA_mistletoe:157:223:-	-27	-	RNA_mistletoe-m1338-3p	19	-	19	TCCACCCCGTTGTATGGGTTCGGTTCGGCACCCGGTTCGGATCCGAACCTCGCGAGTTTGGGGTCAC	67	...((((((((((..(((((((((((((........))))).)))))))).))))...))))))...	-	CGGATCCGAACCTCGCGAGT
val-miR785	GCATCGAGGAAGCCGGGCTGA	21	19	RNA_mistletoe-m1485	Unigene12352_RNA_mistletoe:887:1189:+	-113.6	-	RNA_mistletoe-m1485-3p	19	-	19	GTCGTTTCTTGATGAGCGCACCAACAGAGCAGAAGCCTGGCATCGCGATGCTGCTGCCCGGGCACGATATGCAAAACCAACGCAGCCCATCACGTGTGCCACTTTCGCACAAGATGTCATAGAAGGACGAGCAGCCGTCACGCAGGCACATGAGCACAGGCACCAGCCTCTGATGTTTGGGCCCCAAAGTCTTGTGGGTGGAGGGCTGAAGAGTGAAAGGGAGAGGATGGCTGCTCAGGTTTTCCAACCTGGCTACAGGTTGCCAACGATGAGCATCGAGGAAGCCGGGCTGAGGGAGATGGA	303	.(((((((((.....((.(.......).))...((((((((.((.(((((((...((....)).((......((((((...((((((.(((.(.....((.(((((((......((((.......))))..(((((.((...((((((......((.((((....)))).)).)))))).(((((((....))).)))).)).)))))....)))))))))...))))))))))...)))))).(((((((....)))))))....))...)))))))..)).))))))))..))))))))).	-	GCATCGAGGAAGCCGGGCTGA
val-miR840	GCCATGTGATGATCCGTCTTCG	22	19	RNA_mistletoe-m1546	Unigene16638_RNA_mistletoe:53:141:-	-31.7	RNA_mistletoe-m1546-5p	RNA_mistletoe-m1546-3p	22	3	19	ACTGGATATTGCCGAAGTCCTGATGTGCGGGCACATAGGTAGTGCCATATCTCTTGTGCCATGTGATGATCCGTCTTCGGCAGCTTAGG	89	.((((...(((((((((.(..(((.((((((((((.(((((......)))))..)))))).))))...))).).))))))))).)))).	AAGTCCTGATGTGCGGGCAC	GCCATGTGATGATCCGTCTTCG
val-miR970	CTCGGTCGTGTCGTTAATGCA	21	19	RNA_mistletoe-m1684	Unigene24378_RNA_mistletoe:106:372:-	-144.9	RNA_mistletoe-m1684-5p	RNA_mistletoe-m1684-3p	32	13	19	TTCACAAGTGCATTAATGACATGACCGAGAGTGAACAAGATTTTATTGGTCTCACCAGCTTCCCTTGCCCTTCTCTGAAAAAGTAGGTTCTTCCAAAGTTTTATCTATTTCAGTAAGACTACAAAGAGTTGTAGCCAAATTTGTGTAGTCTTCCTGCAATAGATCTAACTTCGGCAAAGTATACTTTTTTAGGGACGGGAAAGGGAAGCCAGTGAGTCCCATAAAAGCTTTCTCACACTCGGTCGTGTCGTTAATGCACTTGTGGAG	267	(((((((((((((((((((((((((((((.((((..(((.((((((.((.(((((..(((((((((.(((.((((((((((((((....(((((.(((((..(((((((.(((.(((((((((.(((.(((....))).))).))))))))).))).)))))))..))))).))..)))..)))))))))))))).))).)))))))))..))))).)).)))))).)))..)))).))))))))))))))))))))))))))))).	CATTAATGACATGACCGAGAG	CTCGGTCGTGTCGTTAATGCA
val-miR1019	TGTTCTGTAAAATACTGGCCT	21	17	RNA_mistletoe-m1737	Unigene27221_RNA_mistletoe:10314:10667:-	-111.9	RNA_mistletoe-m1737-5p	-	17	17	-	GGCAATCTCCTGTTCTGTAAAATACTGGCCTGGGATCTCCACATCGACCACATGGAAGTCACGCAGCACCCTGCTTTCTTCTTCGAGCTTCAGGACAGCTGGAAACCTGTCTTCCACATTGCTCTGGAGAACATTTTTCCAATGTTTCAGTCGCTCAGTCAGTTCAGAAAGGGTGGAAGGGAAGGTCGATGCATTTTCCGGATCGAGGTCACGTTCAAAATCTTGTTTGTACCCTCTTACAAAATCAACATGCTTGCTCACAGCATCCGGTGAAAAGCAAGCTCTGCACACTCCTGAAAGCTCTTTCTTAAGAGAAGACGGAACCTCGGCTGTAGTTGCAGATGGGTATTTGTA	354	.((((...(((((.((((((..(((.((((.(((...(((.((((((((...((((((....((((....))))....((((((((((...(((((((..(....)))))))).......)))).))))))....))))))...(..(..((((((..((......))..))))))..)..).))))))))...((((.(((..((((..(((..(((....)))..)))..))))...............((((((((((........))))...)))))).........))).)))).(((((....))))).....))).))).))))))).)))))))))))...)))).	TGTTCTGTAAAATACTGGCCT	-
val-miR1058	CGAGGACGCACTGTTGGATTG	21	17	RNA_mistletoe-m1787	Unigene29755_RNA_mistletoe:467:623:-	-54.6	RNA_mistletoe-m1787-5p	-	17	17	-	TAGTGGACGACGAGGACGCACTGTTGGATTGGGTTCCGGGCATGAGGAACATACGCGTGAGGGATGTCCTGAACAATTTCCGACACGATGGGTGGGATGAGGCTGCAGTTTCGAATTTCGCCCGGGTCACAACAGAGCTAGCTTCGGTCAAAGCTGC	157	((((.(((..(((((..((.((((((((((..(((((........))))).....((((.(((((((.....)))..))))..))))..(((((..(((((((....)))))..))..))))).)))).)))))).))...))))))))...)))).	CGAGGACGCACTGTTGGATTG	-
val-miR1136	GAGATGATCGGCGTGTCGGTGC	22	17	RNA_mistletoe-m1869	Unigene34398_RNA_mistletoe:756:990:+	-91.4	RNA_mistletoe-m1869-5p	-	17	17	-	GACGGCTGACGAGATGATCGGCGTGTCGGTGCCGAGGAAGGCTCGTACAGCTTCTACAAAACGGTCGCACGACTACTTGATGACGAGTGCTAATGGAAGTGGAGGGGTTGTTGGTGTCGGGGGAGAGCAATTCCACGGGCATGCTTCGGCCTCCCCAGTGAGAAATGGTCTTATTGCAGCTGTATCTTCTCCGGCTCCGTCATCGCCGCCTTCATCTTTCAATCCTTCGGCCCGA	235	...((((((.(((((((.(((((((.(((.((((..((((....(((((((((((((.....((((....))))(((((....)))))..........)))))(((((((...(((((.(((((......)))).).)))))....)))))))..((((((((.....)))))))).))))))))))))..)))).))).)).)))))...)))))))........))))))...	GAGATGATCGGCGTGTCGGTGC	-
val-miR1165	TTGGCTGATCCAATGGGCTTT	21	17	RNA_mistletoe-m1902	Unigene36044_RNA_mistletoe:298:608:-	-65.7	-	RNA_mistletoe-m1902-3p	17	-	17	TAAACTTGTCACAGCCTTTGTCTCAGCTAGGCCACTGTTACATTATATATATTTTTTCATTGCCCTTTTAGAATGCAACTGAACTTATAGTGTCCAGGTGTAGCAATTGTCTTTTAGTTCTCTGTACGCTGAGATGAGTGTATTTACTGTGCCTGTGCCTCATTATCTGAAATTTTGCGAGATCATTTCCCCTTTAGAGTGCCATCGAATGAATAGAGATTGGTTTGATTCCCTGAATGTTAAGATGTGGATATGTTTTGATGACATTTCCTCCCTGAATTTGGCTGATCCAATGGGCTTTCACTTACTAT	311	.......((.(.((((((((..((((((((((.......((((((((........((((((((...........)))).))))..)))))))).((((..(((.(((((.....)))))....(((((((......)))))))...)))..)))).)))....(((((...((((.(.(..((((...((.(((((..((........))...)))))...))..))))..)).))))....))))).(((.(((((.....))))).)))..........)))))))..))).))))).).)).......	-	TTGGCTGATCCAATGGGCTTT
val-miR128	CTTGGCGTTGGCTGTTGTCTC	21	17	RNA_mistletoe-m0248	CL1845.Contig2_RNA_mistletoe:884:998:-	-44.3	RNA_mistletoe-m0248-5p	-	17	17	-	ACCCGTCGGTCTTGGCGTTGGCTGTTGTCTCTTGGTGCGATGTCAGCATGCCTCAGCGGTGTTCTGGTGGCATCCAGTTTTGAGATATCGGCTCGGTGGCGCTCTCCACGGTGTA	115	((((((.((....(((((((((((.((((((..(.((.(((((((.((((((.....))))...)).))))))))).)...)))))).)))))....))))))..)))))).)).	CTTGGCGTTGGCTGTTGTCTC	-
val-miR242	TGTTTGGATGCCTCTGTTACGT	22	17	RNA_mistletoe-m0483	CL32.Contig13_RNA_mistletoe:2029:2100:-	-24.8	RNA_mistletoe-m0483-5p	-	17	17	-	CCCCTTCGCGTGTTTGGATGCCTCTGTTACGTTCGAGACACACGTCCAGGGCTCTCCAAACTCGCTCCCAAA	72	.......(((.(((((((.(((.(((..((((.........)))).))))))..))))))).))).......	TGTTTGGATGCCTCTGTTACGT	-
val-miR501	TGATCTCTGGCCGTCGGGAATT	22	17	RNA_mistletoe-m1002	CL6678.Contig1_RNA_mistletoe:684:1035:+	-109.2	-	RNA_mistletoe-m1002-3p	17	-	17	CGGCCATCCCTTCGCGGTGATGTCCTGTTCTCGGCTCGGCTTGGGTCTTCTCGAATCCGGCTCAATCATGGCGGCGGATCTCCTTTCGGTGCGTGTTTTGAAAGGAAAATCGAATCGTTGGGAAGATTACGGCAGTGGATCTCCTTTACAGCGTGATGGCATCATTTCTTGTCTCGGTTTTCTATGGAGCAAGGCGGCGGGTTCATGGGAGAGGATGGGCTACAACGACTTCTTCACGGCGGCGCTTCCTGTAGGGTTTCGTTTTGTTTTCTGGTTCCATCATCGAAGGTTTTGGATGTAGTCATTTGCATCTTATGATTTGATCTCTGGCCGTCGGGAATTTAATTGGTT	351	.((.((((((.....)).)))).)).(((((((((..((((.(((((...(((.(((((.((((....))).).)))))...(((((((((.(((....(((((.(((((.(((((.((((((((....((.(.((((((((((......((......))......(((((.(((.((.....)).)))))))).)).)))))))).(((((((.((........)).)))))))..).))...))))))).).))))).))))).)))))......))))))))))))....((((((((....))))))))..)))...)))))..)))))))))))))...........	-	TGATCTCTGGCCGTCGGGAATT
val-miR579	ACTTCGGCAGGACTCAATCTG	21	17	RNA_mistletoe-m1131	CL7786.Contig1_RNA_mistletoe:599:670:+	-26.2	-	RNA_mistletoe-m1131-3p	17	-	17	GTTCCTCTCACAGGTGGGTTATTTGCTGGGGAAGCAGGCCTACTTCGGCAGGACTCAATCTGAGGGTGGTTT	72	...((.(((.((((((((((...((((((((.((.....)).)))))))).))))).))))).))).))...	-	ACTTCGGCAGGACTCAATCTG
val-miR632	TCGAGGATCTTCGGCAACGGT	21	17	RNA_mistletoe-m1237	CL8449.Contig2_RNA_mistletoe:257:371:+	-43.4	RNA_mistletoe-m1237-5p	-	17	17	-	GTCGATCGTTTCGAGGATCTTCGGCAACGGTAGCCGCAAAACAGTGGATCCGTTTTCGCTGGACGTCTGGGATCCATTCGAGGGGATCCTGGAGAGGAATTTTCCCCCGTCGGCC	115	(((((..(..((..((((.(((((((((((...((((......))))..)))))...)))))).))))..))..)...((.(((((((((....))))....)))))))))))).	TCGAGGATCTTCGGCAACGGT	-
val-miR839	CCGAAGACGGATCATCACATG	21	17	RNA_mistletoe-m1545	Unigene16638_RNA_mistletoe:52:166:+	-35	RNA_mistletoe-m1545-5p	RNA_mistletoe-m1545-3p	23	17	6	GCCTAAGCTGCCGAAGACGGATCATCACATGGCACAAGAGATATGGCACTACCTATGTGCCCGCACATCAGGACTTCGGCAATATCCAGTGGAGGGGTCAGTTTCGGAGCTGGTT	115	(((..((((.((((((...((((.((((.(((........((((.((....((((((((....))))).)))......)).)))))))))))...))))..))))))))))))).	CCGAAGACGGATCATCACATG	GTGGAGGGGTCAGTTTCGGAG
val-miR890	AGGTGACTGTATCAACCTGCCT	22	17	RNA_mistletoe-m1600	Unigene20042_RNA_mistletoe:374:615:-	-71.31	RNA_mistletoe-m1600-5p	-	17	17	-	GAGACTACAAAGGTGACTGTATCAACCTGCCTTCGCAGCCCTACCTCATGAAGATGCTGGGAAAGCAAGGTGATAAGAATGTTTTATTTGCTGACAAAGTGTTCAAATTTACTGTGTCTGGAAAGATGAAAAAGCGCATATTCTTGCTCACCGACTTTTCCATCTATATTTTTGATCCTGAGGCCGAAACACTTAAACGGCGGATAGCTTTGGCAGCTGTTGATAAGGTCTGTTTGAGTGAA	242	...(((.((((.(.((((.((((((((((((...((.......(((((((((((((.((((((((...(((((((((((((((((((((...((((.((((........)))).)))).....))))))).......))))))))).)))))..))))))))....))))))))....)))))(((...(........).)))...))...)))))..))))))).))))).)))))))...	AGGTGACTGTATCAACCTGCCT	-
val-miR972	GGTGGGAGTAATGTAAAGACC	21	17	RNA_mistletoe-m1686	Unigene24767_RNA_mistletoe:104:203:+	-25.3	RNA_mistletoe-m1686-5p	RNA_mistletoe-m1686-3p	24	7	17	AAGGCTCAGATGCGTGCTCAGTACCGCCTTTATATCCCTAGTTTGTGTTGAAGCTTTACAGTGACGTAAAGCCCTGTGGTGGGAGTAATGTAAAGACCCT	100	.(((.((...(((((((((..((((((...((((.........)))).....(((((((......)))))))...)))))).)))).)))))..)).)))	TCAGATGCGTGCTCAGTACCGC	GGTGGGAGTAATGTAAAGACC
val-miR996	TTTTGGCGGTGAAGTAGAGCGC	22	17	RNA_mistletoe-m1714	Unigene26273_RNA_mistletoe:295:664:+	-93.1	-	RNA_mistletoe-m1714-3p	18	-	17	CCATTAAAATGCCGTCTACATCATTCACCGTGGGATTCAGTCAGGTGTTCCGTGTCTGGCGTTACAGATGTCATTCCCGAGAAAAGGAGGCAGTTATCAAGGAGAAGTGACATTAGGAATATAGCTATTGTTGCACATGTTGATCATGGGAAGACAACCTTGGTTGATGCAATGTTGAAGCAAACAAAGGTTTTTCGTGAAAACCAAAAGGTGCAAGAAAGAATAATGGACTCAAATGATCTAGAGCGTGAAAGGGGGATTACTATTCTTAGCAAGAATACATCAGTTTCCTTCAAGGATACAAAAATAAATATCATTGATACTCCAGGGCATTCAGATTTTGGCGGTGAAGTAGAGCGCATACTCAATA	370	........((((..(((((....((((((((.(((.((.((((((..(...)..))))))......((((((.((((........))))...........((((..(..(((.(((........))).)))..).((((((((((((..((...((((....)))).((((.((((......))))..(((((((...)))))))......))))................))..))))))...))))))...(((..(((..((((((.....))))))....)))..)))((((.((((..........)))).))))..))))..))))))..)).))).)))))))))))))..))))........	-	TTTTGGCGGTGAAGTAGAGCGC
val-miR1190	GATGCCATTGCTGTCGCAGTTG	22	16	RNA_mistletoe-m1928	Unigene38277_RNA_mistletoe:764:901:+	-51.6	-	RNA_mistletoe-m1928-3p	16	-	16	TTTGCTCTTCAAGTGACGATGTTCGTGAGCAGGCCGTGTGGGCTTTGGGAAACGTGGCTGGTGACTCTCCTAGATGTCGTGATCTTGTCCTCAGCCATGGTGCCTTGATGCCATTGCTGTCGCAGTTGAATGAGCATT	138	..((((((((((.((.((((((..(((.(((.(((.....)))...(((...(((((((((.(((......((((......)))).))).)))))))))...)))...)))))).)).)))))).))))).)))))..	-	GATGCCATTGCTGTCGCAGTTG
val-miR1215	TTCCAGATCTGGCGGCCGGAC	21	16	RNA_mistletoe-m1955	Unigene3960_RNA_mistletoe:361:442:+	-37.8	-	RNA_mistletoe-m1955-3p	16	-	16	GGCAACGACGGTTTGATGCGGTCAGATCTGGGAATTTGGGGGTGGTGGCATTTCCAGATCTGGCGGCCGGACCGGCGTGATG	82	....(((.(((((((..((.(((((((((((((((.(.(......).).))))))))))))))).))))))))).)))....	-	TTCCAGATCTGGCGGCCGGAC
val-miR1288	AATAAGCAATCTGGAAACACT	21	16	RNA_mistletoe-m2033	Unigene4635_RNA_mistletoe:85:283:-	-53.83	RNA_mistletoe-m2033-5p	-	16	16	-	GCAGACTTTCAATAAGCAATCTGGAAACACTTCAGGTTTAAGTGATATTTCAGACACAGAACAAACATCACTTATTCTTTTCAAATTGCTTAGCGATTGACAGTTTTCAGCAAGTGTGCCTAAAATTTCGTATGACGCCACTTATTGAAAACTGTTTTTAATACTAGTGTTTTCGTATTGCTTATTTAGAAAAGTAATT	199	....((((((((((((((((.((((((((((..(((..((((((((..(((.......))).....))))))))..)))....((((((...))))))((((((((((((.(((((.((.................))))))).)))))))))))).........)))))))))).))))))))))..).)))))....	AATAAGCAATCTGGAAACACT	-
val-miR1298	TGTAGTTGTGACAATAATAGAT	22	16	RNA_mistletoe-m2043	Unigene4908_RNA_mistletoe:1:211:-	-40.1	RNA_mistletoe-m2043-5p	-	16	16	-	ATGCATTAATTGTAGTTGTGACAATAATAGATGTTGAAAGAAGTTCAAGAATAATAGAATATTGTTAAGTGTTGAATATTTGAATAGAACGGTAAATAGTCAGAGGGATGTGGTAATATGTAGCTAGAAAGTGTACACCTCAATCTCTTTACTCTGACCAGTTGCAAGATAAGTACCATAGAGGAGTCATTGTTGTTTTCCAAGTACTGCG	211	..(((......(((.(((.(((((((((.(((..........((((......((((.((((((....))))))...))))......)))).((((...(((((((((((..(((.....((((((....))).))))))...)))).....)))))))...))))..........((.....)).))))))))))))...))).)))))).	TGTAGTTGTGACAATAATAGAT	-
val-miR1331	CGATGGGCGACAGGAGTAGACC	22	16	RNA_mistletoe-m2084	Unigene647_RNA_mistletoe:12:118:-	-43.8	RNA_mistletoe-m2084-5p	-	16	16	-	GGGGTACAGTCGATGGGCGACAGGAGTAGACCATACCAAACTGATGAGCAGCAGGAAGCAACATCGGTGCTAGTGTGGCTTTCCCGGCGTATCACCGACCGGCCCCG	107	(((((...((((.((((((.(.((((.((.((((((...(((((((.((........))..)))))))....)))))))))))).).))).))).))))..))))).	CGATGGGCGACAGGAGTAGACC	-
val-miR14	TCGGTTATTTCTGTTTGAGGC	21	16	RNA_mistletoe-m0018	CL10213.Contig1_RNA_mistletoe:441:569:+	-24.8	RNA_mistletoe-m0018-5p	RNA_mistletoe-m0018-3p	31	16	15	TCATTTTCTGGGTTTTTTCTTCGGTTATTTCTGTTTGAGGCGCATAGATTTGGAGGTTAGTGATTTGGTTTTGGGGTGTTCTGTGGTTTTGGATTTGGAGAAGCTGTGGTTCTGTTGTTGCGGTTGTTT	129	..................((.(((((.((((((((..((((.(((((((((.((..((((....))))..)).)))...))))))))))..)))..)))))))))).))..((((....))))......	TCGGTTATTTCTGTTTGAGGC	TTTTGGATTTGGAGAAGCTGTGG
val-miR291	TGAATCCCTTCTCGTCCGGA	20	16	RNA_mistletoe-m0605	CL3817.Contig1_RNA_mistletoe:2870:3123:-	-80.42		RNA_mistletoe-m0605-3p	16	-	16	GTGAGACAGTCGCCACTATCTGTTGGAAAGCGATCCATTGGCGAAGGGGATTCAAAGCCGACTCTCTCCGAGAAGACGCACTCAGATCCAACACCATCCTCTGATACCATCTTCATATTCTGTTGAAGTCCATCCGTTCGTCTGAACGGATCCTGATCCGCTGTTTAGATTCATTCGGGCTCTTCAATCGAGCTTTCCAGAAGTTTTAAGCACGGATCCAATCATGAATCCCTTCTCGTCCGGAACGCGTCTCA	254	.((((((.....((((.....).)))...(((.(((...(((((((((((((((.....((((.((..((((((((.(...(((((.............)))))...).)))))....)).)..)))))).((((((((....))))))))...((((((.((((((((....(((((((((.......))))...)).)))..))))))))))))))......)))))))))).))))).))).)))))))))	-	TGAATCCCTTCTCGTCCGGA
val-miR319	GAGGATAATGATTCTGGGGCC	21	16	RNA_mistletoe-m0668	CL4120.Contig2_RNA_mistletoe:293:480:-	-95.9	-	RNA_mistletoe-m0668-3p	16	-	16	ACTCCTCTTGAACCCCGGATCATTATCCTCTCCATGGCCAAGAATGTCCATGGCCCATGATGGGTGGTGGAGATCATGCCACATTGGTGAATTGGTTCCCTTGGGATCCATTTGCCTGTGTGTTGGCAGTTTTTGCACCCTCCGGAATGGCCATGGAGAGGATAATGATTCTGGGGCCCGACACCTTG	188	.......(((..((((((((((((((((((((((((((((......(((...((((.....))))((((.(((...((((((((.((..(((.((.(((....))).)))))..))...))).)))))...))).))))....))).))))))))))))))))))))).)))))))..))).......	-	GAGGATAATGATTCTGGGGCC
val-miR518	AACGTGCGGACCGTGGCGGCCT	22	16	RNA_mistletoe-m1029	CL6859.Contig1_RNA_mistletoe:2187:2458:+	-109.5	RNA_mistletoe-m1029-5p	-	16	16	-	GGCGGTGGCGAACGTGCGGACCGTGGCGGCCTTCAACTCGGAGGCGAAAGTGGTGGGACTTTTCTCCAGCAGCCTCGAGACGCCATTGAAGCGGTGTTTCTGGAAGGGGCAGATTGCAGGCAGTGGATACGGGATCGCCCAGTTCTTTCTCTACGCCTCCTACGCTCTTGGCCTCTGGTACGCCTCCTGGCTCGTGAAGCACGGCATCTCCGACTTTTCGAAGACGATCCGGGTGTTCATGGTCCTCATGGTCTCCGCCAACGGCGCTGCCG	272	(((((((.((...(((.(((((((((.((((....((.(((((((.((((((.(((((..........((((((((((((((((........)))))))).....)))))....))).(((.(((((.(.(((((......))))).).))))))))))))))))).)).)))))))))..(((....)))..(((((((.(((.((((((((....)))..)).)))))).)).))))))))).))))))))).)))...)).))))))).	AACGTGCGGACCGTGGCGGCCT	-
val-miR583	CACCCATCAGTCCTCGTCGGC	21	16	RNA_mistletoe-m1136	CL7892.Contig1_RNA_mistletoe:966:1191:-	-84.2	-	RNA_mistletoe-m1136-3p	16	-	16	GAGGTGGTGGTGGCGGCGGCGGGCGTGGAGGTGGTCGTGGTCGCCATGGTGGTTCTGATTTGAAGTGTTATGAATGTGGCGAGCCAGGTCATTTTGCCCGCGAGTGCCGTTTGCGTGTTGGCTCTGGAAGGCGCCGCAGCCCTAGTCCTAGATACAGCCCTCGGTACCGGAGAAGTCCAAGCTATGGTCGAAGGTCACCCATCAGTCCTCGTCGGCGATCTCCCAG	226	..((..(...((.((((((.((((.(((.((((..(....(((((((((((((.((((...(..(((((..((.(((((((..((((((((...(((..(((.....)))..)))...)))).))))....))))))).......))...)))))..)..)))).)))(((....)))..))))))).))).)..))))..))))))))))))).))..)..))..	-	CACCCATCAGTCCTCGTCGGC
val-miR756	CGGACCAGGGACCCAAGGCAC	21	16	RNA_mistletoe-m1453	Unigene10554_RNA_mistletoe:2232:2515:+	-117.7	RNA_mistletoe-m1453-5p	-	16	16	-	GGTCTCGTTCCGGACCAGGGACCCAAGGCACATGAGCGAGGTGGTGCAGCAGATCAAAACACTCCGCCGGAATGTAGTGGCGAGGGAGTCGGAGCGAGCCGAGCGGGCAACGCTGGTGACGCAAGAGAGACTGCAGCTTGCAGGGACCAAATTCAAGCCCATAAGGCTGTCTGAGCTGTGGATCCGTCCCATCTTTGGTGGGAGAGGAAGGAAGCAGCCCGGGACACTGGAGGCTCATGCGAATGGGTTCCGGTTCGCGACGAGCAAGGCAGATGAACGGGCCG	284	.(.((((((.((((((.((((((((...(.(((((((...(..(.((.((((.((...((.((((((((........))))).))).))....(((.(((.((((.....)))))))..)))......)))))).)))..).....(((......((((.....))))(((((.(((((...(((.((((((.....))))))..))).....))))).).))))..)))..))))))).)..)))))))))))))).)))))))..(((.(.....)..))).	CGGACCAGGGACCCAAGGCAC	-
val-miR76	AGATATGATGATAGTGCGTTGT	22	16	RNA_mistletoe-m0136	CL1425.Contig1_RNA_mistletoe:193:414:-	-62	-	RNA_mistletoe-m0136-3p	16	-	16	TGCCCTGTAAAATTGGAACGGAACGCGTATCGAAACCCTAAAATGCACTTCATCGTCTTCGCGTCCTTCGGCGTTTTGCAATCCGTTGTTTGAAGTAGGCAGAACTCGTGGGCGGTACCTGTGTCGAGCAAGGCGATTTTGAATCTGTAATCTGGAAAATTTAAGGGCCTTCGGAGTGATCGCTGGAGAAAGATATGATGATAGTGCGTTGTCGCCCCAGGC	222	...((((.....((((.(((.....))).))))........(((((((((((((((..((...((.(((((((..(..(..((((.(((((((..((((....((.((....)))).))))..))))))).(((..((((((((((.......)))...))))))))))..)))))..).)))))))))..)).))))))).)))))))).......)))).	-	AGATATGATGATAGTGCGTTGT
val-miR862	TTTCCCAGATCGATCGTCGTC	21	16	RNA_mistletoe-m1570	Unigene18144_RNA_mistletoe:571:809:-	-79.59	RNA_mistletoe-m1570-5p	-	16	16	-	AGTCCGCCGGTTTCCCAGATCGATCGTCGTCTTCCCCACACTGATCTCCATGATTCTGCTTCGAAACGCAGATCGAATCGAACCTCAACACCTTTATTTCTTCTTTATGGATCTGTGGATCTGTGGATCTGCCGCTGCAATTCTGGCTTTCAAGATCCGTCGCCCTTTCGCCTCGGAATCTTCATAGGAAGACGAAGATCAGAGGGAGGCCATGAAGAATGCGGTTCAGGGTGCGGACA	239	.((((((.((((((((...((((((.(((((((((......(((...(((.((...(((..((....(((((((.(...((.((.((...((................))...)).)).))..).)))))))))..)))..)))))...))).((((((..((......))..))).)))......))))))))).)))).)))))))))).....((((...)))).....)))))).	TTTCCCAGATCGATCGTCGTC	-
val-miR943	ACAGGACAGATGACGTGAAC	20	16	RNA_mistletoe-m1656	Unigene22892_RNA_mistletoe:1290:1433:-	-36.63	RNA_mistletoe-m1656-5p	RNA_mistletoe-m1656-3p	30	16	14	ACGCGACAAAAGACAGCAAAACAGGACAGATGACGTGAACAATCCCGAACATCAAAACGGTATAGATAACCTCATGGATTTGCAGGAGCAGCTGGGGGAGTCTCATGTTGATCTGTTCTGTCCTCCCCAAAATCAGTCAGGTAA	144	....(((.............((((((((((((((((((((..(((((...(((.....(((.......))).....)))((((....)))).)))))..)).))))))).)))))))))))..............)))......	ACAGGACAGATGACGTGAAC	CATGTTGATCTGTTCTGTCCT
val-miR964	GAGGGTTCGTCGGCGGGTGG	20	16	RNA_mistletoe-m1678	Unigene2418_RNA_mistletoe:1713:1798:+	-29.41	RNA_mistletoe-m1678-5p	-	15	15	-	GAGAAATAAAGAGGGTTCGTCGGCGGGTGGCGGGAGGGGCTCCTGGGCTGGCACGCTGTTGGATTTTTTAATGCCATTGTTTTTCG	86	(((((((((((((((((((.((((((.(((((((((...)))))..)))).).))))).)))))))))).......))))))))).	GAGGGTTCGTCGGCGGGTGG	-
val-miR1010	GGGAGAGGATCCTGATCGGCCT	22	15	RNA_mistletoe-m1728	Unigene26927_RNA_mistletoe:648:794:+	-44.1	RNA_mistletoe-m1728-5p	-	15	15	-	CATTCTATATGGGAGAGGATCCTGATCGGCCTAAAGATTGTGAGAGCTCCATTATCTTGGTTATGTATGGTATTTTGGTTTGACCTGAAACCAAAACCAGTAGGAATCCAACATCTGAGGCTAAATTTAGGGTTCTCCTATGGAAAA	147	..((((((..((((((..(((((((..(((((..((((.((..((..(((...((....))......((((..((((((((......))))))))))))...))).))..)))))).)))))....)))))))))))))))))))..	GGGAGAGGATCCTGATCGGCCT	-
val-miR1040	AGGCTTGAGAACACATTGAATT	22	15	RNA_mistletoe-m1759	Unigene28383_RNA_mistletoe:2179:2401:-	-60	RNA_mistletoe-m1759-5p	-	15	15	-	AACCACTTACAGGCTTGAGAACACATTGAATTATGGCCTTGAAAGGGTATGGGCTGTTGGGTACATGAAGGGCTCACGCAGGATCGTAATTGGTTACGATGAAGGTACTATTATGGTAAAAATTGGCCGAGAAGTACCTGTTGCTAGCATGGACAGTAGTGGGAAAATTATATGGGCCAAGCATAATGAAATTCAGACTGTGAATATTAAGAGTGTCGGGGCT	223	..((.((.(((..(((((...(((((((((((...(((((......(..((((((.((.(.....).)).))))))..)...(((((((....))))))).)))))..(((((((.......((((((.(.((...((..(((((.(......))))))..))....))...).)))))).))))))).)))))))..))))....)))))..))).))))..	AGGCTTGAGAACACATTGAATT	-
val-miR1047	GAGGTGTTCAGGAACTCTAGCCT	23	15	RNA_mistletoe-m1766	Unigene28785_RNA_mistletoe:232:542:-	-78.51	RNA_mistletoe-m1766-5p	-	15	15	-	TCATCAAGATGAGGTGTTCAGGAACTCTAGCCTTGACAACTGTGAAAGCCCTCCTAGCAGCCTCCCTTAACTAATTATATGAGCCCCTGCCACAAGATCCCCTTTGGCTACACGCCTCCTCTCCATCGGATCTCCCCTATCACTCACGTGTCGCAACCTAGGGCCGAGCCCCATCCGAGAAACTTCTCTCAGCCATGCCTCCCTATCCCCAATCCACCTCTTCCCATGGAGATTAATCATGGATTCCATGTGATTTGGGATTAGACTGTCGAGGTAGGGTCTCCTTCTCCCTCTTATTTTCATCTTCTCTA	311	..........((((.(...((((((((((.((((((((...((((.((........((((.(((...(((....)))...)))...))))....((((((.....(((.....)))...........))))))...)).))))....((((.((......((((...)))).....((((......)))).)).))))....(((..(((((..(((......((((((.......)))))).......)))..)))))..)))..)))))))))))))).))))...)))))..................	GAGGTGTTCAGGAACTCTAGCCT	-
val-miR1164	TTTGCCCCGTCGGATGAACTC	21	15	RNA_mistletoe-m1901	Unigene36039_RNA_mistletoe:243:338:+	-46.2	RNA_mistletoe-m1901-5p	-	15	15	-	CGGAGACGGCTTTGCCCCGTCGGATGAACTCCGACGGATCTGATTTCGAATGAAGAATGTTTGTCGGTGCTTTATTCACGGGCGGAGGCGTTTCCT	96	.(((((((.((((((((.((.((((((((.(((((((((....((((....))))...))))))))).).))))))))))))))))).))))))).	TTTGCCCCGTCGGATGAACTC	-
val-miR1339	CATGGATGACAGGACCGGCACTA	23	15	RNA_mistletoe-m2092	Unigene7213_RNA_mistletoe:1418:1507:-	-30.4	-	RNA_mistletoe-m2092-3p	15	-	15	CTCCCGCACCCACCGCCGCGTCCGCTTCGTCCATCTCCCCCCCACGGCCCCCGCCGTCATGGATGACAGGACCGGCACTACCTCGTTCAT	90	..............((((.((((...((((((((.........(((((....))))).))))))))..))))))))..............	-	CATGGATGACAGGACCGGCACTA
val-miR255	AATTCGGACTTGGCGTGGCGC	21	15	RNA_mistletoe-m0528	CL3306.Contig1_RNA_mistletoe:935:1153:+	-100.4	-	RNA_mistletoe-m0528-3p	15	-	15	TCCGGTCCATCTCATGGCCGCCGCCGGCGCCGATCATCGAACCCTCCGCTTCAGGTTCTTCGCGGCCACCCGGGGCGAGGATGGGAACCCTACAAAGAAAGTGATCATCGCTGATTTCCTCCTGCGACGGCGCGTCGTCGGCGCCAATCTCCGGCACGACGTCCGCCGCGGCGGGGCGGGGGCGGGGAAATTCGGACTTGGCGTGGCGCGGGGTCCGGG	219	.((((.((.........((((.((((.((((((...(((((..(((((((((..((((((((((((...(((..((.((((.(((((..((....))..((((.....))))..)))))))))))..)))...(.(((((..(((.......))).))))).).))))))).))))).)))))))))...)))))..)))))))))))))))).)))).	-	AATTCGGACTTGGCGTGGCGC
val-miR356	ATCGAGGAGGAGGATGGACTC	21	15	RNA_mistletoe-m0757	CL4531.Contig2_RNA_mistletoe:2345:2462:-	-33.6	RNA_mistletoe-m0757-5p	-	15	15	-	TGACTACCTGATCGAGGAGGAGGATGGACTCGGTGACCAGCACGTTGTAGCCAAGTGCGCTGAAATACAGAATGCCATTTCTGAAGGGGCAACATCTTTCCTCTTTACGGAGTACAGA	118	....((((((...(((((((((((((..(((......((((.(((((....))).)).)))).....(((((......)))))..)))....)))).))))))))).))).)))....	ATCGAGGAGGAGGATGGACTC	-
val-miR374	CGATCAGCAGAATTTCTCCCT	21	15	RNA_mistletoe-m0788	CL4764.Contig1_RNA_mistletoe:652:955:+	-72.2	RNA_mistletoe-m0788-5p	-	15	15	-	AAATCGATGTCGATCAGCAGAATTTCTCCCTCCACTTCCACTTCTATGAATTCGTATTCACCGGCGGGATGAGATGGAGATTTCTCCCAACGCGATTTACTTATGTATGCATCATAATTGAGAGATGATAAGCCATCCCTGACGATTCTTCTCAAATCGTCCTTCCTCTTACAGATTTTGTTCGTTTCAACAATCTTCGAAGTGTCTTCCAGAAGATTCCTCTCGGCAGCAGCGACACAAACGATCAAACACTTCAACATTTCACAGGCATCGGCAGAGGAGACCGTCTGGATTGACTCGCCGA	304	....(((.(((((((..((((...(((((((((....((...(((.(((((....)))))..((.((((((((((((..(((((((.(((...(((.(((....)))...)))....))).)))).)))...)))))..(((.((....)))))..))))))).))......))).((((.((((((....(((((((((((...))))..))))))).......((....)).....)))))).)))).................))....)).)).)))))...))))))))))))))....	CGATCAGCAGAATTTCTCCCT	-
val-miR434	GAGAAGTTGTTGTCGGATGAGCA	23	15	RNA_mistletoe-m0896	CL5616.Contig2_RNA_mistletoe:91:203:-	-25.02	-	RNA_mistletoe-m0896-3p	15	-	15	GAAGGGTTGATTATTCGATGGCTGATGTTGTTTTTGATTTTGGAATGGATTTATGTTTTTTTTCTGTTGTTTGATTCTATGAGAAGTTGTTGTCGGATGAGCAACAACCTATT	113	...((((((.((((((((..((.(((....((((.((((..(.((((((.............)))))).)..))))....)))).)))))..))))))))....))))))...	-	GAGAAGTTGTTGTCGGATGAGCA
val-miR50	CTAGAACGAAGAAGGCGAATTC	22	15	RNA_mistletoe-m0074	CL1100.Contig1_RNA_mistletoe:257:342:+	-22.2	RNA_mistletoe-m0074-5p	-	15	15	-	ACCTAGCTTCCTAGAACGAAGAAGGCGAATTCATACCAACGGGGTTGGTCCGTTTCGTGCTGGTTATACAATGGATCCAGCTGGCA	86	..(((((...((((.((((((..(((.(((((.........))))).)))..)))))).))))........((....)))))))..	CTAGAACGAAGAAGGCGAATTC	-
val-miR537	TAACAGTAGAGTGCAGTGAGCC	22	15	RNA_mistletoe-m1058	CL7130.Contig2_RNA_mistletoe:228:311:-	-19.7	-	RNA_mistletoe-m1058-3p	15	-	15	ATTTAGCAGTGGTTTCATGTGCTACTTCACGCAAAACTTTATCACCTAAAGTTAACAGTAGAGTGCAGTGAGCCTTTTCTAATA	84	..((((.((.((((.(((.(((.(((..((....(((((((.....)))))))....))..))))))))))))).)).))))..	-	TAACAGTAGAGTGCAGTGAGCC
val-miR694	GTTTGCGATTGTGGTTGGGGG	21	15	RNA_mistletoe-m1342	CL9114.Contig1_RNA_mistletoe:1613:1740:-	-40.9		RNA_mistletoe-m1342-3p	15	-	15	ATATGGTGGAGCAACTCTGGAAATTTGCTTGGCCTGCTGCTATTGCATTGATTCATCCTAGCCTCCTACCCGTGGCAGTCATAAGCTTCTTCACAAAGTTTGCGATTGTGGTTGGGGGTCCACCAGTT	128	...((((((.........((((((((((.((((.....))))..)))..))))..)))..((((((.(((....((((((.(((((((.......))))))).))))))))).))))))))))))...	-	GTTTGCGATTGTGGTTGGGGG
val-miR704	TAAGGATAAACTCATAGTACGA	22	15	RNA_mistletoe-m1369	CL9289.Contig4_RNA_mistletoe:108:223:+	-20.2	RNA_mistletoe-m1369-5p	RNA_mistletoe-m1369-3p	24	9	15	GAGCCATGATTCTACTGATGACCATTATGCTAAAAGAAATGACGAAAACATGATACTCCATAAATGCATTATAGAGTGTACCCTTAAGGATAAACTCATAGTACGAATCCCTTGCT	116	.(((...((((((((((.(((...((((.((..(((..(((.......))).((((((.((((.....)))).))))))...))).)).))))..)))))))).)))))....)))	TACTGATGACCATTATGCTAAAAG	TAAGGATAAACTCATAGTACGA
val-miR805	CTGTTGTGATTTCTGGAGGCCT	22	15	RNA_mistletoe-m1509	Unigene13618_RNA_mistletoe:73:144:+	-26.7	RNA_mistletoe-m1509-5p	-	15	15	-	GGCCATTTGACTGTTGTGATTTCTGGAGGCCTGTTTGAGGTTCAGCCGAAGACTGTTACGGCGGTTTGGCTT	72	(((((...((((((((((((.(((...(((.((.........)))))..)))..))))))))))))))))).	CTGTTGTGATTTCTGGAGGCCT	-
val-miR828	TTTAGGTCAACAGATCGGAATG	22	15	RNA_mistletoe-m1533	Unigene1541_RNA_mistletoe:1:136:-	-38.7	RNA_mistletoe-m1533-5p	RNA_mistletoe-m1533-3p	20	5	15	CAGTCTGTCCCATTCGTGTATCGGGATTTGTTTTTTGGGGGCTTCTGTGATTTTCTTCGCGCTAGTGTGTGATTCTTGTATGGAGATCGCTGTGATGGTTTCGTAAAAATTTAGGTCAACAGATCGGAATGCAGGC	136	..(((((...(((((.((.(((..((((((.(((((((..(((((.(((((((((.((((((....)))))).........)))))))))...)).)))..).))))))..))))))....)))))))))))))))	TCGGGATTTGTTTTTTGGGGGC	TTTAGGTCAACAGATCGGAATG
val-miR882	TCTTCTTATATCTGTCGCCTGG	22	15	RNA_mistletoe-m1592	Unigene19432_RNA_mistletoe:59:277:-	-65.25	-	RNA_mistletoe-m1592-3p	15	-	15	GGGTGATGCTTGTAGGGGACGACGATGTGGGAGAGAGGGATAGGGGTGCATCGGAGATACGCAGAAGCCCCACAAAGAAGTCCACCGGCGACCTAACATTCCTCCCTGCGTAAGTCATCTGCCTATCCATACCATCTGACGATCCCCACACCCGAGAGCTCCTCCTAAACCATCCATCCTATTCGTTTCTTCTTATATCTGTCGCCTGGAGCTATTTTT	219	((((((((..((((((((..(((((.((((((..((((..((((((.((.((((...(((((((.((............(((....)))............))..))))))).((((..((...........))..))))...........))))..)).)).))))..)).))..)))))))))))..))))))))..))))))))............	-	TCTTCTTATATCTGTCGCCTGG
val-miR1029	CGATGGACCTCTGCTACCGAG	21	14	RNA_mistletoe-m1747	Unigene27816_RNA_mistletoe:1166:1248:+	-41.9	-	RNA_mistletoe-m1747-3p	14	-	14	ACCGGCGGCGTGCTGCGGGCGCTGGATGAGCCGGGGTTCGTGTTCCAGGGGGCGATGGACCTCTGCTACCGAGTGCCGCGGGA	83	.(((((((....)))).((((((((...(((.(((((((((((((....)))).))))))))).))).)).)))))).)))..	-	CGATGGACCTCTGCTACCGAG
val-miR1067	ATTCTGGGGATTTTGAGTGCCT	22	14	RNA_mistletoe-m1796	Unigene3031_RNA_mistletoe:1004:1192:-	-66	-	RNA_mistletoe-m1796-3p	14	-	14	TGGGCTCGGCAGCGCATCACAAGTCCCCAAAATCCCCACCCCACAGTGAGAGCTTCTCAGCGCGGGGCAATCGTCTTTTCTTTTTGCCGTTGTTTGTTAAAGAGGGAGGGGTTTGGTGGCGGATTTTAGGGTTTTGGTGGAGCTCGTGAACCTTACGATTCTGGGGATTTTGAGTGCCTGTCAAGAAGG	189	....((.(((((.((((((.(((((((((.((((((((((..((...((..(((((.......)))))..))..(((..(((((((.((.....)).)))))))..))).))..))))).))))).((((((((.((.....))...))))))))......)))))))))))).)))))))).))....	-	ATTCTGGGGATTTTGAGTGCCT
val-miR1159	GATCGATGTTCGTCCGGGGGT	21	14	RNA_mistletoe-m1896	Unigene3577_RNA_mistletoe:291:533:+	-91	RNA_mistletoe-m1896-5p	-	14	14	-	TTCCGACTTTGATCGATGTTCGTCCGGGGGTTCGTGGTACATGGATCTCTCTTGCGGCGGTGATTCGATGACGGATGGCATCTGTCCGGTCTCCTGGGCGGCGGTGATTTCATATCTGGGCTTTCCGGCTTTGAACGATGTTCGTCCGGGGGTTCGTGGTACATGGATCTCTTGTGCAGTGGCGATTCGATGACGGATGGCATCTGTCCGGTCTCCTGGGCGGCGGTGATTTCATATCTGGGC	243	.(((((....(((((.(((.((((((((((..((.......((((((.((........)).))))))..((((((((.(((((((((((.(((((((((((((.((..((((...((((.....))))...)))))).)).))))))))))).((((.(((((.((....)))))))....)))).)))..)))))))).))))))))))..))))))))))))).))))).....)).))).	GATCGATGTTCGTCCGGGGGT	-
val-miR1197	CTTCTATATCGGCGGTTGAC	20	14	RNA_mistletoe-m1935	Unigene385_RNA_mistletoe:551:632:-	-22.5	RNA_mistletoe-m1935-5p	-	14	14	-	GATTAGGGGGCTTCTATATCGGCGGTTGACATGACATGTACGGTTCACCGGTCGGCCGGTCGGGTATGTTAGCGGGTTGTTA	82	.........(((..((((((((((((((((..........(((....)))))))))).))).))))))..))).........	CTTCTATATCGGCGGTTGAC	-
val-miR1243	TCGGGTCGGAGGGCTTGCCC	20	14	RNA_mistletoe-m1985	Unigene41940_RNA_mistletoe:1560:1637:+	-38.5	RNA_mistletoe-m1985-5p	RNA_mistletoe-m1985-3p	22	8	14	TGTGCGTGGGGGGGTCCGACCTGACGCTGGCGCCGTTCGGGTCGGGTCGGAGGGCTTGCCCCGGGAGGTCCCTGGGCC	78	....(.(((((((((((...(((((.(((((.((....)))))))))))).)))))).))))).).((((....))))	GGGGTCCGACCTGACGCTGGCG	TCGGGTCGGAGGGCTTGCCC
val-miR1273	CACCGGAATACAGTAGGACAGCG	23	14	RNA_mistletoe-m2017	Unigene43151_RNA_mistletoe:165:387:+	-65	RNA_mistletoe-m2017-5p	-	14	14	-	GGAGAGGAAGCACCGGAATACAGTAGGACAGCGCTGCGTAACTGGGGCTTTCTGCACAGTTTCAAGTACCCCAAACTTCTGTTGTTTTTAGCAGACATTAAATCTTCATCCATACAGAGATCCGGGTTCCCTGATAATTTAAGCTTACCCCCGATCCTTACGGTGAATTCAGAGGGGAATGGGAGCCTGCCGCTGAGCTTGTTGTTCTCCAGATTCATCTCCT	223	(((((.(((...(.(((..((((((((.((((((.((..(((((..((.....)).)))))((..((.((((.....(((((((....))))))).........((((.((.((.((.((((.((((...((.........))...))))..)))))))).))))))......)))).))..))))..).)))))..))))))))..))).).))).))))).	CACCGGAATACAGTAGGACAGCG	-
val-miR1301	CGGCGATATCGGATAAGATGC	21	14	RNA_mistletoe-m2046	Unigene4957_RNA_mistletoe:523:679:+	-44.5	RNA_mistletoe-m2046-5p	-	14	14	-	GGAGACACGGCGGCGATATCGGATAAGATGCGGCGGAAGAAAAGCAGGATGTTAGGGGTCTGCAGACGGCTTTTGGGACTGTAGTTTCGTGCGTGTTTTTTTTCAATATATATGTTATTGATGTTAAACTATATAATGCAATTATCTGTGTCAGCCA	157	(....).....(((((((.(((((((..((((...(((((((((((.(......(..(.((((((.(........)..)))))))..)...).)))))))))))..((((((.(((..........))))))))).)))).))))))))))).))).	CGGCGATATCGGATAAGATGC	-
val-miR1313	TGTGGATCCGGAACTTAGAAAAT	23	14	RNA_mistletoe-m2061	Unigene5532_RNA_mistletoe:2745:3092:-	-98.26	-	RNA_mistletoe-m2061-3p	14	-	14	GCAAGTCTATGGTGCTCTGTTTGTTTTAAGGATCCTTTCCAGAAAATACGAGTTCAAGTCAGATGATGAGAGGACGCCCATTCATCTTGTTATCGGGGAGACTTTTTCTCATCTGCTTAATATATTTAGCAGACTTGTGCAGATAGGCAACCCTTCACTAGAAGTAGCTGATTTGATGAAGCTTATTTGTAAAATTTTCTGGTCTTCTATATATCTGGAGGTACCAAGGCAGCTATATGATCAAAATGTTTTCAACGCTTGGATGATTCTTTTCTTAAATATTTTGGAGAGGCCCGTCCCTTTAGAAGGCCAACCTGTGGATCCGGAACTTAGAAAATCTTGGGCTTG	348	.((((((((.(((..((((...((((...((((((...(((((((((..(((...(((((.(((((..((((((......))).)))..))))).....)))))...))).((((((..........))))))....(((((((((((....((((....))))...(......).....)))))))))))..)))))))))...........((((((((.((...(((..((......(((((((((((.........(((....)))......)))))))))))))..))).)).))))))))............)))))).)))).))))..))).))))))))	-	TGTGGATCCGGAACTTAGAAAAT
val-miR1369	TTCCAACCTCAGATCGGCGGCGT	23	14	RNA_mistletoe-m2125	Unigene937_RNA_mistletoe:119:264:+	-44.3	RNA_mistletoe-m2125-5p	-	14	14	-	TCACAGAAGCTTCCAACCTCAGATCGGCGGCGTCCACCACCAGCAACTCCGACTTCCACTCCCTCTCGTCGTGGACCAAACTCAGGATGTGCCCCTCGTCTTCCCTCCCCGAACCGCCGCCGTCGCGGGGGAGGAAGAACGGCTCC	146	.........(((((..((((.((.((((((((..........(((..(((((..(((((..(.....)..)))))......)).)))..)))...(((...........)))..))))))))))..))))..))))).........	TTCCAACCTCAGATCGGCGGCGT	-
val-miR445	ATGTGTTGTGACTGCTTGGC	20	14	RNA_mistletoe-m0914	CL5785.Contig1_RNA_mistletoe:14:141:-	-27.4	RNA_mistletoe-m0914-5p	-	14	14	-	CATCTTATTTATGTGTTGTGACTGCTTGGCTATACACGTGTTTGTGATGTTTGTTTTTTGTTTGTTCTTTTATTACATAAAACTGTTTATCCCATGGTTTGACAAGTTCATAATATGTGAATGCATAT	128	.....((((((((((((((((..(((((.....((.((((...(.((((...(((((.(((..((......)).))).)))))....)))))))))))....))))))))))))))))))))).....	ATGTGTTGTGACTGCTTGGC	-
val-miR565	CTGAGAAGGTCGGTCTCTGCCT	22	14	RNA_mistletoe-m1111	CL7625.Contig1_RNA_mistletoe:1388:1620:-	-56.42	-	RNA_mistletoe-m1111-3p	14	-	14	TTCTGTTTGAGCTGAAGAGATCGTCGCTTCTCAAGGAAATTCCCAAGGTTTTGGCCTTGAAGTTTCTTCTTCTTCCAAAATATGCAACAGAACCGTACCAGCCCAACAAGTACAATCAACACTGCTGTTTCAAATATCAGTAACAACAGAATTGCTCTTTCATTGCCTGGAAAATTAATAAGAGGTAAACCTGTATAAATGCTGAGAAGGTCGGTCTCTGCCTGGGAGCAGGT	233	.(((((((.......((((((((.(.(((((((.(((((((..((((((....)))))).))))))).............(((((............(((((.....(((..((((.....(((.((((.(........).)))).))).))))..))).....).))))............(((....)))))))).....)))))))).))))))))......))))))).	-	CTGAGAAGGTCGGTCTCTGCCT
val-miR593	CAGGTGCGATCGGCGCGGCC	20	14	RNA_mistletoe-m1156	CL8055.Contig1_RNA_mistletoe:1903:2055:-	-57.5	-	RNA_mistletoe-m1156-3p	14	-	14	GTCCGGGCCACGCCGCCACGTCAGCGTGCCTCGCTTTCTATGAGGGCCGGCGGGTGGGTTGATAAAGGTCTTGCAGCTCCGTCTCTCCCAGCCAAATCCAGACAGCCATGAGTTGGTGGTGGGCAGGTGCGATCGGCGCGGCCAAGAAGCGGT	153	.((..((((.(((((...(((..((.((((.(((..(((..((.(((.((.((((((((((.(((.....))))))).))).))).))..)))...)).)))..((((.....)))).))))))).)))))..))))).))))..))......	-	CAGGTGCGATCGGCGCGGCC
val-miR61	ATCGAGACGAACACTATGACCG	22	14	RNA_mistletoe-m0100	CL1202.Contig6_RNA_mistletoe:1118:1261:-	-40.3	RNA_mistletoe-m0100-5p	-	14	14	-	CGGCCAAGGTATCGAGACGAACACTATGACCGGAATTATAGAAGCAGGGGCAGACGTGATAATGATAGGCACCGGGGCAGGGAGAGAGATAATCATCATCGGAGCCGGAGCCGTAGTGTCAGTCGTGATCATCCCAAAGGTCGC	144	(((((..((.((((.(((..((((((((.((((..........((.((.((..((((....))).)..)).))...))...((((((.....)).)).))....))))...))))))))..))).))))...))....))))).	ATCGAGACGAACACTATGACCG	-
val-miR851	ATGAACTCGGCCAGGGCTGCC	21	14	RNA_mistletoe-m1559	Unigene17494_RNA_mistletoe:971:1084:+	-52.1	-	RNA_mistletoe-m1559-3p	14	-	14	CGGGCGTCGTGGAGGCGCCATGGGTGAGCTTCGTGAAGGCCATGCCGGAGCCCTGCCCGGCGAATACGAAGATGAGGGTGGAGATGAACTCGGCCAGGGCTGCCTTCAGAGCCC	114	.((((.((.((((((((((.(((.((((.(((((.....(((((((((.((...))))))).....(........).))))..))))))))).))).))).)))))))))))))	-	ATGAACTCGGCCAGGGCTGCC
val-miR1009	CTTCTTGGTTCGTAGATTCTGT	22	13	RNA_mistletoe-m1727	Unigene2690_RNA_mistletoe:55:266:-	-63	-	RNA_mistletoe-m1727-3p	13	-	13	TTTGGTCTGGTCGGGATTGGCGGTGCTGAGGGCTTTTTGGTGAATTTCAATTCCGGGAAGGTTCGGCAACCGTGGGGGGAAGCGCTGTTGCCTCTTTTGCAATCAATTCGATGCCCTTGAATCATTATAAAAAATAATGTTTCTGTTTTTCCACGATTGTTGTTGACGTTGCTTTGCGGGCTTCTTGGTTCGTAGATTCTGTTCGAGACGGA	212	.((.((((.(.(((((((.((((.((..(((((...((((......))))..(((.((((..(((((((((((((.(((...((.((((((.......)))).))...))...)))..(((.((((((.....)))))).))).......)))))...)))))))).....)))).))))).)))..)))))).)))))))..).)))).))	-	CTTCTTGGTTCGTAGATTCTGT
val-miR1012	TTGACGGCTTGATGGACATC	20	13	RNA_mistletoe-m1730	Unigene2696_RNA_mistletoe:695:903:-	-79.2	-	RNA_mistletoe-m1730-3p	13	-	13	TGTCTGATCTGAGGGCTTCCATGAAAGCTCGGTAATGGAAGGGCAGAGGAAAAACGACGACGGCAACAAGCGCCTCCGGGCTGACCCGGAAAACGACTTCCCGGATCCTAAACGATCTCCGGTCGGCGTTTTCCGGCCGGCACCCGGCGAGGCGAATCGCGACCCGGTTGACTCCGGCGTTGACGGCTTGATGGACATCCTGGATGATG	209	.(((..((((.((((..(((((..((((.((.(((((.................((.(((.(....)...((((((((((.((..((((((((((.((..(((((((......))..)))))..))))))))))))....)))))))..)))))..)))))..((((......))))))))).)))))).)))))..))))))))))).	-	TTGACGGCTTGATGGACATC
val-miR1051	CCCAGGCACAACGATGAACTC	21	13	RNA_mistletoe-m1775	Unigene28970_RNA_mistletoe:247:362:+	-57.4	-	RNA_mistletoe-m1775-3p	13	-	13	TTTCTGGTGTGTGTTTGTATGGTGTATCGTTGTGCCTGGGTTCAACTAGCGTCCTCTATGAACACGGACCTCCAGCTTTGTTGAACCCAGGCACAACGATGAACTCAGAACCAGAA	116	.(((((((.....((((...(((.((((((((((((((((((((((.(((((((...........)))).....)))..)))))))))))))))))))))).))))))))))))))	-	CCCAGGCACAACGATGAACTC
val-miR1062	CAAGGCTGAGAAACTGGAGAGGC	23	13	RNA_mistletoe-m1791	Unigene29993_RNA_mistletoe:219:288:-	-18.7	RNA_mistletoe-m1791-5p	-	13	13	-	TGGATTTCGCCAAGGCTGAGAAACTGGAGAGGCTCCTCAGGTCTGCCCCTTCCATTTGAAGCTTGATCCT	70	.(((((......(((((..(((..(((((.(((.((...))...)))..))))))))..)))))))))).	CAAGGCTGAGAAACTGGAGAGGC	-
val-miR110	CAATGGTGATTTTGAGGAAGA	21	13	RNA_mistletoe-m0213	CL1660.Contig1_RNA_mistletoe:249:357:-	-31.7	RNA_mistletoe-m0213-5p	-	13	13	-	GCTTCTGAGCCAATGGTGATTTTGAGGAAGAAGAAGACACTGATGCAATGGCTCTAGTCTCCTGCCTTTTCCTCACCTTCCTTTCTTCTGCTAGTTGGTTCTCGAGGTC	109	(((((.(((((((((((((....(((((((..((.((....((.(((..(((....)))...))).)).)).))..)))))))...)).)))).)))))))..))))).	CAATGGTGATTTTGAGGAAGA	-
val-miR1144	AGGACCAAGTGGACGACGAGGA	22	13	RNA_mistletoe-m1877	Unigene34639_RNA_mistletoe:1068:1212:-	-54	-	RNA_mistletoe-m1877-3p	14	-	13	CGGCGCGATCCTCGTCGTCTCTGGCGCTGACGGCCCCATGCCCCAGACCAAAGAGCACATCCTGTTAGCCAAACAGGTGGGTGTTCCCAATATGGTAGTCTTCCTCAACAAGCAGGACCAAGTGGACGACGAGGAGTTGTTGCAG	145	..(((((((((((((((((((((((.(((..(((.....)))..((((....((((((..((((((.....))))))...))))))((.....))..))))...........)))).)).)).)))))))))))).))).)))..	-	AGGACCAAGTGGACGACGAGGA
val-miR1157	CTCCTTCCGTCGTCATGTGGA	21	13	RNA_mistletoe-m1894	Unigene35605_RNA_mistletoe:1479:1632:+	-64.9	-	RNA_mistletoe-m1894-3p	13	-	13	CAGGGTCTGCCGGCGGGCCGCACGGCGCGTGTTTCTTGGGGAGGAAGGGGTCGCCGCCGCAGCCGTCTGCATCTTCAGATCCGGCGTTCTTCTTGCTGGGGAGGAAGACGTCGATATGATCGGCTCCTTCCGTCGTCATGTGGATGGCGCTATC	154	..(((((((...((((((.((.(((((.((((..(((.......)))..).))))))))..)).)))))).....))))))).((((..(((..(((((.(((((((..((((((...))))))..))))).)).))).)))))..))))....	-	CTCCTTCCGTCGTCATGTGGA
val-miR1187	TCCACAGCAACATCGCCGGCC	21	13	RNA_mistletoe-m1924	Unigene3783_RNA_mistletoe:334:433:+	-37	RNA_mistletoe-m1924-5p	-	13	13	-	TCCTCCTACGTCCACAGCAACATCGCCGGCCTCGTGAATCTGCTGGAGGTCTGCAAATCGGCCGACCCGCAGCCGGCGATCGTGTGGGCTTCCTCGAGCT	100	..(((....(((((((.(...(((((((((..........(((.((.((((........))))..)).)))))))))))).))))))))......)))..	TCCACAGCAACATCGCCGGCC	-
val-miR1203	TCAGCGTCATCGGTCACGAGC	21	13	RNA_mistletoe-m1941	Unigene3895_RNA_mistletoe:211:433:-	-96.2	RNA_mistletoe-m1941-5p	-	13	13	-	GAGGGGATGGTCAGCGTCATCGGTCACGAGCTGGCGGAGATCTCCACCAATCCACTGATCAATGCCTGGTTCGCCGGCACCGACCCCATGGATCCGGTGGAGATCGCGGATCTCTGCGAGGGGATCTACGGCACCGGCGGCGGGGGGTCGTACATCGGGCAGCTCCTGACGGATCACGGCGGCTCCACCTACAACTTGAACGGCCGGCGGCGGAGGTTCCTCG	223	.((((((..(((..(((.(((.((((.((((((.(.((((((((((((.(((((.((.((..((((.((....))))))..))...)))))))..))))))))))..((((((((....))))))))(((((.(((....)))...)))))...)).).)))))).)))).))).)))..)))))).))).......((((..(((....)))..))))....	TCAGCGTCATCGGTCACGAGC	-
val-miR1227	GTGGCCTGTTTAATTTTTGAATA	23	13	RNA_mistletoe-m1969	Unigene41064_RNA_mistletoe:725:947:+	-64.91	-	RNA_mistletoe-m1969-3p	13	-	13	GATGGATATGGCTGTGATGTTCGGAGTAAACATCGGCGATTTGATGATTCAGCGGGTGATGATGATAGTGATACTATGATTTTGACATGCTATCCTCGATCCAGGTTTTCCCTGGCAGATGCGTTATTTTCGGGATCTTTCTTGGACATGACGGTTCCCGAGGTGTTGATGCATTTCAAATTTTGAATCTGTGGCCTGTTTAATTTTTGAATATGTGTCCCTA	223	...((((((.......(((((((((.((((((..(((.((.....(((((((((.((.(.(((.((((.....)))).))).).)).)))..........(((((.....))))).((((((((((.((((((((.((.((........)).)).))))))))...)))))))))).......)))))).)).)))))))))...)))))))))))))))...	-	GTGGCCTGTTTAATTTTTGAATA
val-miR1264	GTTCTGATCGTCGCCTTAGGCCC	23	13	RNA_mistletoe-m2008	Unigene42970_RNA_mistletoe:345:549:+	-73.5	RNA_mistletoe-m2008-5p	-	13	13	-	CCTCGCCTGCGTTCTGATCGTCGCCTTAGGCCCTGTCCAATTCGGCTTCACCTGTGGCTATTCTTCTCCTACCCAGAAGGACCTCACCGAGGACCTTAAGCTAACGGTCTCCGAGTTCTCGTTGTTTGGTTCACTTTCCAATGTGGGCGCAATGGTCGGGGCAATAGCTAGCGGTCAGATCGCGGAGTACATTGGGCGAAAAGGG	205	(((((((((((.((((((((..(.((...((((((.((.((((((....(((..(((((.(((((((.......)))))))((((...))))......)))))..)))..))))))....(((((...((((((........))))))))))))).))))))...)).)..)))))))).)))..........))))))...)).	GTTCTGATCGTCGCCTTAGGCCC	-
val-miR1271	GACAAGAAGAACTCGGAAAGT	21	13	RNA_mistletoe-m2015	Unigene43109_RNA_mistletoe:945:1021:-	-26.6	-	RNA_mistletoe-m2015-3p	13	-	13	AGAGTTTTATGGGGCTTCTGGGTACTTCTTGGAGGCACAGTGCAGTGACAAGAAGAACTCGGAAAGTACTAGACTGA	77	..((((...(((..(((((((((.(((((((....(((......))).))))))).)))))).)))..)))))))..	-	GACAAGAAGAACTCGGAAAGT
val-miR1354	TGAAGGAGTCGGACTTCGGCT	21	13	RNA_mistletoe-m2107	Unigene8328_RNA_mistletoe:310:547:+	-99.2	-	RNA_mistletoe-m2107-3p	13	-	13	CTGCTCCCGGTGCCGAAGACCGCCTCATTCACGCTTACGCCTCCGCTTTCCACGGATTTTCCGCTAAGCTTTCCCATTCAGAGGCCGGCGAGCTCCGGCGAGCTCCTGGGGTGCTCGCCGTCATCCCCGAGCAGGTCCGCCATGTGCAGACCACCAGATCCCCTCACTTCATGGGGCTCGAGAAGACCGCCGACAGCGCGGGTCTGCTGAAGGAGTCGGACTTCGGCTCCGATCTGGT	238	.......(((.(((((((.(((.(((.((((.((....((((.((((.((..(((.(((((((...(((...(((((...((((.(((.((....((((((((.((...)).))))))))...)).)))....((((.((.....)).)))).........)))).....)))))))))).))))))))..)).)))).))))..)))))).))).))).))))))).))).......	-	TGAAGGAGTCGGACTTCGGCT
val-miR1364	CGACGGACGAGGAGTTGATT	20	13	RNA_mistletoe-m2120	Unigene9078_RNA_mistletoe:222:520:+	-97.52	RNA_mistletoe-m2120-5p	-	13	13	-	AAGTTTACGCCGACGGACGAGGAGTTGATTTCGTTTTACTTGAAGAGCAAGATCGAGGGCTCCGATGGCACCGTCCAGATCATTCCCGAGGTCGACCTCTGCAAATTCGAGCCCTGGGACTTGCCAGCCAAATCGGTTATTAAATCAGACACCGAGTGGTTCTTTTTCTCATCTCGTGGAAGGAAGTACCCGAATGGCTCCCAGAGTAAGAGGGCAACTGAAGCAGGTTACTGGAAAGCCACCGGGAAAGCGCGTGACGTGAAATCGGGTTCTTGTTTGATTGGTAAGAAGAGGACTTT	299	(((((..((((((((((((((((.(((((((((..((((.((....(((((.((.(((((((.((((....))))............((((....)))).........))))))).)).))))).(((((..(((((.............))))).)))))((((((..(((...)))..))))))..((((..(((((.((((.((......))..(((...)))....))))..))))).))))....)).))))..))))))))).)))))))))).))))).....)..))))).	CGACGGACGAGGAGTTGATT	-
val-miR1368	GATTCAGATTGGTAGAAACTC	21	13	RNA_mistletoe-m2124	Unigene9331_RNA_mistletoe:308:440:+	-46.7	-	RNA_mistletoe-m2124-3p	13	-	13	CCCATGGCATGGCGGCTTTGGTGGTCTGGAATCATTCTCGGTCGGCGGAGATTATCGGTTCCTCAACGGCGATGGTCGATTGGAGCGACGCCTTCGTCGGTGGATTCAGATTGGTAGAAACTCGGGCGGTGGA	133	.((((.((.(((.(..((((.(((((((((.(((((..(((..((((..(.....).(((((....((((....))))...)))))..)))).)))..))))).))))))))).))))..)))).)).)))).	-	GATTCAGATTGGTAGAAACTC
val-miR144	CAATCTCACTGTATGATGGCCT	22	13	RNA_mistletoe-m0281	CL201.Contig2_RNA_mistletoe:367:547:+	-40	RNA_mistletoe-m0281-5p	-	13	13	-	CCCACTTGGACAATCTCACTGTATGATGGCCTAACCGTGTCCCCATCATTTTCTGTGTCGCTGTCAGCAAGATCCCCCCAGTTCTCATGGCACTGCATCTCTTGAAACCTCACCAACTTATTTTGCTGAAACTGTTTATTCATATCTATCATGGCCAAACAATGAGGTTGCTCCACCATTT	181	......((((((((((((.(((....(((((.....(((.(..((........)).).)))..((((((((((.....((((((....)).)))).......(((....))).......)))))))))).......................))))).))).)))))))).))))......	CAATCTCACTGTATGATGGCCT	-
val-miR194	CTTGGATGGAGCTAAGAACCC	21	13	RNA_mistletoe-m0379	CL2490.Contig1_RNA_mistletoe:174:287:-	-66.3	-	RNA_mistletoe-m0379-3p	13	-	13	CATGGCTTGGCGGGTCCTTGTTCTCATCTGAGGGCTGTAATTCTGCCAACAAGTGTTTACTGTGTGTTGGTAGAATGTACACCCTTGGATGGAGCTAAGAACCCTCCAAGCCAT	114	.(((((((((.((((.(((((((.((((..((((.(((((((((((((((((((....)))...)))))))))))).))))))))..)))))))).))).)))).)))))))))	-	CTTGGATGGAGCTAAGAACCC
val-miR2	AGGGAACTCATCTCGAATGCCT	22	13	RNA_mistletoe-m0003	CL10014.Contig1_RNA_mistletoe:423:731:+	-78.9	RNA_mistletoe-m0003-5p	-	13	13	-	TATTTTCTTGAGGGAACTCATCTCGAATGCCTCTGATGCATTGGACAAGATCAGATTCCTTGCTTTAACTGATAAAGAGGTTCTTGGTGAAGGTGATAATACGAAGCTTGAGATCCAGATTAAATTGGACAAGGAAAAGAAAACGCTTACAATTCGCGACAGAGGAATAGGAATGACAAAGGAAGATTTGATTAAAAATCTGGGAACTGTTGCTAAATCTGGAACTTCAGCTTTTGTGGAGAAAATGCAAACTGGAGGCGACCTCAATCTTATCGGGCAATTTGGGGTTGGGTTTTACTCAGTCTATCT	309	.......(((((((((((((((((((((((((....((((((.......((((....(((((((..((((........))))...))).))))))))..(((((((((.(((.((((((((.(((((.....(..........).....))))).(((((((.......(......)......((((((......)))))).....)))))))..)))))))).))).))).)))))).....)))))).....((((...)))).........)))).)))))))).)))))))).))))).......	AGGGAACTCATCTCGAATGCCT	-
val-miR235	TTTCTCCCTGAGAGTCGTCGCC	22	13	RNA_mistletoe-m0470	CL3109.Contig1_RNA_mistletoe:1163:1234:+	-35.3	RNA_mistletoe-m0470-5p	-	13	13	-	TCTTGAAAGATTTCTCCCTGAGAGTCGTCGCCGGGAAGACGGTGGCGCTGGTGGGGGGGAGCGGGTCGGGGA	72	((((((..(.((((((((((..((.((((((((......))))))))))..)))))))))))...)))))).	TTTCTCCCTGAGAGTCGTCGCC	-
val-miR240	AGTTGGCGGACATTCTTGAAG	21	13	RNA_mistletoe-m0480	CL3178.Contig3_RNA_mistletoe:448:710:-	-69.5	RNA_mistletoe-m0480-5p	-	13	13	-	GAGGTTGAGAAGTTGGCGGACATTCTTGAAGATTTTAAAATGGTTTTAGTAGTCAGAAATGACTTAAAAATGGGTAAAGGAAAAATTGCTGCACAGTGCAGCCATGCCACTTTGGGTCTCTATAAAAAGCTATTGCAGCGGGCACCAAAAGCACTACAAAGGTGGGAATGTTGTGGGCAGGTTAAAGTAGTGGTAAAAATCGAGGGCGAGGATGAGTTGCTGGCTTTAAAGGGAAGAGCAAAATCCATTAAACTACCAACCCA	263	(.(((((.(((((..((((.((((((((..((((((....(.(((((...(((((....)))))..))))).)..............(((((.....)))))..(((((((((((((((.........(((.....))))))).))))..((.((((((..((....)).))))))))..........))))))))))))).....))))))))..))))..)))))....(((.........)))..........)))))).	AGTTGGCGGACATTCTTGAAG	-
val-miR407	AAGGGATTTGCAGAGACAGTC	21	13	RNA_mistletoe-m0843	CL5225.Contig2_RNA_mistletoe:360:687:-	-138.1	-	RNA_mistletoe-m0843-3p	13	-	13	CACCATGAACGTGGCGGGCGTGGTGAAGGACTGGCTGCTAATCGCCTTCTCCTGGTCCGTGATCCGGGACACGGTGACGCCGTTGAATCTGTTGGGGTACGGCCTGGCCTTCCTGGGGGTGGCCTATTACAACCACTCCAAGCTGCGGGCGCTGAAGGCGACGGAGGCGCAGAAGAAGGGCGCGGCGGCGGATGAGGAAGGGGGCAGGCTGCTGGAGGAAAGGGACGGAGAGGGTGGGAAGAAGGGCGATTCTCAATCGTGATTCAATGCCATGCGAATGGGATGGAGCCAGGGGAGAAGGGATTTGCAGAGACAGTCCTGACTTGGT	328	(((((((..((...))..))))))).(((((((.((((.((((.(((((((((.((((.(..(((((...((((.....))))................(((((((.(((((((.(((((((..........)))))))..(((((.(((.((....(((.(....))))......)).)).).))))).....))))..))).))))))))))))....).))))......(((.....(((..(((((.....)))))..))).((.((((....)))).))...)))..))))))))))))).))))...)))))))........	-	AAGGGATTTGCAGAGACAGTC
val-miR435	TCTTGACGATCAGTGGATTCCT	22	13	RNA_mistletoe-m0897	CL5619.Contig1_RNA_mistletoe:112:350:-	-62.66	RNA_mistletoe-m0897-5p	-	13	13	-	AAAAATTGATTCTTGACGATCAGTGGATTCCTCCGCCGCCGCTCCGCCCTCATCTCCGGCGGCGTGGACTTTTGCGCCACCCAAAATCCCACCCACCCACGCACACCCACCCATTACAAAGTTGAGTTCCCACCCACACCTTTCACACGTCCCCTAAAAGCCAAAAAACTGATAACCCAATCCGCCATTGATGAGCTCCGTGGAGGATCAGGAGGCCGCCGGCGTCGAGATCAAGCCCA	239	.....(((((.(((((((.((.((((...(((((....((..(((((.((((((...(((((.((((..(((((.......)))))..))))............................((((((...............)))).)).................................)))))...))))))....)))))))....))))))))).)))))))))))))).....	TCTTGACGATCAGTGGATTCCT	-
val-miR436	GAACTACATGCAATCAGCGGCT	22	13	RNA_mistletoe-m0899	CL5628.Contig2_RNA_mistletoe:1701:1882:-	-39.9	-	RNA_mistletoe-m0899-3p	13	-	13	TAGGTTTGCCAGACACTGGTGGGCAGGTTGTTTATATACTGGATCAAGTGCGAGCCCTCGAAAGTGAAATGCTTCTTAGAATAAAACGGCAAGGCCTGACTGTCAATCCCAGAATTCTTATTGTGACCCGGTTGATTCCAGATGCAAAAGGAACTACATGCAATCAGCGGCTGGAAAGAGTA	182	........((((.(.(((((..(((.((.((((.(((.(((((((((.((.((((.(.(....).)....)))).(((.(((((...(((...)))...(((.......))).....))))).)))..)).)))).))))))))......)))).)).))).))))).).))))........	-	GAACTACATGCAATCAGCGGCT
val-miR471	TCGTGGACTGTTTCCTTAGCCT	22	13	RNA_mistletoe-m0959	CL6171.Contig1_RNA_mistletoe:506:836:+	-114.19	-	RNA_mistletoe-m0959-3p	13	-	13	AGGGCAGCATTGGACCTGGATGAGGAAATATTTGGAGGATGAGGTGGGATCGACGACAACGACGACTATGGATAGCATCAAGCACAAAGGATCACAACAAGGTGATATCGAGCCCCTGGTAAGGGGGGTCTCGATTCTGTTTCCGGTTTCTTGTCGGTTGTTTTTTTCTTTCGATTCTTGTATGTGTTGTTTCATTTCTACTATGTAGCGTGTGTCATTTGTGTCCATCCAAATTGGAGGAACACATCCCCTCCTGGACTCGACTTGGTCACGAGTTCCTAGAGTAAACAGATCCTCATTCGTGGACTGTTTCCTTAGCCTTGTGCTGCCC	331	.(((((((((.......((.((((((((((.((.(.((((((((.((((..((((...(((...((..((((........(((((((((((((..........((.(((((((((((......))))).)))))))).....((((.......))))...............)))))))...))))))........))))....))..))).))))...(((((((.(((.....))))).)))))))))...(((.((((((((((....))))))....))))...)))..)))))))).).)).)))))))))).))..)))))))))	TCGTGGACTGTTTCCTTAGCCT
val-miR5	TGTTGTGTGGGCGTTTGACT	20	13	RNA_mistletoe-m0007	CL10046.Contig1_RNA_mistletoe:981:1052:+	-22.5	RNA_mistletoe-m0007-5p	-	13	13	-	GATTGTGAAGTGTTGTGTGGGCGTTTGACTGATAGTGTACGGTCAAATGCTGTAATATATGCTGATATGGTG	72	.((..((.(((((.((((.((((((((((((........))))))))))))...)))))))))..))..)).	TGTTGTGTGGGCGTTTGACT	-
val-miR549	CCCGTGACCTAGGATCAGAACA	22	13	RNA_mistletoe-m1072	CL7344.Contig2_RNA_mistletoe:194:305:-	-31.9	-	RNA_mistletoe-m1072-3p	13	-	13	AATTCTGTGTTGTTCTGATTCTGGAATCATACCCGTGAGCAAGATAAAGTGGTCTGGGGCCCGAGAAGGTAAAGATATTTCCCGTGACCTAGGATCAGAACACGAGTGATG	111	...((..(((.(((((((((((((..((((.((((.((.((........)).))))))..((.....))..............)))).))))))))))))))))...))...	-	CCCGTGACCTAGGATCAGAACA
val-miR56	CCTCAGAACCCTAGATCTCGGC	22	13	RNA_mistletoe-m0090	CL1124.Contig1_RNA_mistletoe:621:767:+	-61.7	RNA_mistletoe-m0090-5p	-	13	13	-	CGTCTCCGAACCTCAGAACCCTAGATCTCGGCCGGAACGAGATCACTGGCGGCGTTCCCGGAAGCTTCGCGAAGCTCGGGAGCTTGAGGGAGCTTGTTCTTGGCGGGAACCAGGGCTTGGGAGGATCCATTCCGCCGTGGATCGGCA	147	.......((.((((.((.((((.(.(((((.(.((((((((.((.((..(((.(((((((..(((((....))))))))))))))).)))).)))))))).).))))).).)))).))..)))).))......((((.....)))).	CCTCAGAACCCTAGATCTCGGC	-
val-miR592	TTTAGTAGATTTGAGTCCCTCT	22	13	RNA_mistletoe-m1155	CL8047.Contig1_RNA_mistletoe:772:1122:+	-85.7	-	RNA_mistletoe-m1155-3p	13	-	13	AGCACCAATGTGAGGGTTGGGTCAACCATATTCGGGCCAAGGGAGTACCCAGCGAAGCAATCCAGGTAGGTCCAATCTCCAACATGATATATTTCGGTTTTAATTGCTACATTTCAGTGCCAGGTTTGGCCCCTTTTCACCACCAATTTTATGCTTAATTTTGATCTGTTTAGAACTCGTTGTTTTATCTTGCTTCTCGAACAACTTTATTTGACTGTGGCTGTTCCCATTCATGTAAAAAAATATATTTAGAAACTGAAAGTGTTGGGGTACTTATTTCTTCAAGAGAGAGAGGGGACTTAGACGACTGTTTTTGAGGTTTAGTAGATTTGAGTCCCTCTATTTGGTGAC	351	..((((((...(((((...(.((((...((((.(((((..(((....)))...((((((.((....(((((((...(((((((((......((((((((((....((((((..((((.(((......))).............................(((((...((.((((((.....))))))....))...))))).........)))).))))))...........(((((......)))))...)))))))))))))))))))..(((.((((((...))))))))).)))))))...)).))))))...)))))))))...)))).))))))...))))))..	-	TTTAGTAGATTTGAGTCCCTCT
val-miR599	AATGATTACAAAGAGAGAGGGC	22	13	RNA_mistletoe-m1163	CL8156.Contig1_RNA_mistletoe:410:523:-	-30.4	-	RNA_mistletoe-m1163-3p	13	-	13	CCCACGACGACTGTTTCTGGAATTGAACCCTAGTTGTCAGTGATTTTTTTCCCCTTTTCTTTGTTCAGTGTTCTGTGTAGGCAATGATTACAAAGAGAGAGGGCTCGAGTGTGG	114	.((((((((((((.(((.......)))...))))))))............(((.(((((((((((((.((((.......)))).)))..)))))))))).))).......))))	-	AATGATTACAAAGAGAGAGGGC
val-miR603	TTTATCGTAGAATTCTTGGGA	21	13	RNA_mistletoe-m1187	CL8210.Contig2_RNA_mistletoe:5797:5928:+	-38.6	RNA_mistletoe-m1187-5p	-	13	13	-	TGAAGATGATTTTATCGTAGAATTCTTGGGAGAGGTTTATCCTGCTTGGAAATGGTTTGAGAAGCAAGATGGTATTCGGTCTTTGCAAGAAAATGAGGATCCTGCTTCAGAATTCTACAATATTTATCTGGA	132	...((((((...(((.((((((((((..(((((((...(((((.((..((.....))..))..(((((((.(....).))).)))).........)))))))).)))))))))))))).))).))))))...	TTTATCGTAGAATTCTTGGGA	-
val-miR736	TCTGAATGTGAACTCGTGCCT	21	13	RNA_mistletoe-m1427	CL9794.Contig1_RNA_mistletoe:482:771:-	-79.31	-	RNA_mistletoe-m1427-3p	13	-	13	AGCTTAGGGCTAAAGAGCAGCAAGTTCACGAGCTGGTTGTGAATGTTGGAAAATTTTCTAGAAAAGACTTGGAATTCTCATGTGTCATGAAGCCCATTGTTCCCTGCCGTGTCCAATACAAATATAGGAATAAGATGGAATTCTCTTTTGGCACTAAAAAATGGGTGCCCGCCCTATTATCTGAGGACAAACAGAAGAAACAAGATGGTACCAGCGGGTATGCATTAGGCTTGCATGCTCCTGGATTCTTTGACAAAGTTCTGAATGTGAACTCGTGCCTTTTACAAAGT	290	.(((((((((....(((...((.(((((.(((((...((.((((.((((((....))))))............)))).))..(((((.(((..(((((.(((.(((...(((((.........(((((....(((......))).....((((((........))))))...))))).......)))))..)))..)))....)))))..((((.(((((((((.......))))))))))))).)))..))))).)))))))))).))..)))..))))).....))))	-	TCTGAATGTGAACTCGTGCCT
val-miR818	ACCGCCCGGTCTCTCGCTCTCTG	23	13	RNA_mistletoe-m1522	Unigene14442_RNA_mistletoe:4:179:+	-67.59	RNA_mistletoe-m1522-5p	-	13	13	-	CACCACGCGCACCGCCCGGTCTCTCGCTCTCTGTCTGCCTGCCTGACACCTTTCCCCTCCGAGTAAACGACCCCTCTCTTTGCCGAAGGGCGACGGTCTGAGGACTCGAAATCGTCCGCCGGGGATTCCACAAGCGATCGCGGGGGATGGAGGACGACGATGCCGGCGGCGAGGAG	176	..((.(((....((((.(((.(((((..((((((((.(((((.((.......(((((..((.(....(((..((((.(((((((....))))).))...))))..)))....)...))..))))).........))...)))))))))))))..))).)).)))))))))).))..	ACCGCCCGGTCTCTCGCTCTCTG	-
val-miR837	TTCTCGTTGGAAGTCCGCTACT	22	13	RNA_mistletoe-m1543	Unigene16471_RNA_mistletoe:83:194:-	-35.6	RNA_mistletoe-m1543-5p	-	13	13	-	GCCTAGCGTCTTCTCGTTGGAAGTCCGCTACTGTTGAAGCTCCACCAGAGGCGATGCACAAACAGTGCACCACGGAGTTCGGTAGGCGTGGAGACTTACAATCGAGCAAGG	111	........(((((((((((.((((((((..(((..(((.((((.((...)).(.(((((.....))))).)..)))))))..)))..)))))..))).))).)))).)))).	TTCTCGTTGGAAGTCCGCTACT	-
val-miR923	GCGCTGTAGGACTGATTCCAGG	22	13	RNA_mistletoe-m1635	Unigene2137_RNA_mistletoe:40:155:+	-26.6	-	RNA_mistletoe-m1635-3p	13	-	13	GATCCGTATTTAATCTTTGAATCGGGTCTTTTTCTTGTACATGTCTACGGTCTTTACCAATTGATTCGGATTTTGGCCGAAGCTGCGCTGTAGGACTGATTCCAGGGTTACGATTT	116	....((((....(((((.(((((((.((((...(..(..((.(.((.(((((....((.........)).....))))).)))))..).).))))))))))).)))))))))....	-	GCGCTGTAGGACTGATTCCAGG
val-miR966	TGGCACATATCGAAGGCTTGCTG	23	13	RNA_mistletoe-m1680	Unigene2420_RNA_mistletoe:773:929:+	-38.7	-	RNA_mistletoe-m1680-3p	13	-	13	TATGCATTTCATATCCAGCTTAGCCCTTGCTCATGACTGCTTTTATCTTTTCTCGGTTCTAGAGAAATGCTAGCACTCTTCTCCATCCTTGCCTCTCAGCATTTCTGGTTGTGGTTGGCTTCACTGGCACATATCGAAGGCTTGCTGGTGATATCAT	157	.(((.((.(((...(((((..((((.(((...(((..((((.......((((((.......)))))).((((((.(.(....(((....(((......)))....)))..).)))))))......)))))))..))).)))).)))))))).)))))	-	TGGCACATATCGAAGGCTTGCTG
val-miR973	GGGCATAGCCCGTGCAGGGGTG	22	13	RNA_mistletoe-m1687	Unigene24814_RNA_mistletoe:18:149:-	-30.8	-	RNA_mistletoe-m1687-3p	13	-	13	ACACGGTCAACGCCTCCAAGTACCACTATGCTCCTCCGAAACCGGGTCCACCAATGTCGTCACCGATCAATCTGTCATCTGTATAAGACACAACACGTGCGGGCATAGCCCGTGCAGGGGTGAATATATACA	132	..........((((((...((((..((((((((.((((....))))..(((....((((....)))).....((((..........))))......))).))))))))...)))).))))))..........	-	GGGCATAGCCCGTGCAGGGGTG
val-miR99	GTTTTAGTTTTGGATCGCTCGA	22	13	RNA_mistletoe-m0194	CL1583.Contig1_RNA_mistletoe:261:349:-	-25.1	-	RNA_mistletoe-m0194-3p	13	-	13	TGCGCCAAGTGTCGGTTCGAGTGGTCATCGACGAATAACGACATGTTTGAGTTTCAGGTTTTAGTTTTGGATCGCTCGAGCTTGGTTTT	89	...(((((((......((((((((((...(((....((((((........)))....)))...)))...)))))))))))))))))...	GTTTTAGTTTTGGATCGCTCGA
val-miR1031	TTCGCAGTCGTCAACAAGGAGG	22	12	RNA_mistletoe-m1750	Unigene27848_RNA_mistletoe:31:177:+	-49.3	RNA_mistletoe-m1750-5p	-	12	12	-	GCAAGCAGCATTCGCAGTCGTCAACAAGGAGGTGCGCCCTGTCATCCCCAATGACTGTCTGCCCATCCTCGGCACGATCATGACCCGATGCTGGGATGCTAACTCCGATGCACGACCCTCCTTTCCTGAAGTTGTGGAGATGCTTGA	147	.((((((...(((((((.(.(((..(((((((.(((..(.(((((.....))))).)..))).(((((.(((((((.........)).))))))))))..................)))))))...))).))))))))..)))))).	TTCGCAGTCGTCAACAAGGAGG	-
val-miR1143	GATGATGATGACTGGGTGACC	21	12	RNA_mistletoe-m1876	Unigene3460_RNA_mistletoe:1349:1484:+	-39.5	-	RNA_mistletoe-m1876-3p	12	-	12	CCGTGTCTGCGTTTATCTTCATCTTCATCTCCATCTTTGTATTTTTAGAGGCCAAGTTTCTCAGGCAAAGATATAAAGATGCATATCTCTGATTGCGAACTGTCCGATGATGATGACTGGGTGACCACAGATCTGA	136	.((.(((((.(.(((((((((((.(((((..(((((((((((((((....(((..........)))))))))))))))))).........(((........))).))))).)))))..)))))).).))))).)).	-	GATGATGATGACTGGGTGACC
val-miR1178	CAGAACTCGAACACAGAGCCT	21	12	RNA_mistletoe-m1915	Unigene37183_RNA_mistletoe:2334:2513:-	-52.8	RNA_mistletoe-m1915-5p	-	12	12	-	GAAAAGTCTGCAGAACTCGAACACAGAGCCTGATTTCTTCGATCCCATTTCCATCTTGATGTTCCCCCAAACGGCCTATAGCTACTCCTTGGGTTCGGAAAACTATTCGAGGAAATGCCCCACTGGTTCTTCGAATAATCCTCTGCCGTCTCTGGGTTTGAGGCACCTGCAGGGAGGTCT	180	((....(((((((..(((((((.(((((.(.......(((((.((((....(((....)))...........(((.....)))......)))).)))))....((((((((((...(((.....)))))))))))))..........).))))).)))))))....)))))))....)).	CAGAACTCGAACACAGAGCCT	-
val-miR1194	CGAGCTTCAGGTCGTCCTGCT	21	12	RNA_mistletoe-m1932	Unigene38351_RNA_mistletoe:915:1239:-	-143.41	-	RNA_mistletoe-m1932-3p	12	-	12	TGAGGCCGAGATCGACGACATGGATCCTCTCAGCGCCGGAGAGGGTCTCGAGGATGGCCTGGTTGGCCGTGAAGTGGGCGAATTTGAGGTACGGGCAGGAATCATAGAAATGCATCTCCAGCATGTCGGCGTAGGAGCAGGGGACGGCGGCGGAGCCGCCGAGGGAAGGCGATTTGGGAGGGAATATCCCGTAAATCCTCCGAGCCAGAGCTTCGGCGAAGTACGTGGCGACCTTCCCCATGGCGCCGGCCTGCGCCGCCGCGAGGAGGCCGATCTGCTTGACGATGGCGTCGGCGAGCTTCAGGTCGTCCTGCTGAACCGCCTC	325	..((((((...((((.......(((((((((.......)))))))))))))...))))))....(((.((..(((((((((.((((((((.(((((......(((....)))((((((.((((.((((((...((.(((((...(((((((...)))))))......((((....(((((((.....((((((..((..((((((....)).)))).))..)))).))...))))))).....))))..))))).)).((....))..)))))).)))).)).))))..)))..)).)))))))))))))).)))..)).)))..	-	CGAGCTTCAGGTCGTCCTGCT
val-miR1295	AAAACCAGACATAGATCTCCTA	22	12	RNA_mistletoe-m2040	Unigene4832_RNA_mistletoe:1:88:-	-20.4	-	RNA_mistletoe-m2040-3p	12	-	12	ATCGGGAGAACCGTCTACGTCTTGTTTCGCTATGAGATCAAATATCCTCCAGCAAATACTGCAAAAAACCAGACATAGATCTCCTAGA	88	...((((((....((((.((((.((((......(((..........)))..(((.....)))...)))).)))).))))))))))...	-	AAAACCAGACATAGATCTCCTA
val-miR137	TCGACGACGATAAGAACGACT	21	12	RNA_mistletoe-m0267	CL1945.Contig1_RNA_mistletoe:511:645:-	-50.6	-	RNA_mistletoe-m0267-3p	12	-	12	CATGTGGGAGTGCGTCGATTTCTACCCGGTGTCGACGACGGCGGACAGCGGTCTGGACACGTCGGCGGGCGGCTCCGGCGTCAAGCACGTCCTGAAGGCGAGCCTCGACGACGATAAGAACGACTACTACGCTCT	135	...(((..((((.((((..((((...((.((((((.((((.((((..((.(((((((....))..))))).)))))).))))..((.((((.....)))).)).)))))).))...)))))))))))).)))…	-	TCGACGACGATAAGAACGACT
val-miR161	ACATCGACTGCACTTTTGGCACC	23	12	RNA_mistletoe-m0313	CL2144.Contig1_RNA_mistletoe:1833:2171:-	-94.5		RNA_mistletoe-m0313-3p	12	-	12	ATGTGCCCAATGGAACATGGTGTCAACCGTATCGTGGTTGAAGATGTCCAGAGCCTTTCTCAGTTTAACCTTCCTGTTTCACTTCCAAGCATGAACATGCTGGGCAATGCTGCTGGTCCTGTTCCGGGTCCAGGACCTTTTCCTGTAGTTAGTACTCCTTCAAGTACACAAGTAAATAACAAAGCTACGCATTACAAAAGTAGCAAGCTTGGTTTCTCTGAAGATGGATTAAACATTAATGGTGCATTTTCTGGATCTGATTTATATGATCCTGACCAGCCTCTCTGGAACAATGATCACACTGATACATCGACTGCACTTTTGGCACCCCATTCACCA	339	..(((...(((((.....((((((((..((...(..(((((...(((((((((.....((((((......(((.(((((.......))))).)))...))))))...((((((((((((((..(...)..))))))).......((((((.(((((......)))))....((.....))..))))))..........))))))).(((.((((.....(((((((.((((........)))).))))))).(((((..........))))).)))))))..)))))).)))...(((.....)))...)))))..)))..))))))))))))))))..	-	ACATCGACTGCACTTTTGGCACC
val-miR190	TCTTTCTTCACAGATCAGGATT	22	12	RNA_mistletoe-m0372	CL2355.Contig2_RNA_mistletoe:97:195:+	-21.62	RNA_mistletoe-m0372-5p	-	12	12	-	AGTGAATTAGTCTTTCTTCACAGATCAGGATTTCCCAACATGCTTGCAATTCCCAAGCTTCACAAACTCTGGATTGTCAAAGGTTGAGGCAATTTCACC	99	.(((((...(((((((((.((((.((((..(((........(((((.......))))).....)))..)))).))))..))))..)))))...))))).	TCTTTCTTCACAGATCAGGATT	-
val-miR327	GGGACGACGACCGAGACTGTC	21	12	RNA_mistletoe-m0689	CL4177.Contig6_RNA_mistletoe:873:975:+	-30.4	RNA_mistletoe-m0689-5p	-	12	12	-	GGTTTTTTGGGGGACGACGACCGAGACTGTCTCCGGCGTTCTGGTGTGGCATTAGGATAGTGTGGATGATGGACGGTGTTCTGGTGGTATGGTGCCTTTACTG	103	(((.....((((.((.((.(((((((((((((((((((((((((((...))))))))).)).)))).....)))))).))).))).))...)).)))).))).	GGGACGACGACCGAGACTGTC	-
val-miR344	CTTCCGATGGCAGGGCTGCAT	21	12	RNA_mistletoe-m0724	CL4376.Contig2_RNA_mistletoe:1632:1778:+	-36.4	RNA_mistletoe-m0724-5p	-	12	12	-	CCATCTAGTGCTTCCGATGGCAGGGCTGCATTTTTACGTGTAAGAAAATGGACCAGGAAAGTGAATTTGTTTGAAAAGGATTACACTTTCATCCCTGTAAATTTCAGTCTCCATTGGAGCTTAATTGTAATTTGCCATGCTGGGGAA	147	...(((((((((.(((((((..((((((.(..((((((...........(((....((((((((((((.........))))).))))))).))).))))))..)))))))))))))))))......((.....))...))))))...	CTTCCGATGGCAGGGCTGCAT	-
val-miR487	CTCCAATTGTGTTGAACTTCT	21	12	RNA_mistletoe-m0982	CL6500.Contig4_RNA_mistletoe:569:659:+	-24.7	-	RNA_mistletoe-m0982-3p	12	-	12	TAAATTTTGATGAAGAAGCGCTGCGTTGGGGGAGAAAACAAACCACCACGGTTGAACTTCCTCCAATTGTGTTGAACTTCTTTTTGACTTT	91	...........((((.(((((...((((((((((......((((.....))))....)))))))))).)))))...))))...........	-	CTCCAATTGTGTTGAACTTCT
val-miR521	CCGCACCTGAGTCGGACGCAAC	22	12	RNA_mistletoe-m1033	CL6877.Contig1_RNA_mistletoe:575:723:+	-59	RNA_mistletoe-m1033-5p	-	12	12	-	ATCGAACCCTCCGCACCTGAGTCGGACGCAACACTCAAAACACCATCTGCGCACCGGGAATGGAGTAAGTCGGCGATGTGGAGGTGCGCACGGCTGCTGTGATGATGAGAGGGTCGGCGTTCCGGCTTGGTGCGAGGTGGAGAGTCGGC	149	.((((.(((..((((((.(((((((((((.((.((((..(((.((((((((((((....(((..((......))..)))...)))))))).)).)).))).....))))...))..))).))))))))))))))..).))....)))).	CCGCACCTGAGTCGGACGCAAC	-
val-miR548	ATCGCTGAAAGATGACTGACCC	22	12	RNA_mistletoe-m1071	CL7333.Contig1_RNA_mistletoe:271:468:+	-43.76	RNA_mistletoe-m1071-5p	-	12	12	-	TTTATCAAGTATCGCTGAAAGATGACTGACCCAGTTTCTGGGAGCTGCTACTGTTCATTTGCTCTCCTTTAACCTCTTTGGGTTCCCTCTGGGTATTTTAAGTTGAACTTAAATATATGCACTAGTTACTGCATTCTGAGTGTCTTTTAGATGGGGAAGGATATTTTCAAGTGATGATTTATGCGTTTCATTGATTTT	198	...(((((.(((((((..((((((.((..((((...((((((((.((((...(((((..(((((......(((((....)))))......)))))........)))))........(((((........)))))....)))).))))))))))))..))..))))))..)))))))..............)))))...	ATCGCTGAAAGATGACTGACCC	-
val-miR570	CTACATCGGCAAGAACTTCAGA	22	12	RNA_mistletoe-m1117	CL7693.Contig1_RNA_mistletoe:823:1046:+	-63.5	RNA_mistletoe-m1117-5p	-	12	12	-	TCGGGCAGACCTACATCGGCAAGAACTTCAGAGTCCGCTAAACAAGGAAGCCTTTGGATCTCGGAATCTCCTCCATTTCAATTTCTTGAGCTCGTTCAAAATTTAAGTTTTGTATCCTAAAATGTTGGATCGTTCTCCGCTTTTTTTGTGGGATTTCGTGGGAATGCGAAGTTTGTGTGGTTCTTAGTTTGGCTGAGGTGGTTGCACAAAAGATTGTGGCCCGC	224	.(((((.((((.((.(((((..(((((..((((.((((....(((((((.....((((....((.....))))))......)))))))...............(((..(((((((((((......((((....((.((((.......)))))).)))))))).)))))))..))).)))))))).))))).))))).)))))).(((((....)))))))))).	CTACATCGGCAAGAACTTCAGA	-
val-miR590	GCGGACGTCGGGCGAGACGCG	21	12	RNA_mistletoe-m1153	CL8004.Contig3_RNA_mistletoe:783:886:+	-48.7	RNA_mistletoe-m1153-5p	-	12	12	-	ATGTTCTGGTGCGGACGTCGGGCGAGACGCGGCTGAGCAATTTCCTGCTGTGGCAGACGGCGGTGTGCCTGCTGTACTCGCCGGAGACGCTGTGGCCGGAGATC	104	...(((((((((((.((((.((((((..(((((.(.(((.....(((((((.....)))))))..)))).))))).))))))...)))))))).)))))))...	GCGGACGTCGGGCGAGACGCG	-
val-miR664	CTTGTCGGCGCCCTGGGGCTGA	22	12	RNA_mistletoe-m1293	CL8776.Contig1_RNA_mistletoe:722:844:+	-67.5	RNA_mistletoe-m1293-5p	-	12	12	-	GCTCTTCGCTCTTGTCGGCGCCCTGGGGCTGAACTCCCTTGTGCGGTGCGCCCTGCGGTGCGTCCGCCGGTTCGCCTTCGAGCCGAACGGCGACAGGGCGGCGCGTTTGGGCGAGACGGGGCT	123	(((((((((((.((.((.(((((((..((((...........((((((((((....)))))).))))(((((((....)))))))..))))..))))))).))))...))))))...))))).	CTTGTCGGCGCCCTGGGGCTGA	-
val-miR670	TCCAAACTTCCTGTTAACTCACC	23	12	RNA_mistletoe-m1302	CL8853.Contig1_RNA_mistletoe:78:368:+	-72.1	-	RNA_mistletoe-m1302-3p	12	-	12	CGATGTCGGCGGTGGTTGTGGGGAAGTTTAGCCTTTTCTGAAAGTATTTCTGGCGGAACAGCATCGTGACGGGGGAAGCAAGGATTTCACACGATGTTTAGAGCCATTCAACCCCGGCGGGCTTCTCGAAGGTCACTCTCCCAGACCTCAATCTCATTATCCGAATCTTCTACGTCGTCGTCGTCGTCTTCCAACGATTCCTATTCTTCTTTTTTGTCTTCATCATCATCGCCATGCTCCTTCGCAACTCATATACAGTCCAAACTTCCTGTTAACTCACCATATTTATTT	291	((....))..((((((((..(((((((((...(......)...((((.....(((((..(((((.((((.((..((((((((((......(((((((..((((..((((..(((....)))......((.((((.........)))))).............)))).))))))))))).(..(((((......)))))..).........)))))).))))....)).)))).)))))..))))).......)))).....)))))))))..)))).))))..........	-	TCCAAACTTCCTGTTAACTCACC
val-miR708	GCGGAGTATGATGAATCTGGGCC	23	12	RNA_mistletoe-m1376	CL939.Contig8_RNA_mistletoe:210:374:-	-50.1	RNA_mistletoe-m1376-5p	-	12	12	-	GATAGCAAAGGCGGAGTATGATGAATCTGGGCCGGCGATCGTGCACAGGAAATGCTTCTAAATTGCTTGGGGTTTTGTGGGCCGCGTTTCGTCTTTAGCTTTGTTGAAGGGTCTTCTTTTGAAACTTCCCTGCTGCTTGGATTCTTTCGGGTGGCTTGGGTTGAA	165	((..((...((((((((..((((((..((((((.((((....((.((((.(((........))).))))..)).)))).)))).)).))))))....)))))))).....))..))........(..(((.((..((((((....))))))..))..)))..)..	GCGGAGTATGATGAATCTGGGCC	-
val-miR762	TTGTTGGACCCGTGACACTCC	21	12	RNA_mistletoe-m1459	Unigene10689_RNA_mistletoe:1:299:-	-170.3	RNA_mistletoe-m1459-5p	-	12	12	-	AGAGGAGGTCTTGTTGGACCCGTGACACTCCCGACAATGGATCCATTAATTTGGGACTGTGCTAAACTGGGCGAGTCAATTGGGTCGAGTATTAGGCACTGTCCCTTGCTCGATGGGAATTTAATCTCGCCTTAGAGATTTGAACATGGGACCAACAAGCTTAATAGCAACCGGGGAGCATCTTTGCTACCACCACGCTATACTCGACCCAGTTTAGTGGCCCAGTTGAGCGCAGTCCCGAGTTAGTGGGTTGCAGGGTATCTGGTCCAGTGTCGGGAGTGTCACGGGTCCAATAAAAA	299	..........((((((((((((((((((((((((((.((((.(((((((((((((((((((((.((((((((.(.(.(((((((((((((((..(((...(((((.((.((((..........(((((......))))))))).)).)))))......(((....)))....((((((((....)))).)).))..)))))))))))))))))).).).)))))))).)))))))))))))))))))))....(((.....))).)))).))))))))))))))))))))))))))...	TTGTTGGACCCGTGACACTCC	-
val-miR771	GTTGTAGCCATATCTGAATAGAA	23	12	RNA_mistletoe-m1470	Unigene11394_RNA_mistletoe:1269:1379:+	-21.8	RNA_mistletoe-m1470-5p	-	12	12	-	AGTGATATGAGTTGTAGCCATATCTGAATAGAAATCTTGAGGGTCAAATTAGCTGTGAGGTTTATTAGAGGAGGCTTCTATTTGATTGTGTTTTATTGCTCTTAGATCTTC	111	...(((..((((.((((.((((..(((((((((..(((.....((.(((.((((....)))).))).)).)))..)))))))))..))))..)))).))))....)))...	GTTGTAGCCATATCTGAATAGAA	-
val-miR784	GGGTGGCTATCGTGGGCTGCC	21	12	RNA_mistletoe-m1483	Unigene12237_RNA_mistletoe:1123:1284:-	-58.5	-	RNA_mistletoe-m1483-3p	12	-	12	GCAGTTCAGGAACGGCAAGCGCAAACAAGCCGCCTGGGCCGTAACTCCAGCAATCCATTGCCAAGGAAGCCTATGGATTTTGGTTCAAGGGGCTCACATATTGCACCTTCTGCAACTGCAAATACCCAAGTGGGTGGCTATCGTGGGCTGCCTCGTGGATTG	162	.(((((((.((..((((.((.((....(((((((((((((.(....((((.(((((((.((.......))..))))))))))).....).))))).....(((((.....)))))................))))))))....)).)))))))).)))))))	-	GGGTGGCTATCGTGGGCTGCC
val-miR877	CATTGTGTAGCAGATCAGGGGCC	23	12	RNA_mistletoe-m1587	Unigene19122_RNA_mistletoe:1474:1818:-	-103.4	-	RNA_mistletoe-m1587-3p	12	-	12	AGAGTAGAAACTGGCTTCCGTGATCAGGTATCGGTGCTTTTTGCTGAATGGTACCAGATATATGAACATCACAGCACAAATGATGCTGCTTGTACCCATTATATATCACAACTGCAGCAGTCTGGTTTTCTAAATGCAGATGATACATCAGATTGGTTTTTCCGCTTTCTTACTGAATTGTCTGTTGCACATTGCCTCTCATCAGAGGGGGTTGGTTCGGGGTCATTGCCTTTGCAGCTGGTCCAAACAACTCAGAACCTATCTTTTGTTGCCATTGATGTGTATGCTAAGCTTGTTGTATTGATTCTGAAGCATTGTGTAGCAGATCAGGGGCCAGGCAAACTC	345	.((((.....(((((..((.(((((.(.((((((((((((.....((((.......((((((((((((...((((((....).)))))..))).....))))))))).....((((((((..((((.........(((((..((.((..(((.(((.....)))...)))...)).))..)))))((((((((.((((((....))))))...(((((.((..((((((....)))).))..))..........))))).................)))))))).))))..).)))))))...)))).))))))))).))).).))))).)))))))....))))	-	CATTGTGTAGCAGATCAGGGGCC
val-miR946	CGCGATGAGCTCGAGCAGCCT	21	12	RNA_mistletoe-m1659	Unigene23109_RNA_mistletoe:2160:2386:+	-79.5	-	RNA_mistletoe-m1659-3p	12	-	12	TTACGAGGCGTCGGAAGTTGCCGAACTCCTCCGGTACCTGTCCAGTGAACCGATTCTCGAAGAGTTGCAGCGAAACCAGGTTATCGAGAAACCTCAATTCCGAAAGGTCGCCTTCGAGATAATTCTGAGAGGCGTCGAAGAACTGGAGATTGGTGAGGTTGCGGAACCCTGTCGGCAATCTTCCGGTGAAATTATTCGCGATGAGCTCGAGCAGCCTGAGGTTCGTG	227	.((((((.(.((((..((((((((.(((.(((((......((((((....((((((((..(((((((...(((....((((....(((....)))....((....))..)))))))...)))))))..)))).))))....)))))).(((((.((((((((.((......)).)))))))))))))........))).)).))).))).))))))))).)))))))	-	CGCGATGAGCTCGAGCAGCCT
val-miR978	ACCGTGATCCTCGGCAAGCTC	21	12	RNA_mistletoe-m1693	Unigene2503_RNA_mistletoe:891:1033:-	-40.09	RNA_mistletoe-m1693-5p	-	12	12	-	CTTCTCTTGGACCGTGATCCTCGGCAAGCTCAATAGTCAGACCTAATCGCCCTTCCCGCCGGGAATCCCATAATCAGATTTCTCAAACACGTTATGAAGCAAGGTCGTCAGATTTTCCCGACGATCACGCAGTCTCAGGGAAT	145	.((((((.(((((((((((.((((.(((.((........(((((........(((((...)))))...((((((................)))))).....)))))....)).))).)))).)))))))..)))).)))))).	ACCGTGATCCTCGGCAAGCTC	-
val-miR981	ATTGCTTTGTTCGTTGTGTCT	21	12	RNA_mistletoe-m1696	Unigene2517_RNA_mistletoe:709:884:-	-39.8	RNA_mistletoe-m1696-5p	-	12	12	-	TCTATCTGATATTGCTTTGTTCGTTGTGTCTTTTGCTGGTCTGTTGATGTCGTAGCGTGTATTGTTATTTGTCCTTATTCTCTTGTACTAGTTTGTTCTTGTATAGTGAAAAAAATCAACGATGATCCTACCCCGTGCACGTAGGCCAAATGGACGAAGCAAGTAAATCTGCTTTT	176	.......(((.((((((((((((((..((((..((((((((.((((((...((((((.....)))))).........(((.((.((((.((......)).)))))).)))....))))))))..........))).)))...))))..))))))))))))))....))).......	ATTGCTTTGTTCGTTGTGTCT	-
val-miR999	CCGGCGGGCTGCACCTCGGCGCC	23	12	RNA_mistletoe-m1717	Unigene26575_RNA_mistletoe:379:678:+	-135.3	RNA_mistletoe-m1717-5p	-	12	12	-	CGGTCTCGGTCCGGCGGGCTGCACCTCGGCGCCAAGGACCGGCTGGAGCTGCTGATGCTGTCCCGGCGGACGGTCTCCGACGTGGAGGGGGCGGCCCCGGTGACGGTGAAGATGAGGGTGCCCAGGGCGGAGCTGGAGAGGCTGATGGCGGAGAGCGGGAACGAGGCGGAGGCGGGGAGGAAGATTCTGGATCTGTGCAGAGGCGAGTACGGGAATCGCGGTGGTGAGAAAATCGCAGGGGACGGCGGCGAAGGGGGTGCGCCGCGGAGGCCTGGGCGGGGCGCCGGCACCGGCGGCGGG	300	(((((((..((((((...((((.(((.((((((......((((.......))))..((((((((((.((.(.((((((........)))))).))))))).)))))).........)))))).))))))).)))))))))))))...((......((....))..(((.((((.((((......)))).).))).)))....))..(..((((..((((((((..........(((.(....).))).(....).....))))))))...))))..)..(.(((((....))))).)...	CCGGCGGGCTGCACCTCGGCGCC	-
val-miR1003	ACCAGTTATATCCAATGTCAAT	22	11	RNA_mistletoe-m1721	Unigene26631_RNA_mistletoe:1078:1418:+	-101.1	RNA_mistletoe-m1721-5p	-	11	11	-	CTCCGAGAATACCAGTTATATCCAATGTCAATGCACAGCCACATGCAGATACCGATGCGATAAAGAAGATTTTGGCACGCCAGGTGACTTCTCCAGTACAATGGGAGAGAACGATGAAGACCCTCCTAGACAAAGGATTGAGGAAAAGCTATGAGCTAGGCCCTGGAAAGGTTATTGCCGGAACCATCAAGAGACTGGATCGAAATGCCGATGTGGAGAACGTCATTGCATGATGTGTCGTTGCATGATACTCCGGAACCAGGTATCGATTATTATCCATCTCCCATAATCATGTGTTGGTTTATGGCTTAAAGTTGATCATTGGATGATGGTTTAAGGAA	341	.(((......((((....((((((((((((((....(((((..((((........))))....(((((..(((((....)))))...)))))((((((((((((((((....(((((......((((......))))((((((...(((.....))).((((((....))).....)))....)).)))).......((((((..((((..(.(((((...(((((.((((((....))).)))))))).))))).)....)))))))))).)))))..)))))))).....))))))))....)))))....))))).))))))))).))))....))).	ACCAGTTATATCCAATGTCAAT	-
val-miR1059	CATCCCGGAATGGCTCTGCTCC	22	11	RNA_mistletoe-m1788	Unigene2980_RNA_mistletoe:495:735:+	-89.74	RNA_mistletoe-m1788-5p	RNA_mistletoe-m1788-3p	17	11	6	TTCTCTCGCGCCTCCTTCTCCATCCCGGAATGGCTCTGCTCCTCTTCCATTGCTCGGCGATTCGTGGCGGCGATCTTTTTGCTGCGAAGGCTCTGTTTGGCCCGCCTTGCGCGCACTGGTGTTTGTCTGGCGGCACAGTGTTGATTCAGCGCCTGAGCCCTTGCCTCGGCGGTTCAAGATCGACGCCTTGTTCCCAAATCTGGGCATTCGGAGGATTGAGTGTAGTCTTCGTGGATGTTTC	241	....................(((((((((..((((..((((.((((((..(((((((.....((.((((.(((((((.(((((((((.(((((....((..(((((..(((.(((....))).)))..)))))..))((((((...))))))..))))).))))...)))))...))))))).)))).)).........)))))))...))))))..))))..)))))))).)))))....	CATCCCGGAATGGCTCTGCTCC	CTGGGCATTCGGAGGATTGAGT
val-miR108	TTTTAGCAACGAGGTGTACTC	21	11	RNA_mistletoe-m0211	CL165.Contig1_RNA_mistletoe:2004:2082:+	-23.2	-	RNA_mistletoe-m0211-3p	11	-	11	GAAGGATGGCCTTGGTGTTGTCACCTCAATTGCTTTGAGCTTGAAGAGTTTTAGCAACGAGGTGTACTCTCTATCAACC	79	....(((((....((.((...((((((..(((((..((((((...)))))).))))).)))))).)).)))))))....	-	TTTTAGCAACGAGGTGTACTC
val-miR1080	GACATGGAGGAGAGGACGACA	21	11	RNA_mistletoe-m1810	Unigene30890_RNA_mistletoe:101:203:+	-33.9	RNA_mistletoe-m1810-5p	-	11	11	-	ATCAGACTAAGACATGGAGGAGAGGACGACATCCGCAAGGCAGGGGTGGTAGCCACCGCTCCCACTGATGTTCTCCTGTTTCTAGATATGTTGGACTTTTGTA	103	..((((....((((((.(((((((((.(((((((....)...((((((((....))))).)))...)))))).)))).)))))...)))))).....))))..	GACATGGAGGAGAGGACGACA	-
val-miR1105	CCTGGATTATCTCGTGCGCGCC	22	11	RNA_mistletoe-m1837	Unigene32421_RNA_mistletoe:522:615:-	-42.1	-	RNA_mistletoe-m1837-3p	11	-	11	GCGCAGCCCTACCTGAAGGGCGCCGCCGAGATGTACGAGGACGGGGTGCTGGTGGCCGTCGACCTGGATTATCTCGTGCGCGCCCACATCTGCG	94	.(((((..(.....)..((((((.(((((((((..(.(((.(((.(.((.....))).))).))).)..))))))).))))))))....)))))	-	CCTGGATTATCTCGTGCGCGCC
val-miR1121	CTTCGGAGAATTGGACGGCACCT	23	11	RNA_mistletoe-m1853	Unigene33654_RNA_mistletoe:1:131:-	-51.9	-	RNA_mistletoe-m1853-3p	11	-	11	GGGTGGTGCCGTACGAGCTCCTGAAGCCGTACTCGAAGCCCGGGGTGACCGGCATGGGAGTCCCTAACAGCATCTCCATTTGAGATGTGAGGATTGAATAAAGCACTTCGGAGAATTGGACGGCACCTACC	131	.(((((((((((.(((.((((.((((....((((..(..((((.....))))..)..)))).(((....(((((((.....))))))).))).............))))))))..))).)))))))).)))	-	CTTCGGAGAATTGGACGGCACCT
val-miR1134	ATATTCCGATCGCATTTCTTG	21	11	RNA_mistletoe-m1867	Unigene34366_RNA_mistletoe:335:421:+	-31.9	RNA_mistletoe-m1867-5p	-	11	11	-	GCTGGCAGGCATATTCCGATCGCATTTCTTGAGCGAATCGATGAGGATTTTACCAAGAGATATGGCGGTGGAAAGGCTGCTACAGCT	87	((((((((.(...((((.(((((((((((((...(((((......)))))...))))))))...))))))))).).))))..)))).	ATATTCCGATCGCATTTCTTG	-
val-miR1163	TCGGCTGGGAGCTCTCCTTCC	21	11	RNA_mistletoe-m1900	Unigene35956_RNA_mistletoe:681:953:-	-82.8	-	RNA_mistletoe-m1900-3p	11	-	11	TGCCTTCGGTTGAAGGAGTGCTTTTTTGTGGCGAAAAACGTGGTCCGACGGTGCCCAGGCGTGGAAAATCAAGTTGATGTTTATGTGTCTGGAATCGATGGTTATGCAAGTGTTGGTGAAGACCAGTAGTTCAAAAATTCTCTGGTGAGGCCAAATATAGCTAAAACTCTAGCGACTTCCACTGATCTAGTGGTGGATTTGATAAGGCAGTATAGGGTTTCCCTCATTATCGATTTCCTCCTTCGGCTGGGAGCTCTCCTTCCCCTGGATGCT	273	.((.(((((..(((((((.((((((....(.((((...(((((.(((.((((..(((((((..(((.(((.....))).)))...))))))).)))).)))))))).....((((((((..(((((.((..........)))))))...(((.......((((......))))....((((((........))))))........))).....((((...))))..)))))))).......)))).).)))))).)))))))..))))).)).	-	TCGGCTGGGAGCTCTCCTTCC
val-miR1173	TTTTTTATTTGATCTGGCATG	21	11	RNA_mistletoe-m1910	Unigene36671_RNA_mistletoe:710:1035:+	-81.5	RNA_mistletoe-m1910-5p	-	11	11	-	TTTTCTTTATTTTTTTATTTGATCTGGCATGAGACATTTAATCACCTTGAAAGATGGCTGGAGGATGTCCATCAACATGTGAATCCCAACATGGAGATCATGATAAAAGGGAATAAATGTGATGTTGCTCATCGCGGTCAGCAAGGAAGGAGATAATTTTGCAATGTAACACGGGATTCTGTTCTTCAAGGCTTCAGCAAGAACAACACAGAATGTTGAGTAGGACTTCTTCTGAACTACTGCAAAGATTCTTCAGAATATTCAGGAAGGTGTGTTTGATTTATCCAATGAGGTCAACATGGAGATGAATTTAAAAATGAAGATTC	326	...(((((((((((..((((.((((..((((...........((((((.......(..(((((((.((((.(((((((..(((((((..((((.....)))).......(..(((..(((((((.....)))))))....((((((..........))))))..)))..)..))))))).((((((....((....))))))))........)))))))...)))).)))))))..)..(((.....((((....))))...))).))))))...(((((((........))))))))))).))))))))..)))))))))))...	TTTTTTATTTGATCTGGCATG	-
val-miR118	GAGGACTCCGAGAACCCGAGGGC	23	11	RNA_mistletoe-m0225	CL1730.Contig2_RNA_mistletoe:1633:1922:-	-100.9		RNA_mistletoe-m0225-3p	11	-	11	TTGCTGGAGGATCGTTCCATGCCGCTTTTCTCGACGACCTCCCCCGGCAGCGGAGACTGCGGCGACGCGGAGGTCTTCTGAGCGCGTAGGCACATGTGGACGACGCTGCAGGCGGTACTGTTGTCTATCACATCCCACAGCCCGTCGCTGGCAAGTATCAGGAACTCGTCCCCCGCCGTCCTATAAGTCACCGTTACCTCCGGTTCAGCGATCACATACGGTTTCAGGTAATCGTCACCTATTGCTCTGGACATGGCGAGGACTCCGAGAACCCGAGGGCCGTCCCAGTA	290	.((((((.(((....)))..(((.(((((((((..(.((((((..((.(((((.((((..((.(((((((.((.(((((((..((...((.....(((((((((((((....))))...))))))))).....))..((((.....))))....)).))))))....).)).))).))))))...)))).))))).))(((((...((((((.....((((((......)))))).....)))))))))))...)).)))).)..))))))...))))))....))))))	-	GAGGACTCCGAGAACCCGAGGGC
val-miR1199	TTGTTTACTTTGTTCTCTGCT	21	11	RNA_mistletoe-m1937	Unigene38868_RNA_mistletoe:99:189:-	-20.9	-	RNA_mistletoe-m1937-3p	11	-	11	TGACGGTGAAGGCGATGCAATGGTGATGCGACGTGGTATCGACGATGATTCGTTCTGCCTTTGTTTACTTTGTTCTCTGCTTTGGTTTGAG	91	......(.(((((((.((((.(((((.((((...((((..(((((....))))).)))).)))))))))))))..)).))))).)......	-	TTGTTTACTTTGTTCTCTGCT
val-miR13	GGGAGTGGTCTGACTGAAGA	20	11	RNA_mistletoe-m0017	CL10204.Contig1_RNA_mistletoe:66:374:+	-90.97	-	RNA_mistletoe-m0017-3p	11	-	11	TCTGCTGAAATGCAATTTAGCCTTCACACAGCTCCCTCTCCCACTGTTTTTTCATGGCGTGTTGCTTGCTTCTTTAATCCTTCCCGGCCCATGTTCTAAAACTATTAGTTTGGTGCTTTAAAGCTCCAAAGAGGAAAGTCGAAAGCTAGGAAAGGAAGGAATAAGGAGAGGAAGGAGGGGAAACACGGGAAAGGAAGGAAGGAGACAGAAGAGGAGAAGAAACAACGAAAGAACAAGAAACTCTCCAGCCATTGTCATGCCAAGAAGCTCATTGACGAGGGGAGTGGTCTGACTGAAGAACATGAGCAG	309	.(((((...(((...(((((...(((.((.((((((.(((.((.((...((((.(((((((....((((((((((..(((((((((..((.((((((....((.(((((((...(((((....(((....))).)))))...)))))))...))...)))))).))............(....).)))).)))))..))))))).)))....(((((........(....)..........))))).........))))))).))))..)).))..))))))))).)).))))))))...))).)))))	-	GGGAGTGGTCTGACTGAAGA
val-miR1350	TTTCTTTTCTAGTGTCGGCGCT	22	11	RNA_mistletoe-m2103	Unigene7979_RNA_mistletoe:508:648:-	-48.7	RNA_mistletoe-m2103-5p	-	11	11	-	AAGTTTGTGTTTTCTTTTCTAGTGTCGGCGCTCTATCCCCATGAAGCACCAAAGGTCAAGTGCAAGACAAAGGTGTACCATCCAAATATCGATTTGGAGGGGAATGTGTGCCTCAACATTCTGAGGGAAGACTGGAAACCG	141	..((((.(((((((((((..(((((.(((((.(..(((((.....(((((....(((........)))...)))))....(((((((....))))))))))))..).)))))...)))))..)))))))))).).))))..	TTTCTTTTCTAGTGTCGGCGCT	-
val-miR1356	TTCCAGACGTCGCTGCGAGTG	21	11	RNA_mistletoe-m2109	Unigene8494_RNA_mistletoe:613:773:+	-74.7	RNA_mistletoe-m2109-5p	-	11	11	-	CGGGGTGGTCTTCCAGACGTCGCTGCGAGTGTTGATGAGCTCGATATGGGGCGGCACGCTGCGAGGAGAGGAAGGGCGGCGAGTGGGCGAGGAGTTCCGGGGCATGGTCGCGGCCACCGTCGAGCTCCTGGGGAGGCCCAACGTGTCGGACTTCTTCCCGG	161	(((((...((((((((.(((.(((((..(((((((.....)))))))...))))))))))).)))))..(((((..(((((..(((((.((((((((((((((.((....))))).)))..))))))))......)))))...)))))..)))))))))).	TTCCAGACGTCGCTGCGAGTG	-
val-miR136	TTCGTAGAGCTTATGATGCCT	21	11	RNA_mistletoe-m0265	CL1942.Contig1_RNA_mistletoe:716:876:+	-44.9	RNA_mistletoe-m0265-5p	-	11	11	-	TTGTTGAGTATTCGTAGAGCTTATGATGCCTTTTTAGCAGAATTTCCTTTGTGTTATGGTTATTGGAAAAAGTATGCTGACCATGAGCATCGTCTTGGTTCTATTGACAAAGTTATGGAAGTCTATGAGCGAGCAGTTCAAGGGGTGACTTACTCAGTGGA	161	(..(((((((.((((((((((.((((((((...((((((...(((((..((.........))..))))).....))))))....).)))))))...))))))).)))...((((((.....(((.(((((.....))))).))))))))))))))))..).	TTCGTAGAGCTTATGATGCCT	-
val-miR1371	CAGAAGTGCGAGATCCTGAGC	21	11	RNA_mistletoe-m2127	Unigene9548_RNA_mistletoe:54:181:-	-30.13	-	RNA_mistletoe-m2127-3p	11	-	11	ATAGACAGAGAGCTTACGATCTCAAGTGCACTTAACCTATCAGTTTACATCACGACCCTAAAACCTTCATCTCTTGTCTCGTCCTACAGACTAATGGCAGAAGTGCGAGATCCTGAGCCAGGAGGACC	128	.........(.(((((.((((((....((((((...((((.(((((.....((((..(.................)..)))).....))))).))))...)))))))))))).)))))).........	-	CAGAAGTGCGAGATCCTGAGC
val-miR181	CAGGAAGCCCATCGTCGGAGA	21	11	RNA_mistletoe-m0348	CL2279.Contig2_RNA_mistletoe:30:107:-	-23.3	RNA_mistletoe-m0348-5p	-	11	11	-	TTCTCCGAACCAGGAAGCCCATCGTCGGAGACCCTCTCCCTTGTCTCTCGACCAGGCTGGGTTTCTCCCATTTTTGTA	78	............((((((((((((((((((((..........))))).))))..)).)))))))))............	CAGGAAGCCCATCGTCGGAGA	-
val-miR229	TTCCATTATTGATGAGGACC	20	11	RNA_mistletoe-m0459	CL30.Contig3_RNA_mistletoe:1319:1463:-	-34.7	-	RNA_mistletoe-m0459-3p	11	-	11	TCCTCTATAGGGTCGATTCAATTAATAGTGGTGAGTCATAGAATTATGATTTATGATCACTCCTAATTAGCAAGAATAATGAAAACAGAACATTCATTATCTTTGCACACCAGCTTTCCATTATTGATGAGGACCGAGTTCTTCT	145	..........((((..((((.((((((((((.((((((((((.......))))))..............((((..((((((((.........))))))))..))))......)))).))))))))))))))))))..........	-	TTCCATTATTGATGAGGACC
val-miR231	GAACACGATTGGAGGGAGCT	20	11	RNA_mistletoe-m0462	CL3006.Contig4_RNA_mistletoe:174:375:-	-47.2	RNA_mistletoe-m0462-5p	-	11	11	-	TGAAGCTGAGGAACACGATTGGAGGGAGCTTAATCTTCTCCCATGCTTTCCTTCAAATTTTAGGCAGCTAAATTTTAAACGGTCTCCCTTTTTATGAGTTTTTTTGCACCAATATCGACTCCATATGGGCTTGAATTTCTTACGGGAGTTTTTCGGTTGTTGCCAAACTTGATTCTCTGTCAGTTTTGTTTATGTGCTTTAT	202	((((((....(((((.((((((((((((.((((....(((((.....................((((..((((((.(((.((....)).)))...))))))..)))).......((((..((....))..)))).........)))))......(((....)))....)))))))))).)))))).)))))....)))))).	GAACACGATTGGAGGGAGCT	-
val-miR245	TCCTTGATCCTACCCAAGATCC	22	11	RNA_mistletoe-m0486	CL3234.Contig2_RNA_mistletoe:3210:3281:-	-23.4		RNA_mistletoe-m0486-3p	11	-	11	ATCCAAGACGTTCTTGGCTATAGGATCATGCGACATGCCTTCCTTGATCCTACCCAAGATCCCGTCATCCAC	72	......((((.((((((...((((((((.(.((.......))).)))))))).))))))...))))......	-	TCCTTGATCCTACCCAAGATCC
val-miR246	GAGGCAACGATCGGACCGTCT	21	11	RNA_mistletoe-m0487	CL324.Contig1_RNA_mistletoe:187:505:+	-98.4	RNA_mistletoe-m0487-5p	-	11	11	-	TGGCGACACCGAGGCAACGATCGGACCGTCTCACCCATCTCAAAACCCTCTAGGCAGACTGGACAGCCTGTTTTATCCCCAGAAGCCTCCACGTTGATCTTTGGGATCTTCTCAATTGAGTTCACTGGTAAGCCCTTTGTTCCACCATCTTCAATTTCCTCTATCGTGTTCATCTGATTTAGGATTCCAGGCATGATGGCTGGAAGAAGCTGTTCACGCAAAAGCCGACCACTCAAAAAACCACCGATGCTGTCCATCTGGATAAAGAAGAGGGCACCGCATATGGCTCCGATCGCGGCCTCTGGAACAAACTTGCCGA	319	.(((((..(((((((..((((((((((((....(((.((((.....((....))((((.((((((((.............(((((..(((.((........))))).)))))...((((((.....(((..((..(((((.....((.((((...((((.((((((((((.((((......))))....))))))))))..)))))))).)).....))))).))..)))))))))............))))))))))))......).))))))........)))).))))))))..))))).)).......)))))..	GAGGCAACGATCGGACCGTCT	-
val-miR324	CGACGGCGCCGGAGGTGGGGC	21	11	RNA_mistletoe-m0680	CL4159.Contig1_RNA_mistletoe:195:427:+	-89.4	-	RNA_mistletoe-m0680-3p	12	-	11	AAGGCCTTGTGACCACCGCCTCCGGCGAACGTTATCCCTCCCTTTTCTGAGAAACAGAACGAGCGGCCATGGCCGGATCCCGCCGGAGGTGTACGGCCCGCCGGCCCTGTAGCTAGCAAGGAAGAATCACTGAGAGACGAGAATATATATACGACTTCGATCGCATAAGCACTCGTAATTGCAGATCCGGAGACAATGCAGACGACGGCGCCGGAGGTGGGGCGCGAGATGGA	233	.....((((((.((.((((((((((((..(((..((.((.(((((((((.....)))))..(((...((.((((((.....((((........))))...)))))).))..)))...)))).)).....(((....(((((..........((....))...((....)).))))).....)))....(....)......))..))).)))))))))))))))))))).....	-	CGACGGCGCCGGAGGTGGGGC
val-miR337	ATTTGAATAACGGACCTGGCC	21	11	RNA_mistletoe-m0703	CL4281.Contig1_RNA_mistletoe:4387:4618:+	-76.5	RNA_mistletoe-m0703-5p	-	11	11	-	AGGGGATTTGATTTGAATAACGGACCTGGCCTCGATGAAACAGGCATTGAGATGGCTCCGCATGGTCATAATGTTAAAAGCCACAGCATGCCTTTCCCATCTCCGGTTTCTGTTGCTGGTGTGTGCAGACCAGAACTGGGAAGCTTCTCATCTTGGTTTCCTGCAGTAACCTCCTACTCAGCCATCACAATCCCTCCAGCTCTGGCAGGTCGAGTTGAGCAGATCTACCCTG	232	((((.....((((((..((((.((((((.((..((.(....(((.((((.(((((((.....(((((....(((.....(((((((((.(((............)))...))))).))))....))))))))..(((((((((((.........)))))))..))))............))))))).)))).)))....))).))))))))..))))..))))))..)))).	ATTTGAATAACGGACCTGGCC	-
val-miR339	CGGAGATAGGACATTTGAACAA	22	11	RNA_mistletoe-m0707	CL4284.Contig1_RNA_mistletoe:302:388:+	-21.6	-	RNA_mistletoe-m0707-3p	11	-	11	AACAAGGAGTTCATTTGAAATCTATCTTCGTTTAGGCTTCCAAAACTTACAAAGACGGAGATAGGACATTTGAACAATAGGCTTGGC	87	..((((..(((((..((...((((((((((((((((.........))))....)))))))))))).))..)))))......))))..	-	CGGAGATAGGACATTTGAACAA
val-miR346	CTCGCTCAGGAATCGTCACGCC	22	11	RNA_mistletoe-m0728	CL4402.Contig1_RNA_mistletoe:298:382:+	-27.3	RNA_mistletoe-m0728-5p	RNA_mistletoe-m0728-3p	21	10	11	TCGAGTAAGGCCATGGGGATCATGAACAGCTTTATCAATGACATCTTCGAGAAGCTCGCTCAGGAATCGTCACGCCTCGCTCGGT	85	(((((..((((..(((.((((.(((.(((((((.((...(....)...)))))))).).))).).))).))).))))..))))).	CCATGGGGATCATGAACAGCT	CTCGCTCAGGAATCGTCACGCC
val-miR354	GCTTGGGAGGGATGACGGACTGT	23	11	RNA_mistletoe-m0751	CL4525.Contig1_RNA_mistletoe:300:589:+	-95.7	RNA_mistletoe-m0751-5p	-	11	11	-	GGCTCGCTTTGCTTGGGAGGGATGACGGACTGTCACGGAAGCGTAGCTGACGGTGAACTCCCGCGGCATTCTTCTAACGCGTCCGTTCAATCCGAAAAGATAATTATTGATACAGATCCTGGAATTGATGACAGCATTGCTATATTAATGGCATTTCAAAGCCCACAGTTGGACATTTTGGGATTGACTACAATATTTGGTAATGTCACCACAAGAGATGCCACTCGCAATGCCTTGCTTTTGTGTGAGATTGCAGGATGTCCGAGCATCCCTGTAGCAGAGGGCAGTCC	290	(((((.(((((((..(.(((((((.(((((....(((((.((((.((((.(((.(....)))))))).........)))).)))))...((((.......(((.(((((.....(((((..((((............((((((....)))))).........(((....)))..))))..))))).....))))).)))(((((.((((.(((((((.(((.....)))........))))))))))).))))).)))))))))..))))))).)))))))).).)))).	GCTTGGGAGGGATGACGGACTGT	-
val-miR37	TTTTCCTATTTTTCTGCTCTG	21	11	RNA_mistletoe-m0051	CL10607.Contig2_RNA_mistletoe:545:709:+	-36	RNA_mistletoe-m0051-5p	-	11	11	-	CCCTACTGTATTTTCCTATTTTTCTGCTCTGTTTTCTGCTGTAATTCTCTACTGTGATTTGCTGCTATATTCTATATACACAGTTTGCTCCTCTTTTCTCCCTCTCTCAATTATTTTACATAACAGCTTGGTATTAGAGCGGACAAGATGGAGAATGCTCCCCCA	165	.......(((((((((.((((((((((((((...((.(((((...((.(....).))...((((.(((((...)))))..))))......................................)))))..))...))))))))).)))))))))))))).......	TTTTCCTATTTTTCTGCTCTG	-
val-miR4	TCCATGAACGGACTGTTATCA	21	11	RNA_mistletoe-m0006	CL10042.Contig1_RNA_mistletoe:893:1210:-	-105.3		RNA_mistletoe-m0006-3p	11	-	11	TGGTGACAGTGATGATATGTGTACATTATGTGGAGATGGGGGGGATCTGATAATTTGTCATGGCTGCCCTCGGGCTTTTCATCCAGCTTGTTTGGATTTGCAGAGTGCCCCCGAAGGAAATTGGCATTGCTCATATTGCAGTGATAAATTTGTGCCTGACAGTGGAAGTGGTGCTTTCGAATCCACGAGACCAAATATGATACGGCAGACTCGTGTTGTGAAAACACCAGAATCCGAGCCTGGTGGTTGTGTTATTTGTGGGTCCCAGGATTTTACTCCTGCCATATTCCATGAACGGACTGTTATCATCTGTGATCA	318	.(((.((((((((((((.((.(...(((((.(((.((((..(((((((.((((.....((..((..((((((((((..((((....(((((..(((((((.((((..((((((.((((((((..((((((.......))))))...)))))...))).....)))..).))..)))))))))))))))).......))))...)))...((.(((((.....))))).))...)))))...))..))..))....))))))))))).(((......)))..)))).))))))))..).)))))))))).)))).))).	-	TCCATGAACGGACTGTTATCA
val-miR40	CATGGACCTCGACTCCCACCT	21	11	RNA_mistletoe-m0054	CL10639.Contig4_RNA_mistletoe:105:180:-	-23.1	-	RNA_mistletoe-m0054-3p	11	-	11	CAATTTCTCGGTCTGGCGGAAGATGGTGTTGATGTCACTCACGGGCATGGACCTCGACTCCCACCTCGAGGATCCT	76	....(((((((...((.((.((.(((.(((.(((((.......))))).))).))).)).)).)))))))))....	-	CATGGACCTCGACTCCCACCT
val-miR41	TGTCTCAAATGGCTGTTAAAC	21	11	RNA_mistletoe-m0055	CL10658.Contig3_RNA_mistletoe:26:242:-	-55	RNA_mistletoe-m0055-5p	-	11	11	-	ATTTCTTTTTTGTCTCAAATGGCTGTTAAACAAGTTGATTTGGACAGGTTAATTTCCTCTATTGGGTTCTTTTTTTTCTGGTTCATAAGTCTTTTGACTAAAAAAGAATACACTGAAAAATGAATATAGAGGTGATTCTGGGCTAGATTTGTCTCCTACGACAGGTCAGTGCATGGTGAGGAACACGTGTTCAACATGCTATTGATGTAAAAGAAGG	217	.((((((((.((((...((((((((((.((((...((.(((..((.....((((.(((((((...((((.((((((..((((((...((((....))))......)))).))..)))))).))))))))))).)))).((.(((.((((((((......))))))))))).))..))..))).))..)))).)))).)))))))))).)))))))).	TGTCTCAAATGGCTGTTAAAC	-
val-miR414	AAGAGGAAGGACAAGGGAGCT	21	11	RNA_mistletoe-m0854	CL5339.Contig1_RNA_mistletoe:896:1023:+	-37.3	-	RNA_mistletoe-m0854-3p	11	-	11	TTATGGGGTCAGCCCTGTGTTATCCGCGTTGTTGGCTCAAAAGAGAGAGCTTTTCACGCTGTATGTCCAGGAGGGAATGGATTTGAGTAGCAAGAACAAGAGGAAGGACAAGGGAGCTGTTCTGAGGG	128	...(.((..(((((((.((((.(((.(.(((((.((((........)))).......((((...(((((........))))).....))))...)))))).)))..)))).))).))))..)).)...	-	AAGAGGAAGGACAAGGGAGCT
val-miR424	AATGCGGAGGGCTCAGGATTAGC	23	11	RNA_mistletoe-m0872	CL5466.Contig1_RNA_mistletoe:602:762:-	-41.9	-	RNA_mistletoe-m0872-3p	11	-	11	CATTGGTACTTGGAGCTGACATTGTTATGCACTCTGCGACTAAATTTATATCTGGACATAGCGATCTCATGGCAGGTGTTCTTGCTGTAAGAGAGGAAAGCTTGGCAAAAGACTTGTATTTCCATCAAAATGCGGAGGGCTCAGGATTAGCACCATTTGAT	161	.((..(....(((.(((((..(((....((.(((((((..((......))..((((.(((.((((((..((.(((((.(((((.((.....))))))).))))).))..))).)))))).))))......))))))).)).)))..))))).))).)..))	-	AATGCGGAGGGCTCAGGATTAGC
val-miR449	CGGCGGCGGCGCGGCGGCGGCG	22	11	RNA_mistletoe-m0920	CL5838.Contig1_RNA_mistletoe:651:725:+	-41.6	-	RNA_mistletoe-m0920-3p	11	-	11	TGATCGGCAAGCCCTCGATGGCCGCACCGTCGAGCCCGGGGCGCGGCGGCGGCGCGGCGGCGGCGTTGTTGGTCG	75	.((((((((((((.(((.(((((((..(((((.(((...))).)))))))))).)).))).))).))))))))).	-	CGGCGGCGGCGCGGCGGCGGCG
val-miR490	GAATTTGCCGTCGATCAGGGG	21	11	RNA_mistletoe-m0985	CL6524.Contig1_RNA_mistletoe:652:819:+	-66	-	RNA_mistletoe-m0985-3p	11	-	11	GACGGAGCCGCCTCCGTCGGCGGTGATTCCCAGGCTAAGACGGCCAAATTAGGGCAGGACGTGCACTCGATCCCGGATTCACCCATGCTGGAGACGACGTCCTCCTTCGGATCGACTTCATCGTTGCAGTCGATGGCGAATTTGCCGTCGATCAGGGGAGCTCATGTG	168	.((((((((.(((..((((((((..((((((.((((.....)))).....((((.((((((.....(((.((((((...........)))).)))))))))))))))...(((((((.((....)).))))))))).))).)..)))))))).))).).)))).))).	-	GAATTTGCCGTCGATCAGGGG
val-miR506	ATTTCGGATTCTTGGATGGCCT	22	11	RNA_mistletoe-m1009	CL6696.Contig2_RNA_mistletoe:1000:1225:-	-98.1	-	RNA_mistletoe-m1009-3p	11	-	11	TGGCACCTCCGGCTTCAGTGATCTGGATCTGGTATGGCCCGGGTGTTGAGCATCGGTGATGGCTCCGGTTCTGGTTCTCGGTGGCCGGTGGGTGATACACCGACGCTGGAAGCTGGATCTCGACTGGATCTCATCGTAGGACTTGGCTGGTTCTCGACAAAGGGTTGGAATCTAGCGGCATCTCGGTCTTCAGGATTTCGGATTCTTGGATGGCCTGGGGGTGGAG	226	...(((((((((((((((.(((((((((((((...((((.((((((.((((..((((((.((.((((((((..(((..(((((..(((((.......))))).)))))..)))..)).....))))))))))))))...).))).((((((((.((((.....))))))).))))).)))))).)))).)))))..)))))))).))))..)))).)))))))...	-	ATTTCGGATTCTTGGATGGCCT
val-miR540	ATCTCGGCGTCGACTCCACCTGC	23	11	RNA_mistletoe-m1062	CL7231.Contig2_RNA_mistletoe:419:713:+	-119.7	RNA_mistletoe-m1062-5p	RNA_mistletoe-m1062-3p	21	10	11	GGGACTGGCGGGACCATGGAGCGGTGACGAGCGTCAAGGACCAGGGCAGCTGTGGGAGCTGCTGGGCGTTCACCAGCGTCGCCGCGATCGAGGGGGCGAACGCCATAGCCACCGGCGACCTCATCAGCCTGTCGGAGCAGGAGCTCGTTGACTGCGACACCGTCGACGAAGGCTGCGGGGGAGGCCTGATGGACACGGCTTTCGAGTGGGTGCTCGAAAACGGCGGCATCGATACCGAATCCGACTACCCTTATCTCGGCGTCGACTCCACCTGCAACGCCGGCAAGGAAGAACG	295	....((((((((....(((.(((((((((...((.((.(.((..(((((((.....))))))).))).)).))...)))))))))....((((.(((....)))...(((...)))..)))).))).)))))))).((......((((((((.(.....).)))))))).(((((((((((((.((....))...((((..(((((.(((((.(((....(((((....))...)))....))).)))))....))))).)))).)))).))))))..))).))...........	GCGGTGACGAGCGTCAAGGACC	ATCTCGGCGTCGACTCCACCTGC
val-miR544	CCGTCGGACAAGTTTCGGG	19	11	RNA_mistletoe-m1067	CL730.Contig2_RNA_mistletoe:879:1039:-	-60.3	RNA_mistletoe-m1067-5p	RNA_mistletoe-m1067-3p	19	11	8	CCCCGCCGTCGGACAAGTTTCGGGTGGCCGCCGCCTCCTCGCCTGCGCCCAGGGAGAAGAGGACCCTTGCAGAAGAACTGAAGCTAACCGAAAAGCAAAGGGGATCCAAGACGGAAGCCGTCGGCTGCCCGGAAGACTATTTTGAACGGCCGACGTTCCTG	161	....(((((((((..(((((((((..(((((.((.(((((.((((....)))).......((((((((.(((.....)))..(((........)))..))))).)))..)).))).)).).))))..)))))..))))..)))).)))))...........	CCGTCGGACAAGTTTCGGG	CGGAAGACTATTTTGAACGGCC
val-miR553	GATTCGTTCTATGGTCCTTGGGC	23	11	RNA_mistletoe-m1081	CL7466.Contig2_RNA_mistletoe:121:296:-	-49.7	-	RNA_mistletoe-m1081-3p	11	-	11	CAGCACGGCGATCCAGTGGAGGCGGGGGCGAGGGCGGCAGCGGAGAGGGCGACTGCTGAGGAGAGGGAAACGACGACACCATGAAACATGACAAGCAGATCTTTTGGAAATTTGAAGCCAAAACGAGGGTCTGTGTTCCAGAGGATTCGTTCTATGGTCCTTGGGCAGAGGTGAAT	176	...(((..(..(((((.(((....((((((((..((((((((.......)).)))))).((((..(....)........((((...))))....(((((((((((((..........)))....)))))))))).))))......))))))))....))))))))..)..)))...	-	GATTCGTTCTATGGTCCTTGGGC
val-miR555	GGGACAATGAGCGTTCGGCT	20	11	RNA_mistletoe-m1083	CL7499.Contig1_RNA_mistletoe:316:557:-	-63.9	RNA_mistletoe-m1083-5p	-	11	11	-	TGTGTTTGGGGGGACAATGAGCGTTCGGCTGAGGCAGGCGATGGAGTGGTGGAAAAGATTTTGGGAAAAGATAACAGTGACGGAGGAGGAGGAGGACCCGCGGTGGTTGGAGAAGGAGATCATCAACACGTCCACATGGTGGGACAGCCCAGATAAGTACCGAAGGATGGCCCAGAAATATGGCGGTCCTGATTCGTCTTCTAATCGGTGGTCGTAATGTGTAAATTATTCTCTTTAACTGG	242	...(((..((((((.(((..((((((((((......(.((((......((.(.....(((((.....))))).....).)).(((((.(((.((((((.((.(((.((((.....((.....))....(((((...(((((((....)))........))))..)))))..))))...))).))))))))..))).)))))..)))).)))))).)))))....))).))))))..)))...	GGGACAATGAGCGTTCGGCT	-
val-miR59	TTAAATATAGAATCTGTTACAAG	23	11	RNA_mistletoe-m0096	CL1145.Contig1_RNA_mistletoe:915:995:+	-19.9	RNA_mistletoe-m0096-5p	-	11	11	-	CATTAATTAATTAAATATAGAATCTGTTACAAGTAGATGGTTCGTTTGTTGTAACTGATAATATATTTAATGCGATAGGTA	81	.((..(((.((((((((((..(((.(((((((.((((((...))))))))))))).)))..))))))))))..)))..)).	TTAAATATAGAATCTGTTACAAG	-
val-miR629	TTTGGACTGAGAATTGGAGTGG	22	11	RNA_mistletoe-m1230	CL8444.Contig1_RNA_mistletoe:1920:2184:-	-78.1	-	RNA_mistletoe-m1230-3p	11	-	11	AGGAGGACCCATAATTCTTTCCCAGATTGAAAATGAGTATGGAAACATTGATGCCGCATTTGGACCTGCTGCCAAACCTTACATTAATTGGGCGGCATCTATGGCTACTTCACTGGATACAGGGGTTCCCTGGGTAATGTGTCAGCAAGATGATGCCCCCGAACCTATCATTAACACTTGTAATGGGTTCTACTGTGATCAGTTCACTCCAAATACTAACCGAAAACCAAAGATTTGGACTGAGAATTGGAGTGGGTGGTACTCC	265	.((((.(((((((((((((..(((((((.......((((((((..(((.((((((((.(((((........))))).....((.....)).)))))))).)))........(((((.(((((((....)).(((((...((((.....)))).)))))..((((((((.((........)).))))))))..))))).)))))....))))..))))..............)))))))...)))))))...))))))....))))	-	TTTGGACTGAGAATTGGAGTGG
val-miR631	TCGAAATATCCGGATAAGCTC	21	11	RNA_mistletoe-m1236	CL8449.Contig1_RNA_mistletoe:627:714:+	-24.6	RNA_mistletoe-m1236-5p	-	11	11	-	GTGAAGGCCATCGAAATATCCGGATAAGCTCGTGGGTTCTGTCGTCTTGGTATATGACTATCTGGTATGTTTCTGTGTGTTTCTTCGT	88	..(((((((((.((((((((((((((.(.(((((....(((......)))..))))))))))))).))))))).))).))..))))..	TCGAAATATCCGGATAAGCTC	-
val-miR649	AATGATCGGACAAAACACATACC	23	11	RNA_mistletoe-m1263	CL8673.Contig2_RNA_mistletoe:674:956:+	-62.79	RNA_mistletoe-m1263-5p	-	11	11	-	TTTTACCAGGAATGATCGGACAAAACACATACCATCAAAATTTTTCTCCTTCACACAAGAGTTGATGAATAACAGAGATATCAGCATGCAATGTCTAGTCCAGCGACAACGTTGCAGATTTATTTACAAATGCACTACCAATCGTTATCTTTAGAAAACTTCTACATAATATAGAGATGTTTAGATTGTAAAATTTGTAATGTGTTTTTTATTTTCAAGGGGAGTCTACGTGGATGTGTTCTTTTCCTTATTTCGATTTTTATCCCACTTGATATTGGTAGTG	283	..(((((.(((((((..(((.(((((((((.((((........((((((((.(((((...(((((((..(.....)..))))))).((((((((...(((....))).)))))))).......((((((((....(((.((((..((((((((..................))))))))....)))))))..)))))))))))))...........)))))))).....))))))))))).)).))))))))))......((((......))))..)))))..	AATGATCGGACAAAACACATACC	-
val-miR682	CTGGAATCGGAACTGGAGTGTC	22	11	RNA_mistletoe-m1322	CL8972.Contig1_RNA_mistletoe:1:130:+	-45.36	-	RNA_mistletoe-m1322-3p	11	-	11	GGGGGTTGCATTTTTTGATCTCGTCCGGTGCTTCCTACCGTTGCGGGCGACTCGCGATACCTTCCAAGAAGCGATTCGACGGCGGGGGATTCGGGTGACTGGAATCGGAACTGGAGTGTCTTCCTCCGGA	130	(((((..(((((((..(.(((..(((((((((((((.((((((....(((.((((...............)))).))).))))))))))....))).))))))...))).).)))))))...)))))...	-	CTGGAATCGGAACTGGAGTGTC
val-miR687	TGGCGTCGAGGAGCGCAGGGCTG	23	11	RNA_mistletoe-m1331	CL9032.Contig2_RNA_mistletoe:1176:1511:+	-88.45	RNA_mistletoe-m1331-5p	-	11	11	-	GGTTATCGATTGGCGTCGAGGAGCGCAGGGCTGTGACATCAGCTCTCCCAAGTAGGAATTTCATGGCATTGATTTGATATGCATCTTTTGGTGTTTCGGACCTGGTCTTCATGGCTGCTTTCATATCTTGATGGGGGTATTGTAATGGCGTATAAAATGCCTCATTTCCCGTCATTAATAACAGACTAGAATTCTCCAATTTTTATTACGCTTAAAAATAATGCCCTTCATGCATTTAAAATATTACACCACCTAAAATTGTGTATGTAAGATTTGGAGGCGTGGTCAACATAAACAGCTCAACATGCTCTCTACTGCCACAGCTTGGTTTATCCG	336	((..(((((.(((((...(((((((..(((((((((((((((...(((......)))........((((.........)))).....))))))))...((((.((((.....))))(((((((.((((((..(((((((((((...((((((.(((((.......(((..(((..........)))..))).......)))))...)))))).....)))))))))))(((((((.........................))))))))))))).)))))))..)))).......)))))))....))))).))..)))))....)))))....)).	TGGCGTCGAGGAGCGCAGGGCTG	-
val-miR692	GCGGTCACTGAATCCATGGTGGG	23	11	RNA_mistletoe-m1340	CL9067.Contig1_RNA_mistletoe:415:534:+	-39.9	-	RNA_mistletoe-m1340-3p	11	-	11	GCATCGATTTTGGGTATTCATCCACCGGTGATTTTAGTTTGCTACGCTGCTTCTGATTTGAAGGTGGTAGCCAAGGGTGGAGTAGCAGCGGTCACTGAATCCATGGTGGGTGCCGTGATG	120	.(((((....(((.....(((((((((.((..(((((((((((..((((((((...(((...(((....))).)))..)))))))))))))..))))))..)))))))))))))))))))	-	GCGGTCACTGAATCCATGGTGGG
val-miR72	TCTGGACCATGATTAATCAGCC	22	11	RNA_mistletoe-m0127	CL1321.Contig2_RNA_mistletoe:873:1008:-	-33.72	-	RNA_mistletoe-m0127-3p	11	-	11	CGTGACACTGGCTGACATAATCATGACTTGTAATTTGTATGTGGGGTTTTCTCGTATCATGACAAAAAGTTTTACATCTGAGTTTCCTCATGTGGAGAGATATTTCTGGACCATGATTAATCAGCCCAATTTCAGC	136	..(((....((((((..((((((((.((.(((.(((.(((((((((....((((......(((.....))).......))))...))))))))).)))..)))....))..)))))))).)))))).....)))..	-	TCTGGACCATGATTAATCAGCC
val-miR747	CATTCCAGTCGTGCCGGCCGA	21	11	RNA_mistletoe-m1443	Unigene10169_RNA_mistletoe:117:349:+	-92.3	RNA_mistletoe-m1443-5p	-	11	11	-	TTCGGGCCGCCATTCCAGTCGTGCCGGCCGAGATTTGGTTCAAGAGAGGCCTCGGCTCCATCTTCTGTCTTCAAAGGTGTAGATCTGGCTTCGTTTGTTGACGGAAGTTCTGGAGTGGTTTCATCGGGAGCATCGGCTTGGCGAAGGGGTGGATCCGGCTTCGATGAAGGATAGGGCGTGGTTTCGGCTTCGGCTTTGACAGGGATGGGCGAGTTCTAGGCGTCCGGCTCTTC	233	...(((((((((((((.((((.(((((((((((((..((((..(((....))).((((((.((((((((..((((.(.((.......))..).))))..))))))))...))))))..(((((((((.(((..(((.((.((......)).)).)))))))))))))))....))))..)))))))))..))))..)))).)))))))....((.....))...))))))...	CATTCCAGTCGTGCCGGCCGA	-
val-miR794	CGATGTCGAGATGGAACGCCCT	22	11	RNA_mistletoe-m1497	Unigene13122_RNA_mistletoe:1332:1600:-	-84.3	RNA_mistletoe-m1497-5p	RNA_mistletoe-m1497-3p	13	2	11	GACCCATAATTGGGCGGTTGCATTGAAGACATTGATTGTTATTCATCGTGCTTTGAGGGAAGTTGACCCCACATTTCATGAAGAACTCATCAACTATGGCAGGAGCAGAAGCCATATGCTAAATCTAGCTCATTTCAAGGATGATTCCAGCCCATATGCATGGGATTATTCTGCTTGGGTTCGCACTTATGCTTTATTTTTAGAAGAGAGGCTGGAATGTTTCTGTGTGTTGAAGTACGATGTCGAGATGGAACGCCCTAGAACCAAGG	269	...........(((((.((.((((...(((((((.......(((.(((((...((.(((........))).))...))))).)))....(((((....(((((((((..((((.....(((((...((((((.....((((((((((((((......)).))))))))))))...)))))).(((....)))......)))))......))))....)))))))))..)))))....)))))))..)))).)))))))...........	GGCGGTTGCATTGAAGACATTGAT	CGATGTCGAGATGGAACGCCCT
val-miR80	GTTCAGAGGTCAGTCAATGATG	22	11	RNA_mistletoe-m0142	CL1468.Contig1_RNA_mistletoe:472:701:+	-59.5	-	RNA_mistletoe-m0142-3p	11	-	11	CTCCTAAGACCTCCAGCTGACAGGATCTTTGAAGATGAAAGCTGTAAAGCAACCTTGTATCGTGGAGAAGGAAAATACAGATGGGATAGCACAGAAAATAAAGGAGGCTCATTAATTCAGGAGAACTCTAAAGGGGGGAAGCACTTGGAACCTTTTGCTGCCCCTTTCAGTGTCTCAAGCATGCAGCTTGATGTGGATGTTCAGAGGTCAGTCAATGATGTGCTAACGTA	230	......((..(..((..((((..((((((((((.((..((((((((..((..((((.(.......).))))..........(((((((..............((((.(((..........)))..))))..(((((((.((((...(....)...)))).)))))))...))))))).)).)))))))).......)).)))))))))).)))).))..)..))......	-	GTTCAGAGGTCAGTCAATGATG
val-miR807	GATGCATTTGTGGAGCTGAGCCT	23	11	RNA_mistletoe-m1511	Unigene13814_RNA_mistletoe:199:341:-	-55.8	RNA_mistletoe-m1511-5p	-	11	11	-	ACGAGGTGAGGATGCATTTGTGGAGCTGAGCCTGTTTTCTCCGAGCCAGCAGGTGTCCCCGCTGGGGTCGCGGCGGCTTCTTGGGTGGTCCCCAACACAGGTGGGTAGGGTGTAGTTGTGGCGAGGTGGGGTGCTTGCTTTGA	143	.(((((..((.((.(.(((((.((((((.((((...(((.((.((((.((..(((.((((...)))).))).))))))..(((((.....)))))....)).)))..)))).))))).).)))))...).)).))..))))).	GATGCATTTGTGGAGCTGAGCCT	-
val-miR816	AATCGGAGGCAGAATCTGCGCC	22	11	RNA_mistletoe-m1520	Unigene1438_RNA_mistletoe:574:840:+	-85.42	-	RNA_mistletoe-m1520-3p	11	-	11	GTCAGCGCGCGGCGGCAGAATTTGGGATTCCGAGTCGAATTGCAGACGGAATGGACCAGGCGGGCCGGAGAGCGACGGGGATGCGAATCGGAGGCAGAATCTGGATCGGAAGTTGAAGATGAATGGACGAGGCTGGCCGGAGAGCGACGGGGATGCGAATCGGAGGCAGAATCTATGCCGGAAGTTGGAGATGAATGGAGCAGGCGAGCCGGAGAGCGACGGGGATGCGAATGCGAATCGGAGGCAGAATCTGCGCCGGAAGTTGAA	267	.(((((...(((((.((((.((((...((((((.(((..(((((..(........(((..((..(((........)))...(.(((.(((((.......))))).))).).........))..)))....((((.(((.....((..((......(.(((....((((.......))))....))).).......))..)).))).))))............)..)))))...))).)))))).)))).)))))))))...))))).	-	AATCGGAGGCAGAATCTGCGCC
val-miR830	TATGTTACTGATGTCGGACAGC	22	11	RNA_mistletoe-m1535	Unigene15790_RNA_mistletoe:1024:1109:-	-33.2	RNA_mistletoe-m1535-5p	-	11	11	-	ATGGATAATATATGTTACTGATGTCGGACAGCAGCAGCACTTTGAGATGGTGTTTAGTGCTGCTGTCCGTTGTGGTTGGCTTCCAG	86	.((((........((((.(.(((.(((((((((((((((((.......)))))....)))))))))))).))).).)))).)))).	TATGTTACTGATGTCGGACAGC	-
val-miR835	GAGGAGATCCGGCGGCTGGC	20	11	RNA_mistletoe-m1541	Unigene16329_RNA_mistletoe:305:469:-	-94.2	-	RNA_mistletoe-m1541-3p	11	-	11	CCCGCCGTGCCGGATCGCCGGGCTCCCGTCCCCGCTTCGGCCGTCGTGATCCGGGAGCTCCTCCCCGCCGTGAAGTTCGGCGGCGGAGATGGGGCGGAGAGGTGCGCCGTGTGCCTGTATGAGTTCTGGGGCGGGGAGGAGATCCGGCGGCTGGCCAACTGCGGC	165	.((((.(((((((.((((((((((((..((((((((((((...(((((...((((.((..((((((((((.......)))))).))))....((((........))))..)).)))))))))...)))))))))))))))).)))))))))))))..)).)))).	-	GAGGAGATCCGGCGGCTGGC
val-miR844	GACCGAGTCGAACTGCCAGAGC	22	11	RNA_mistletoe-m1550	Unigene16872_RNA_mistletoe:568:786:+	-85.6	-	RNA_mistletoe-m1550-3p	11	-	11	TCTCCATTGGGTTTGGGCATGCGATTTGGAGGGGAGCATCCGCTCACACCGGCCAGGGTTCCTCTTCCGTCCAAGTCTGACACACCCAGCAGCACATGGTGAGATGAAAGAACAGGGGCGTAGTGCGGGGGACCTGCCAGCAGCGCTCGATCGAGATGGAGGGGTGCAAGACGCAGTTCTGCCCGACGACCGAGTCGAACTGCCAGAGCTTAATGGCAG	219	.(((((((((((((.((((..((((((((.((.((((....))))...)).(((...((((.((.((((.(((.(((((.(.......)))).)).))))).)).))..))))...)))...((.(((((((.((((..(((.(.(((.((....)).))).).))).....)))).))).))))))..))))))))...)))).))))))))))).))	-	GACCGAGTCGAACTGCCAGAGC
val-miR866	TCGGGAACTTTCAGCAGCAAA	21	11	RNA_mistletoe-m1575	Unigene18615_RNA_mistletoe:181:296:-	-38.7	RNA_mistletoe-m1575-5p	-	11	11	-	AGGTCTGTAATCGGGAACTTTCAGCAGCAAAATTTGATGATGGTTCATGACCTGGAAAGGGGGCGCTTGTCCATGGCACCCGCTGCTTGCGATGAGGGATCCTGATTCGAATGCCG	116	.(((.((.((((((((.((((((...((((...........((((...)))).....((.(((.(((.......))).))).))..))))..)))))).))))))))))...))).	TCGGGAACTTTCAGCAGCAAA	-
val-miR881	AGCAGATCGAGGAGCTGAGACT	22	11	RNA_mistletoe-m1591	Unigene19362_RNA_mistletoe:2067:2357:+	-87.04	RNA_mistletoe-m1591-5p	-	11	11	-	ACTGTTGCGAAGCAGATCGAGGAGCTGAGACTGAGAGATGACGGTAAAGGGAAAGATGATGATCTGGTTGATTTGGATGATGGTTCTTCGCAGTGAGTTGGAGGGGCTTTGTTCACCAGGGACCATCTGCTTGTGTTCTTCCCTTCCCTGGTTGTCCATTGTAGCTGCTTCATTTCAATTTTTTTTATATTTGATGTCTTCATTGCTGAGTACTTCTGCGGTGAGACTAGTTTTTTAGTTTGTGACTGCTTGTATTTGCTGTATTATCATTTCTTCTGGCCTGCTGCAGTG	291	(((((.((..(((((((((((.(((..((((((((((((....((((((.(((..((.((.(((..(.....)..))).)).))..))).)..((((.(((((.((((.((..(((((((((......((....))........))))))).))..))....)))).))))).))))......))))).......((((.((((((.(((...))).))))))))))..))))))))))))..).)).)))).)))))))......(((.......)))...)).))))).	AGCAGATCGAGGAGCTGAGACT	-
val-miR896	CTCGGACCGTATTTGAAAAC	20	11	RNA_mistletoe-m1606	Unigene20243_RNA_mistletoe:85:370:+	-70.96	-	RNA_mistletoe-m1606-3p	11	-	11	TCCCGCTGCGCCTGCTTCCCATTTCTTCCTCCGACTTTTCAAACTCGACTGGCCCGATTTCCACCGCCTTCTCTCCTCTCACTCCGCGACCTCTCGTCCTCTTGGTCTCCGCGTCGGCGATTCTCTCTTCCCATGGCCTCTTCTTCATCACACTCCACCGTCGTCGATTCTGCTGATGTTGCCATGGATTCCAATCTCTCCGGGGTGATTCGGACTCATCAGGAATCTGCTGCTCGACTTTCCCCCGTCGACGAAACTCGGACCGTATTTGAAAACAGTGTGCGGG	286	.(((((.((((............((.......)).((((((((....((.((.((((((((..((........(((..((((((((.((....(((((..(.(((...))).)..)))))..........(((((((..(.((..((((((((......)).)).))...))..)).)..)))))))...........))))))))))...))).......))..........(((((........))))).)))).)))).)))).))))))))..)))))))))	-	CTCGGACCGTATTTGAAAAC
val-miR937	GGAGGAAGCGAAATCTGAATC	21	11	RNA_mistletoe-m1650	Unigene2244_RNA_mistletoe:22:141:+	-39.1	RNA_mistletoe-m1650-5p	-	11	11	-	TCATCGTGAAGGAGGAAGCGAAATCTGAATCTTGATGACTTGGTAATGTTTGACACAGGTAAGTGCATGGTCCTTGGAGATGGAGGTTCGGGTTGTTAGCTTTCTTCCTTGGTGTGGTGT	120	.((((((.(((((((((((..((((((((((((.((..((.((..((((...((....))....))))...))..))..)).))))))))))))....)).))))))))).)..))))).	GGAGGAAGCGAAATCTGAATC	-
val-miR948	TCATGCAGCTGCAGGTCGACGGC	23	11	RNA_mistletoe-m1661	Unigene23200_RNA_mistletoe:2559:2735:-	-63.3	-	RNA_mistletoe-m1661-3p	11	-	11	TCATGGCGGAGTTGCGGATTGCGTAGCTGCACTGCGCAGGGTTTTTTGTTTTACCCGCGGGCGGCGGGAATGGCCGTGACGGACTTATTCGCCGGCGAGATCGCCACGGAGCTCCTGAAATGCCTCCTCACCATTGCCAAAAAGTCATGCAGCTGCAGGTCGACGGCTGAGCAGTTC	177	.....((..(((((..((((..(((((((((...(((.((((..........)))))))((((((((...(.((((.(.((((....))))))))).)..)))))..(((((.........).))))........))).........))))))))).))))..)))))..)).....	-	TCATGCAGCTGCAGGTCGACGGC
val-miR949	ATCCTCATTCTCGTCGTCGCTT	22	11	RNA_mistletoe-m1662	Unigene23231_RNA_mistletoe:372:612:+	-88.82	RNA_mistletoe-m1662-5p	-	11	11	-	TCGCCGTCTCATCCTCATTCTCGTCGTCGCTTTCTTCCTCGCCGCCGAACTGCGCTCCGCCGCCGTAGAACCCAGGCGGCGGAGGACTAAACGCAGGAGAAAAAGGTGCTGGTTCTGTCTTCTTCTTGCCCGTCCAACGATCCTTCTTCTTCTTATTATTCTTCTTCGATTTCCGGGATTTTTCCGGCGACGGGAAGGCGCGAAGGTCGGGATCGAGAGGGTTTAATGGAGAAATCGGCGT	241	.(((((((((((((((..(((((((.((((..((((((.((.(((((..(((((((((((((((..........)))))))))).......)))))(((((.(((..(.......)..))).))))).((((.....(((.........................))).....)))).......))))).)))))))).)))).)).)))))....))))))......))))...))))).	ATCCTCATTCTCGTCGTCGCTT	-
val-miR957	GAAGTCGATCGCGGCGGCGGT	21	11	RNA_mistletoe-m1670	Unigene23652_RNA_mistletoe:219:365:-	-73.7	-	RNA_mistletoe-m1670-3p	11	-	11	GAGCGGTGGCTGGCGGGCGCCCGCGACCGGCTCGCGCAGGTGGACGCCTTCAAGTTCGTGGCCTTCAACGCGGGGCCCCGGCTTTGCCTGGGGAAGGACCTTGCGTACCTGCAGATGAAGTCGATCGCGGCGGCGGTGCTGCTGCGC	147	..((((..((..((.(.((((.((((.(((((((((((((((((.(((...........))).))).(((((((((((((((...))).)))).....)))))))))))))).).)).))))).)))))))).).))))..))))..	-	GAAGTCGATCGCGGCGGCGGT
val-miR974	CGAGAAAGATCATTGGTTTAAG	22	11	RNA_mistletoe-m1688	Unigene24866_RNA_mistletoe:213:469:+	-72.9	-	RNA_mistletoe-m1688-3p	11	-	11	AAGGTTAGACGAACCATGATCTGAATCATTTGAAACCGATGACTGCGCCTGCGCCCATATCTGGACCAGTCGAACGAAGGGAGTGCCGATGAAGGTTCAAACCTGCCCTTTATTTGGATCTTTGCTGAGTTTCGTTGAACCCTACTAAATTGGGGATTATCGAGCTCATGCAATGAAGCCGAACACCGATGCTGAACGAGGACCGGAGCTCGGATGATGTGTGTTCGAGAAAGATCATTGGTTTAAGAGAAATCCAT	257	..((((.....))))..........((.(((.((((((((((((...(.((.((.((((((.((.....(((((..(((((((.(((......)))......)).)))))..))))).((.((((((((((.((.(((.(((((......))))).))).)))))))).)))).))..)).....((((.(((...((.....)).)))))))..)))))).)).)).)..)).)))))))))).))))).......	-	CGAGAAAGATCATTGGTTTAAG
val-miR982	CAGAGACTGAGTGATTCCGAGA	22	11	RNA_mistletoe-m1697	Unigene25297_RNA_mistletoe:4096:4294:+	-55.4	-	RNA_mistletoe-m1697-3p	11	-	11	TTGCTAGACCGGTCTTGGGCATGATGCGGGAGGCTGCTGCAGTTGCCAATGTTGACCGAGTTGCACTTTGGCAGCAGTTGTGTGTCAGTGAGGATGAATCTGTTCGCATCCGTGAAGAACAAAGAAAAGAAATTTCTAGTGTGGCCAAAGAGAACGCTACAATAGCACAGAGACTGAGTGATTCCGAGACTTCTAACAG	199	.((.((((..(((((((((.((.((.(((....(((.(((.((((((((.((((((...)))).)).)))))))).((((((((((.....(((((..........))))).......(((.(((((.....)))))..))).........).)))).))))).))))))...))).)).))))))))))))))).)).	-	CAGAGACTGAGTGATTCCGAGA
val-miR1000	TCGGAGAACCCAACCGCCGT	20	10	RNA_mistletoe-m1718	Unigene26598_RNA_mistletoe:1782:1934:-	-48.5	RNA_mistletoe-m1718-5p	-	10	10	-	AAGATGATGATCGGAGAACCCAACCGCCGTAATCCGACGGTCACTGTCCCTCCCTGGTCCTTGATCAACGATCCCACCGTGAACCTCCCTTACTTCCCGTTAGGCGACAACAATGGCTACGGCGGCGGAGGGGACTATTCCGATCCCTACACC	153	........((((((((..(((..(((((((....((..(((((..(..((.....))..).)))))..))......((((.....(((((.((.....)).))).)).....)))).....)))))))..)))....))))))))........	TCGGAGAACCCAACCGCCGT	-
val-miR1002	TTACAGATTCAAAGGCCGGCCCG	23	10	RNA_mistletoe-m1720	Unigene26610_RNA_mistletoe:1206:1457:+	-87.5	RNA_mistletoe-m1720-5p	-	10	10	-	TTCTACTGGTTTACAGATTCAAAGGCCGGCCCGTCTTTCTCAAAGGAGTATATTGGGTACATCTTCTCAATTGGCTCAATCGGGTCTCTTGTGGGTGCACTCCTGTACCAGTCCTTCCTCAAGGACTACCCATTCCACGACCTGCTCTTCTGGATGCAGCTGCTCTTCGGGCTATCAGGGATGCTTGATCTGGTGCTGGTGCTCCGGCTAAACCTGAGGCTCGGCCTGCCTGATTATGTGTTGGCGGTAATT	252	...(((((.(.((((...(((.(((((((((..............((((..((((((........))))))..))))..((((((.....((.((.(((((...((((((((((((....))))))....((((((.....((((((.....)).))))..(((.....))).....)))))).......)))))).))))).)).))...))))))))).))))))...)))...))))..).)))))...	TTACAGATTCAAAGGCCGGCCCG	-
val-miR1008	CCATGGGGATCATGAACAGCT	21	10	RNA_mistletoe-m1726	Unigene26867_RNA_mistletoe:194:412:+	-65.34	RNA_mistletoe-m1726-5p	-	10	10	-	TCGAGTAAGGCCATGGGGATCATGAACAGCTTTATCAATGACATCTTCGAGAAGCTCGCCCAGGAATCGTCCCGCCTCGCACGGTACAACAAGAAACCCACCATCACGTCTCGGGAGATCCAGACAGCAGTTCGGCTTGTTCTTCCCGGAGAATTGGCGAAGCATGCCGTCTCTGAAGGCACCAAAGCTGTTACAAAGTTCACCAGTGCCTAGATTCTT	219	..((((.((((..(((((((..(((((((((((..........((.....)).....(((..(((.((.(((((...((...(((..............)))....))...)))))))))).(((.((((((..(((.((((((....)))))).)))..))).))).)))......)))...))))))))).))..)))).)))..))))..))))..	CCATGGGGATCATGAACAGCT	-
val-miR1034	TAGGAGAGCATGGGACCGAGCAT	23	10	RNA_mistletoe-m1753	Unigene2802_RNA_mistletoe:108:182:-	-28.2	RNA_mistletoe-m1753-5p	-	10	10	-	TGCTGGGGCGTAGGAGAGCATGGGACCGAGCATTGGCTCGTGATGCTGCGGGCTGTTCTGTTCTGCTTTCTGTAC	75	.((....))...((((((((..((((.(((((...((((((......))))))))))).))))))))))))....	TAGGAGAGCATGGGACCGAGCAT	-
val-miR1044	CCGAACTCGTCATGGCATGCCT	22	10	RNA_mistletoe-m1763	Unigene28711_RNA_mistletoe:438:647:-	-93.6	RNA_mistletoe-m1763-5p	-	10	10	-	TCCTCCATATCCGAACTCGTCATGGCATGCCTCTTCCGGTGCCGCGTCGTCGCGCTCGGCCTCCCACCCGACGAAGCCGTGCGCATCTCCTACGTCCAGAACTTCCGGCCACGGCTCCCCCGCGGCAGTGTTCCGGCGGGGTACTACGGGAACGCCTTCGTGTATCCGGCGGAGGTGGGCCGGGCCGGGTGGGTGTGTGGTGTGAAGGAA	210	((((.((((((((.((((..(.((((..(((((((((((((((.(((((..((((.((((.((.........)).)))).))))..............((((.....(((.(((.....))).)))...))))))))).)))))..((((.((((....)))).)))).)))))).))))...)))))..)))).)).)))))).)))).	CCGAACTCGTCATGGCATGCCT	-
val-miR1074	CGATGAATTAACAAGCCTGGATG	23	10	RNA_mistletoe-m1804	Unigene30621_RNA_mistletoe:858:1131:-	-65.12	RNA_mistletoe-m1804-5p	-	11	10	-	CAAAGAGCAGCGATGAATTAACAAGCCTGGATGATTATGTTGAGGGCATGGGGGAAAAACAGAAAGCAATTTATTTCCTGGCTTCTGACAGCTTGAAAAGTGCCAAGAGTGCTCCTTTCTTGGAGAAATTGGTTCAAAAAGATATTGAGGTTTTGTACCTGATCGAGCCCATTGATGAAGTCGCCATTCAGAACCTTCAAACTTACAAAGAAAAGAAATTTGTAGACATCAGCAAAGAGGATTTGGAGCTTGATGATTCTGATGAGGTAAAAGA	274	......((..((..((((((.((((((..(((..((.((((((.....((((((.......((((........))))..((((((.....((((((...(.(((((.....((((......))))...))))).)............((((.....))))..))))))........))))))...........))))))...(((((((.........)))))))...))))))..))..)))..).))))).))))))...))..))......	CGATGAATTAACAAGCCTGGATG	-
val-miR1077	TTCTCAGACTAATGGTAGCTTC	22	10	RNA_mistletoe-m1807	Unigene30639_RNA_mistletoe:1742:1872:-	-44.6	RNA_mistletoe-m1807-5p	-	10	10	-	ATAATAGGATTTCTCAGACTAATGGTAGCTTCAGAGAAGGTTCTGTTAAGAAAACCTTTGTAGGTGGTTCTGAGTTCAAGGAGCGTTCTGGAATCACTGCTAGGGCTACCATTACTGAAAGTTTAGTTATT	131	(((((..(((((.((((..(((((((((((..((.(((((((((....)))..))))))...((((((((((.((((...))))....)))))))))).))..))))))))))))))))))))..))))).	TTCTCAGACTAATGGTAGCTTC	-
val-miR1103	CGTTGGTAGAAATAATTTGAAT	22	10	RNA_mistletoe-m1833	Unigene3235_RNA_mistletoe:1:174:+	-34.7	-	RNA_mistletoe-m1833-3p	10	-	10	TTCTGCTGGAGGAAGGAAATTATCTGAAAAAGAAGATTCGAAATGTTTTTCTCAGCTTTGATTTCACATTTTAAGCAAATAATGACAATCTGAATTTAGGCTCAGTTTGGTATGAAGCTGTTGATGAAATGTAGAAGAATGACGTTGGTAGAAATAATTTGAATAACAGAGGGG	174	.(((.(((..............(((.....)))..(((((((.(((((((..((((((...((((((((((((((((....(((.(((.((((........)))).))).))).....))))..)))))))).))))...)).))))..))))))).)))))))..))).))).	-	CGTTGGTAGAAATAATTTGAAT
val-miR1123	GCGGGATCGGGTCGTCGGTGGC	22	10	RNA_mistletoe-m1855	Unigene33735_RNA_mistletoe:615:971:-	-144.8	-	RNA_mistletoe-m1855-3p	10	-	10	GCCCCGAAAAGCCTCTCCGGCAGCTCGTCCTCCGCCTGCGCCTCCACCAGAAACCCCATGTCGATGGTGACGCTCGTGACGTACCCTAACGCCAGGCGAAGGATGGCGTTGGCTAGGGCGGAGCTGCCGATGTCGACGTCGATTTCAAGGTAATTGGGGCCCAGGTGGTAGGTGCACGTCAGAGATTTCCCCAGCAGGCAGGCGCTGTAATTCCCCACCGCCGTCTTCACGATCCACGGCCCCCTTATGATCCGGTTCACGATCTTGAACCTCTGGTTTCGAAAGGAGTCGTCGCCGTGGATAAAGCGGCCCAGAAGCGTGGCGGGCGGGATCGGGTCGTCGGTGGCAAAATAGAAA	357	..........(((...(((((.(((((..(.(((((.(((((((((((.....(((((.(((((((.((((((..((..(((.(((((((((((..(....).)))))))))...)))))..)).))....)))).)))))))...........)))))....))))).)))))).(((((..(.((((..((((........))))............((((.(((....(((((((((.............((((((......))))))...(..(((....)))..)...))))))))).)))))))...))))).)))))))))))..))))).))))).)))..........	-	GCGGGATCGGGTCGTCGGTGGC
val-miR1135	TTCGTTGGATCTGCGGTAGTCT	22	10	RNA_mistletoe-m1868	Unigene34396_RNA_mistletoe:636:778:-	-54.2	-	RNA_mistletoe-m1868-3p	10	-	10	TCTGCGGTACATGACCACCGCAGTTTGAGGGCTACGTCGTTCGATCTGCAGGTATTGTCAGATCTGGGCTCATCCGGGACTTTGTTCGATCTGCGGTTGTCTATGCGGGGCTTCGTTGGATCTGCGGTAGTCTGTGAGGCTTT	143	...((..((((.(((.(((((((((..(((((..((.(((.(((.((((((((.....(((((((.((.....)).))).))))....)))))))))))...)))))..))))..)..)).))))))).)))))))..))...	-	TTCGTTGGATCTGCGGTAGTCT
val-miR1175	CGGCCAGCCGGTGGCACCCTGA	22	10	RNA_mistletoe-m1912	Unigene36725_RNA_mistletoe:1:56:-	-36.6	-	RNA_mistletoe-m1912-3p	10	-	10	TTCAGTCCACCGGTCAGCCGGTGGCTTGACCACCGGCCAGCCGGTGGCACCCTGAC	56	.((((.((((((((..((((((((.....))))))))..))))))))....)))).	-	CGGCCAGCCGGTGGCACCCTGA
val-miR1205	CTACTCGAGCTTGGGGATTGTC	22	10	RNA_mistletoe-m1943	Unigene390_RNA_mistletoe:1884:2032:-	-42	RNA_mistletoe-m1943-5p	-	10	10	-	ATGGTTCTCACTACTCGAGCTTGGGGATTGTCCTTTTTTACCTTCTTAGGCTGGAGCCATTTACTGCTCTTCACCGTAATCTACAGGGTGGTAAATTTGACCATGCTGATCGCCTTTTCCAAAGCATCGAGGGTGCATATCTGAACTGC	149	..(((((.((((.(((((((((((..(..((.................((..(((((........)))))...))........(((.(((((.......))))).)))...))..)..)).)))).))))))))).......)))))..	CTACTCGAGCTTGGGGATTGTC	-
val-miR1207	GGAACCATCGTCGGCATCATGA	22	10	RNA_mistletoe-m1945	Unigene3927_RNA_mistletoe:502:752:+	-72.94	RNA_mistletoe-m1945-5p	-	10	10	-	CGGGTACGGTGGAACCATCGTCGGCATCATGAAGGGCTTTCTGGGGTTGAGCGGGCCAATGTTAATCCAATTGTACCAATTCTTATTCAATGACAATCCAAGCTTGTTTGTTTTGATGCTTGCACTGCTCCCCACTATCGTCTCCTCGACACTCATGTGCTTCGTGAGAACATGCCAAATCAATACAGGAGATGACAAGAAGCACTTGGATCGGCTCTCCGTGACCGCCCTGGTTCTTGCTGGATACTTGA	251	(((((((((((((((((..(.(((..(((((.((((((.((..(((((((((((((.............((((..............))))..(((..((((....))))..)))......)).)))))).......(((((((((.(...((((((.....))))))....((......))...)))))))))).....))).))..))..)))))).)))))))))..)))))).)))))..)))))).	GGAACCATCGTCGGCATCATGA	-
val-miR1208	GAAGGGTCGTCGTCGGAGCGGC	22	10	RNA_mistletoe-m1946	Unigene39291_RNA_mistletoe:968:1049:-	-46.7	RNA_mistletoe-m1946-5p	-	10	10	-	TGTGACATGGGAAGGGTCGTCGTCGGAGCGGCGGTGGTTTGGGCTGCGGCCGCGTGCGCGGCGGCGGCGCTGGCTGTGCGCC	82	.(((.(((((..((.(((((((((((.(((((.(..((....))..).)))))...).)))))))))).))..)))))))).	GAAGGGTCGTCGTCGGAGCGGC	-
val-miR1226	GACGTTCGCGAGGCGGTACTCG	22	10	RNA_mistletoe-m1968	Unigene40992_RNA_mistletoe:454:713:-	-102	-	RNA_mistletoe-m1968-3p	10	-	10	CGGGTTGAACCGGGGCACCGACTCCGACGTGTCGAACGCCGGCGGCGACAGCCCGGATACCTGCTCCAGCGTCGACACCTCCGGCTTCCGATCCTCCTCCTCGGCCAACTGCAGTAGCTGCTTCCGGTCGAAGGCCTGCTGCCGGTCAGCGCTCCCCTTCTTGTTGTATATCCGGCACAGCACCCACTCGTCGAGCCTGGAGGTTTTGTTCTTCCCGGCGGATCGATCGACGTTCGCGAGGCGGTACTCGTGCATAATCC	260	.((((((..(((((..((((.((((((((((((((.((((((.(.((((.((..(((.......))).))))))..(((((((((((.(((.........((((((....((((...))))....)))))).((.(((.((((((.(((((..........))))).....)))))))))...))..)))..))))).)))))).........)))))))..)))))..))).))).))).)))).)))).)..))))))	-	GACGTTCGCGAGGCGGTACTCG
val-miR1238	ACACAGACATGGACCAAACCT	21	10	RNA_mistletoe-m1980	Unigene41490_RNA_mistletoe:30:108:-	-20.3	-	RNA_mistletoe-m1980-3p	10	-	10	CTTTGGTTTATTTTGTGTTTATGTAAGTGGTTGTGATAATCAACTCAAACACAGACATGGACCAAACCTTGAGTCACTA	79	.(((((((((((((((((((..((...((((((...))))))))..))))))))).)))))))))).............	-	ACACAGACATGGACCAAACCT
val-miR1241	GCCATATACTCATCTGACCTG	21	10	RNA_mistletoe-m1983	Unigene41714_RNA_mistletoe:369:690:-	-99.1	RNA_mistletoe-m1983-5p	-	10	10	-	TAAGATTCACGCCATATACTCATCTGACCTGAAGCGAGCCTACGAGACTGCCCAGATAATTGCAACGAGCTGTGGTGGGTTGGAGGTCAACAAAGATCCAGACCTGCGGGAAAGGAATTTGGGGGATCTCCAAGGTGTTCCACGACACAAACTCGCGGATCTTAATCCGAAGGCTTACCAGGCTTTTGTATCTCACAGGACAGATCAATTAATTCCAGGCGGTGGAGAAAGCCTCGATCAACTCTACGAGCGCAGCACGTCTGCAGTTGAGAGAATCAGTAGCAAGCATAAAGGGGAGAGGGTGGTTGTGGTGACGCATGGG	322	.........((((((((((((.(((..(((...((..((.(((....((....)).(((((((((((.(((((((((((((((((((.......((((....((((.((((..(((((((((((...))))))...))))).....(((((....(((((....)))))..((((.....))))))))).)))).))))...))))......(((((.....)))))...)))))...)))).))))...)))))).))).)))))))).........)))))..))....)))..))))))))..))))))).........	GCCATATACTCATCTGACCTG	-
val-miR1254	GATGCTGGAACCATGGAAAGAAT	23	10	RNA_mistletoe-m1998	Unigene424_RNA_mistletoe:2574:2665:+	-25.1	-	RNA_mistletoe-m1998-3p	10	-	10	TGGTTAATTATTGGCTTTTGCAGAATGCCTTTAGCATTGGTATTGGAGACACAATTGCTGATGCTGGAACCATGGAAAGAATTAATGAAACC	92	.((((..(((((((.((((.(...(((..((((((((..(((.((....))....)))..))))))))..))).).)))).)))))))))))	-	GATGCTGGAACCATGGAAAGAAT
val-miR127	CGACAAGGAGCTGGGAAAGGAG	22	10	RNA_mistletoe-m0243	CL1843.Contig2_RNA_mistletoe:661:975:-	-99.2	-	RNA_mistletoe-m0243-3p	10	-	10	TCCGAGTTTCTTTTGGACTACTTATCTTAATTTCTTGTTCCTCGTTCGGCGTAGTTTGCTTAGCTGATTTCCCTTCACGATTGTTTCTTTTTTCTCCGTTTATGGTTTGCTGCGCATGGATCGGAGCCTTTGAATGGGCGACTCGTTTGGGATTCTTTCATAACGGGGTGTGTCTATTCGCCTCGGTGTTTGGATTATTTAATGATTTATTGAGTTTCGAATCTTGCCCCGATCGGGATCCGAGTTCGAGTGATAGACCGGGTCAACTCGGTGAGCGGTTCGGCGACAAGGAGCTGGGAAAGGAGTAGTTGCGGG	315	.(((...........((((((((.(((((.((((((((((((((((((.((.((((.(((....(((..((((...(((((((((..(((...(((((((((((((.....)).)))))).))))).....)))..))))).))))..)))).....)))......(((.((((.(((((.(((((.(((((((..((((((((...))))))))))))))).....(((....)))..)))))..))))))))).))).))).)))))).)))))))...)).))))))))).)))))...)))))))).))).	-	CGACAAGGAGCTGGGAAAGGAG
val-miR1272	CGGAGCAAATGGGGCGGGGCC	21	10	RNA_mistletoe-m2016	Unigene43134_RNA_mistletoe:817:953:-	-68.7	-	RNA_mistletoe-m2016-3p	10	-	10	ACTCCAGCCCCCGTCCCGCCCCGCCGTTCCTCGACCGCACGACGGCGCGTTGCGGGCGCATGAAGATGGACGCCGCGATGGACCACCAGCCGGAGGCGAACCACGGCGGAGCAAATGGGGCGGGGCCGCGGCTGAGG	137	.(((.((((.(.(((((((((((..((((((((..(((.(..((((..(((((((.(((((....)))..)))))))))((....)).))))..)))).....))).)))))...))))))))))).).))))))).	-	CGGAGCAAATGGGGCGGGGCC
val-miR1280	GAAGAAGGACGACGACGGCCG	21	10	RNA_mistletoe-m2024	Unigene439_RNA_mistletoe:489:686:-	-89.71	-	RNA_mistletoe-m2024-3p	10	-	10	TCGGCGTCAGCGGCCCGCGTCTCCTTCTTCCGCGCGTCATCCAGGCTGAACAGCGACCAGAGAGTGTTCCTGCCCCTGACGTCACACGACTTCCTCTGTGGCTCGAACACGCCGGAGAGGCCCTCGCCCTTGGACGCCGAGAACGACTGGGTCCTCCGCAGCTCCGCGAAGAAGGACGACGACGGCCGGCTGCTGCTG	198	.(((((.((((((((..(((((((((((((.(((.(.......(((((...............((((((..(((.(.((.(((....))).))....).)))..))))))..(((((.((((((((..(((((...)))))..)))..)))))))))))))))))))))))))))).))))..)))).)))).)))))	-	GAAGAAGGACGACGACGGCCG
val-miR1303	TTGGGGGTTTGTTTGCCTGT	20	10	RNA_mistletoe-m2050	Unigene5000_RNA_mistletoe:89:176:-	-24.7	RNA_mistletoe-m2050-5p	-	10	10	-	ACTCTCTGTGTTGGGGGTTTGTTTGCCTGTGAATGTGGGGATGATGGGCGATGAAACTCCTAATCTCCTGCTTGAAGATGAAGGGATC	88	..(((((..(((((((((((..((((((((.(.........).))))))))..)))))))))))...((......))....)))))..	TTGGGGGTTTGTTTGCCTGT	-
val-miR1316	GTTCCGTCGGGAGAGATCCAA	21	10	RNA_mistletoe-m2064	Unigene559_RNA_mistletoe:590:794:+	-238	RNA_mistletoe-m2064-5p	-	10	10	-	GCTCAGAAGGGTTCCGTCGGGAGAGATCCAATCTCCAGAGGAAGGGCCTTCGGGAGGGAGAGTTGCTGCCAAGGAGCCCGTGGCTAACGGGATCCGGCCAGATCTGGCCGGATCCCGTTAGCCACGGGCTCCTTGGCAGCAACTCTCCCTCCCGAAGGCCCTTCCTCTGGAGATTGGATCTCTCCCGACGGAACCCTTCTGAGCC	205	((((((((((((((((((((((((((((((((((((((((((((((((((((((((((((((((((((((((((((((((((((((((((((((((((((....)))))))))))))))))))))))))))))))))))))))))))))))))))))))))))))))))))))))))))))))))))))))))))))))))))).	GTTCCGTCGGGAGAGATCCAA	-
val-miR1344	TTAGTTGCTGAGAATAACCTGAA	23	10	RNA_mistletoe-m2097	Unigene754_RNA_mistletoe:1361:1659:+	-73.1	RNA_mistletoe-m2097-5p	-	10	10	-	TATAGAAGCTTTAGTTGCTGAGAATAACCTGAAGATGGAGATCCTTCCTGTCAACGATTTGGATGTTGCCTTACAGAACTTCGTTAACAAGGATGACAAAATGGCTTTTTATTCTTGTGTGCAGTACAATCTTGAAGAAACACGAAACAAAATTGCTCGGGATTCAGATAATCTGAAAGATGGAGACGAAGATCTGATTTTTAAAGTCGGAGAATGCCTGGAGGCACGTGTCAAGGAAAGATCAGTCCCCTCGAAGGAGAATTTTATGTCTAATTCACAGTCATTGGAGAGACTCAGAG	299	....((..(((((((.((((.((((.((.(((((..(((((((.(((((....(((..........((((((.(((..(((((((.((((((((((.((......)).))))))))))(.(((((....((.((......)).))......))))).)....(((((.....))))).......))))))).(((((((.....)))))))......))))))))))))....))))).))))..))).(((....)))..))))).))...)))).)))).)))))))....))....	TTAGTTGCTGAGAATAACCTGAA	-
val-miR1349	CCCCTGTGTTTCTTCACCTG	20	10	RNA_mistletoe-m2102	Unigene7965_RNA_mistletoe:155:328:+	-77.8	RNA_mistletoe-m2102-5p	-	10	10	-	CAATGGCGTCCCCCTGTGTTTCTTCACCTGTCGCCGCCGCTGTCTCCGTCGCCGCCTCCTCCCGAAGTTCCCAGAGGAGCGGCGGTGCTTTATTAGGAGCAAACAGAGCATCCTTCCTCGGAAGCAGAGTAGTGAGAGTGAGGAGATGCAGGGCGCCACCCCGGGCCGCCGCGC	174	...(((((...((((((((((((((((.(.((((..(..(((..((((.((((((.(((((..(......)..)))))))))))..........((((((.......)).))))....))))..))).)..)))).))))))))))))))))))))))...(((....)))...	CCCCTGTGTTTCTTCACCTG	-
val-miR1358	GGCTCGCCGCGATCGTCAATG	21	10	RNA_mistletoe-m2111	Unigene8651_RNA_mistletoe:1415:1489:-	-26.2	RNA_mistletoe-m2111-5p	-	10	10	-	AGAGAGAGCGGGCTCGCCGCGATCGTCAATGGCAGAATAATCGTAACGTCGGCCGTCGTGAGGCTGCCGTTTTCA	75	...((((((((.(..((((((((.(((.(((...((....))....))).))).)))))..))).))))))))).	GGCTCGCCGCGATCGTCAATG	-
val-miR1366	TTCCGTCGGGGCGGAGCGCACC	22	10	RNA_mistletoe-m2122	Unigene926_RNA_mistletoe:101:236:+	-59.8	RNA_mistletoe-m2122-5p	-	10	10	-	GAGGTGGGGATTCCGTCGGGGCGGAGCGCACCCGCTGGGAGGGAGCCGCTGGAGGCGGGCTGCCGGGAAAAGCCGCTACGGGAGACAGGAGGCGGGTCGTCGCGCGCTGGGTGGAATCCTGCTCGGGATTCGCCGG	136	..((((((((((((..(.(((((..(((.(((((((....((.((((((.....)).)))).)).((.....))......(....)....))))))))))..))).)).)..))))))))..........))))..	TTCCGTCGGGGCGGAGCGCACC	-
val-miR143	CTTCTCTTGGGTGATCTCGGCT	22	10	RNA_mistletoe-m0280	CL1988.Contig4_RNA_mistletoe:168:515:-	-119.3	-	RNA_mistletoe-m0280-3p	10	-	10	ATTGCAATTGTGGAGTCATTGACATTCGAGGTTGGGTTGTGGTTCCCTGTGGAGTAGGATGCGGCGTCGGGACAACATGGTTTTCCTCGATCCGGATTCTTGGTTGGCTTTCTGTGGATGTTCTTCCCGGAGGATTTTCAGGAGCTCATCTCACGTCGCTGGAGGGTTTGGGTGACCTCCGAATGGAGTTCGCTGGCGGGTTGGTGGTTTTGGGCTGGTGTCAATGGTCGCATCAGTGGCGTTCGAAGAGGCTGGTTCTGAGGTTTGTCTTACTTTTATGAGGTTCGCGCTTTCTGCTTTCTGGTGGTTCCTTTGACTTCTCTTGGGTGATCTCGGCTCCTGTTGTGA	348	.(..((((...((((((...(((((((((((..((((((.((..(((((..((((((((.(((.((..(((((((.........((((((.((((..((((((..(..((((((.(((......))))))))).)..)))))).(((.((..((((((((((...(((..(((((.((((....)))).))))))))......(((..(...(((....)))...)..))).))))))))))..)).))).)))).)).)))).))))))).(((....)))...))))).))))))))..))).))..))..)))))).))))))))).))..)))))).))))..)	-	CTTCTCTTGGGTGATCTCGGCT
val-miR146	AAGTATCGTCGAAGACCTGGGA	22	10	RNA_mistletoe-m0290	CL2032.Contig2_RNA_mistletoe:78:393:+	-91.6	RNA_mistletoe-m0290-5p	-	10	10	-	GCATGGGATGAAGTATCGTCGAAGACCTGGGATAAAGACGATGGTGCTTGAGATCTGAAGCCGGTGCCGCCATCTGCGAAGCTCGAAACCAAGGTCAAAGCCGTCGCCGGTCGTAGGAAGCCCCGTTCTGTAGTCGAAGTCGGGGATTCGATTGAAGATGGTGACCGAATCTCCATTGATGAAGAGTGAAGATGAATCCAATTCCACGCTTCGAGGAAGACGAATCCGATCATTTTTCTGAAAATAGACAAGTCGTGAACCAGGTTACCCGATGTCACTTGATGATTGAAAACTCGAATTGATCTTGAACCGATGA	316	.(((.((...((((..(((((..(((((((......(((..((((..(((((..((...((.((((....)))).))..))))))).)))).((((...((((((..((((((.((....(((((..((........)).))))).))))))))..)))))))))).....((.(((...(((((((((....((.((...((((.((...)).))))...)).))...)))))))))....))).))...))).....)))))))...)))))..))))...(((..(.........)..))).....)).))).	AAGTATCGTCGAAGACCTGGGA	-
val-miR165	GCCGCGGATCTGGGTTGAACTCG	23	10	RNA_mistletoe-m0325	CL2163.Contig3_RNA_mistletoe:35:136:+	-47.4	RNA_mistletoe-m0325-5p	-	10	10	-	CCGGGCTTCAGCCGCGGATCTGGGTTGAACTCGTGGAGTTGGGGTTCCGACGGACGGGTCCTTGGCGTCAGCTACGGGATGACGGTGGTTGCTGAAGCCCCA	102	..(((((((.((((.(((((((.(((((((((.........))))).))))...))))))).))))..(((((((.(.....).)))))))..)))))))..	GCCGCGGATCTGGGTTGAACTCG	-
val-miR178	TCGTAGGGTCTGAGCTTTGTC	21	10	RNA_mistletoe-m0344	CL2250.Contig3_RNA_mistletoe:1098:1268:+	-50.5	RNA_mistletoe-m0344-5p	-	10	10	-	CTGAGTCTGATCGTAGGGTCTGAGCTTTGTCTCTGAAGGTGTAATTGAGAAAATATCATCTGGAACGACGTTAAAGAAAATGTTGTTTCAATATGCTTATGACTACAAGCTGAGGAATCTGGAGAAAGGGCTGCAGCAGGACAGAGCTGCACCCCTCTTGGACAAGCTTGT	171	..(((..((.(((..(((..((((((((((((......((((...((((...((((....((((((((((((......)))))))))))))))).))))..)).))..((((.....(((......)))....)))).)))))))))).))..)))..))).))..)))..	TCGTAGGGTCTGAGCTTTGTC	-
val-miR185	AGTGGCCAAGGTGTGGACCTG	21	10	RNA_mistletoe-m0366	CL2296.Contig1_RNA_mistletoe:2261:2617:-	-100.77		RNA_mistletoe-m0366-3p	10	-	10	TTGAGGCAAAGGAGTTGCAGACCAATTTTGTGCAATTGAGTCTGCTGAGCAAGTACTACAAAGATGCATTTCAAGAATTCTTCTTGATCAATGATACAAATGTTGATCAACCGTCACATGCATCTGGTGCAACCGGTTACATGTCAGACTACCATCGGTTCGGGTGGTTGCTATTTTTAGCACTTCGCATCCATACATTTAGCCGTTTTAAGGACCTAGTGACATGCATAAATGGGTTGATATCTGTGTTGGCAGTCCTGATTATTCATGTTCCTATTCGATTAAGGAATTTCACCATCCACAATTCCCAACACTTTGTTTTGAAAAGTGGCCAAGGTGTGGACCTGCTTGCCTCTC	357	..((((((..(((((.(((((((((((......))))).))))))..(((((.((((.....((((.................(((((((((.........)))))))))..((((((((...((((.....))))...)))))..)))...))))......)))).))))).........)))))((((((((((.(((.((((((((...(((((((((.....)))...)))))).......(((((((.(((..((.........((((((.........)))))).........))..))).)))))))..........)))))))).))))))))))..))).))))))..	-	AGTGGCCAAGGTGTGGACCTG
val-miR193	TTATGACAAGCAGCCAGGACC	21	10	RNA_mistletoe-m0375	CL2483.Contig1_RNA_mistletoe:888:1224:+	-103.9	-	RNA_mistletoe-m0375-3p	10	-	10	GACATGTGGTTGTTGAGTCCTGGGTGCAAGGCCATTAGCTTGTTGAGGGTGTTTTGATCTGTCGGCAGGCCGTTCAGACCGCCCGCCATGTGCTCGATTTCCTGCATCTTCTGCATCTGGAGCTTCGCTGTGCTTGCATGTCTAGGATAGCTCTTCAAGCCCTCAATGGGTCCAACTTTGCGTTCCTTGCAAAAGCTTATCAAATCTTTCATGCTATTGACAACTTCAGATATCTGTAAGCACCTAACATATCGCTTAGAAAACCCCAGGTCATTTAAAGATTGCAAGTCCAAATTCTTTGCAAGCTTATGACAAGCAGCCAGGACCATGCTGCTGT	337	.(((.(..((...((.(((((((.(((...(.(((.(((((((.((((((....(((((((..(((.(((.((....)).))).)))....((.(((.((((((((.....))))...))))..)))..((((((((((((((..((((((.......((((.....)))).....((((((.....)))))).)).)))).......(((......))).......)))))..)))))))))..........))...........)))))))......(((.....)))...)))))).))))))).))).)..))).))))))))).))..))))	-	TTATGACAAGCAGCCAGGACC
val-miR196	ATCTAACTCTGTCGCGGCGC	20	10	RNA_mistletoe-m0385	CL2537.Contig4_RNA_mistletoe:243:528:+	-92.3	RNA_mistletoe-m0385-5p	-	10	10	-	TCCGCCCCCGATCTAACTCTGTCGCGGCGCCATCCCTCAGATCTGTCGCGTGAGTTGGATCATCGCTCTCCCCATCGACAATCGCAGAAGTTAGCTTTGTTTTTTATAGCCAGCAGGATTGAGCGAACAAACAAGGGGCCTTATGGCAGCGAAAAACAATTCGTCAGAAAATCGGACTAGGAGCTCTGTATCAATTTTCATTGTAGTTGGATTGTGCTGTTTCTTTTATATATTGGGTGCATGGCAGAGAAGTGGATTCGGTAAGGGAGACAGCATAGCTGTGGAG	286	...(((((.((((((((((...(((((((..(((.....))).))))))).)))))))))).((((((...((..((.....)).....(((.(((.((.....)).))).))).))...))))))........)))))....(.(((((...................((((.(((((.((.....((....)).....)).))))).))))((((((((((((((((....(((((.(((..(...)..))).))))))))))))))))))))).))))).)..	ATCTAACTCTGTCGCGGCGC	-
val-miR228	TATCCGGGACTGTTTTGACGC	21	10	RNA_mistletoe-m0456	CL2997.Contig1_RNA_mistletoe:902:1096:-	-49.9	RNA_mistletoe-m0456-5p	-	10	10	-	ACCAAGTTGATATCCGGGACTGTTTTGACGCCAAGGTTGCTTCCTCATGTCACTGATTTGGTGTCATTTGGGAAATTATTCACCGTTGTCCCTGTTATTGTCACGGCTTACTTGTGCCACTATAATGTTCACTCAATAAATAATGAACTTGAAGAAGGCAAACAGATCAAAGCGGTCGTGCGATCCTCTCTTGCT	195	..((((..((.(((((.(((((((((((...((((((...(((((.(((.((((.....)))).)))..))))).......))).)))...(((((..((((..(((........))).((.(((.(((((............)))))))).))..))))))))).))))))))))).)).)))..)).))))..	TATCCGGGACTGTTTTGACGC	-
val-miR237	CTTGGTTGTTCTTGGGCGTC	20	10	RNA_mistletoe-m0475	CL3122.Contig2_RNA_mistletoe:840:1122:+	-67.8	-	RNA_mistletoe-m0475-3p	10	-	10	TAGAAGTACCCGGACCTGATTTAATCGGGCCAAGTAGTGCTGGTCACCTGGTCAACAGTTACTCATTGCCACCTCTACTCCAGTGGTTTTCATTTTTCTAAAAAAGTTCAAATAACTTTTTTTCATTCTTTTGAAAAATGTTTTGTATTTGCTTAGTTTACTCATTCTTTTATGTATTGTTGGAAAATAAGAATAGAAAATGTATTTTTGCGGGTGACTGAATTGTGTCTGCCTCTTCAGTTCAATGGCCTTGCTTGGTTGTTCTTGGGCGTCCCGACTTCAA	283	..(((((....((((((.(...(((..((((((((((.(((.((((((((.((((((((.((.....(((((..........)))))..........((((..((((.((((..((..(((((((......))))))).)))))).))))..)))).................))))))))))....((((((((.......)))))))))))))))).((((((............))))))...))).)))))))))))))..).)).))))..)))))..	-	CTTGGTTGTTCTTGGGCGTC
val-miR239	GCCGGAATACCGCTTATCGGAC	22	10	RNA_mistletoe-m0479	CL3174.Contig1_RNA_mistletoe:554:657:+	-45.5	RNA_mistletoe-m0479-5p	-	10	10	-	CGGCGAACGTGCCGGAATACCGCTTATCGGACCAGAAACCAGGGGTGAAATACTTGGTGAAGTTGGCGTGGCAGTATTCCGGCGCGCCGATGGTCCTGCCGCCT	104	.((((..(((((((((((((.(((...((..((((..((((((.........))))))....)))))).))).)))))))))))))((...))......)))).	GCCGGAATACCGCTTATCGGAC	-
val-miR243	TATCCTATGCACTGTTGACGCCA	23	10	RNA_mistletoe-m0484	CL3215.Contig2_RNA_mistletoe:4716:5076:+	-116.55	-	RNA_mistletoe-m0484-3p	10	-	10	ACTGAAAAGTTGGATTCAGAGGTGCATGGGAAAGATGCGGGGGAATTGAAGGAAACCCATTCTCTTCCATCCATGTTTTATGCCAAGGGAACTGATGGTTTGGAAGACTCTGTGATTTGGCCGGGAATGCCCTTTCTGAATTTCTATCAGTCATTGAATAAAAACATTCCAGGCAGTGCTCAGAAGCTGGAGACTGTAAGTGAATATACTCCCGTGTATGTCCCATCACTTCGGGATCTGGAACCCCATTGCGGAGCCAGGCTGCTTCTGCCTGTTGGTTTAAATGAGACTGTGATCCCGGTCTATGATGACGAGCCAACTAGTATCATATCCTATGCACTGTTGACGCCAGAATATCATG	361	..(((....((((..((((.(((((((((((..(((((.((((.......((....))....(((((((.(((((((((........)))))..))))..))))))).((((.(.....(((.((((((......((((.......))))..............)))))).)))....).))))..(..((..(((.((((((((((((......))))))....)))))))))..))..)..))))...(((((((......)).)))))..((((((((..((.((((((......))))))...))...))))))))..)))))...))))))))))).))))..))))....)))..	-	TATCCTATGCACTGTTGACGCCA
val-miR244	TTGATGTTGAAACTCTGAGGT	21	10	RNA_mistletoe-m0485	CL3227.Contig1_RNA_mistletoe:212:285:-	-19.6	RNA_mistletoe-m0485-5p	-	10	10	-	CATCCTCTCTTTGATGTTGAAACTCTGAGGTTGTTTCCCTTTCCCTTATGCTTTCTGGCATCGTAGGGAAGAGA	74	..((.(((((.(((((((((((.(.(((((..(.......)..))))).).)))).))))))).))))).))..	TTGATGTTGAAACTCTGAGGT	-
val-miR248	GGCATCGGATTTCAGATAGTGG	22	10	RNA_mistletoe-m0493	CL327.Contig10_RNA_mistletoe:2407:2749:-	-117.7	RNA_mistletoe-m0493-5p	-	10	10	-	AGGATGAAAAGGCATCGGATTTCAGATAGTGGGGCGAACATCGATCTCACTTGAAAATCGAGCTTCTAAATCAGACGCAGTGGTTACCGTAATCACCACTCAGTCGCCGTGCTCGCCTGTGTCGTGGGCAATCAATTTCATGGCCATCTCGCGGTTTCGATCTCTGGCCGGCAGATCAGTCGGCAAGAGCAGCTCCTGGAGGGCTTTATGGCGCAATGTTTCGTCATCTTCTTCATCTAGCCACGCGAGCGGCGGCGGCGGCTCCCCTTCGTACATGCGAGCTGCTGTGTTTTGGGAACCTAACAAACCCCTCACCATTGAAGATTTCCGCATGCCTCGCCCA	343	.((.(((...(((((((((..((.(((.((((((.(....(((((.((....))..)))))..((((((....(((((((..(((..((((...((.....(((((((((...((((.(.((((((((........)))))))))..((((((........((((.((((((......)))))).))))..(((..(((((((....((((((........)))))).)))))))...)))..)))))).))))))))))))).......))...)))))))..)))))))))))))..........).)))))).)))...))..)))).)))))))).)).	GGCATCGGATTTCAGATAGTGG	-
val-miR250	TCGAGGGTAGATCTTGACGGGA	22	10	RNA_mistletoe-m0498	CL3286.Contig1_RNA_mistletoe:1574:1736:-	-62.4	RNA_mistletoe-m0498-5p	RNA_mistletoe-m0498-3p	14	10	4	TTCCACAATGTCGAGGGTAGATCTTGACGGGAAACTTATCAGGCCGTTCACAATTTGCATGATTGGGGCCGGTGGGTTCATCGGCTCCCACCTGTGCGAGAAGATCATGGCCGACACTCAACACAAGGTACTCGCCGTCGACGTCTACAACGACAAGATCAAG	163	........(((((...((((((.(((((((((.........((((((......((((((((..(((((((((((....))))))).))))..))))))))......))))))...(((........)))..)).))))))).))))))..)))))........	TCGAGGGTAGATCTTGACGGGA	GCCGTCGACGTCTACAACGACA
val-miR264	GCCGTCAACGCCGCTCTGGGC	21	10	RNA_mistletoe-m0543	CL3432.Contig4_RNA_mistletoe:643:738:-	-34.3	-	RNA_mistletoe-m0543-3p	10	-	10	AGTCTTGGAAGATCCAGCAGCATGTTGATGGAGCATCGCCGTAGAGGGGAGCCGGGCAGGTCAGAGCCGTCAACGCCGCTCTGGGCTGAAAATGAC	96	.(((((...((.(((((.(((.(((((((((..(...(((((...((....))..)).)))..)..)))))))))..))))))))))...)).)))	-	GCCGTCAACGCCGCTCTGGGC
val-miR273	TTCAATAAGTGCTGTCAAACG	21	10	RNA_mistletoe-m0555	CL3601.Contig1_RNA_mistletoe:1:238:+	-69	RNA_mistletoe-m0555-5p	-	10	10	-	TTCAATAAGTGCTGTCAAACGGAGCCTTACTTTTTTCAAGTTTATCAGGTTTAAATGTTAATAATATTTTTGGATCACAGGCATCAAAATGCAAATTGATACCTTAATTATTGTACTCCGAGTTGCTGCTGTATATTTGGAAAGCTGCATTCATTTTCTTTTGGCATGTTTGTTTGTGTGGGATCTGAGGTTCATTTTTCGGGTGGGCTCAGGGTTTGTTTGACAGTGTTTATTGGAA	238	(((((((((..((((((((((((.(((.................((((((((........((((((.((..((((((...((((....))))....)))).))..)).))))))..((((((((((....))).)))))))((((.(((((((........))).))))..)))).....)))))))).(((((((.....)))))))..))).))))))))))))..))))))))).	TTCAATAAGTGCTGTCAAACG	-
val-miR282	TTGGTGATGATTCTGAAGAAT	21	10	RNA_mistletoe-m0575	CL3662.Contig1_RNA_mistletoe:389:581:+	-53.72	-	RNA_mistletoe-m0575-3p	10	-	10	ACAGCTATGATTCTTCAAGGAATTCTCATGAATACTTTGACGCCCAGAAGGCGCTTCCACGATTACGACCATCCAGTGGTGATGAACAAAGTGCAAGAATGTCCGCTGCATCATCATCTGCTTCATTATCACTTTTGCTCATCCCTTCTTTAAAAGAGGCTGTTGGTGATGATTCTGAAGAATCAGTTGCATG	193	...((..((((((((((..(((((.((((.((((((((.......((((((((......)).....((.((...((((((((((((((..(((((.(......)..))))).......)).))))))))))))..)).))...))))))......)))).)))).)))).)))))))))))))))...))...	-	TTGGTGATGATTCTGAAGAAT
val-miR292	GAGGATTATGAAGGAGCTTT	20	10	RNA_mistletoe-m0608	CL3845.Contig1_RNA_mistletoe:1264:1404:-	-34.5	RNA_mistletoe-m0608-5p	-	10	10	-	AATTTCCTTGGAGGATTATGAAGGAGCTTTAAGAGATATACGGGCACTTCTGACCCTCAATCCCAATTACACGATGTTTAGTGGGAAAGTGCATGCAGAACACTTGTTAGAGCTTCTCTGTCACAATGTTCCTCAAATGAG	141	.........((((.(((.(((((((((((((((((......(((((....)).)))....(((((...((.....))....)))))................))).)))))))))))...))).))).)))).........	GAGGATTATGAAGGAGCTTT	-
val-miR295	CGCCCTGATGGTAGACCTCTTGC	23	10	RNA_mistletoe-m0613	CL386.Contig14_RNA_mistletoe:614:736:+	-28.4	-	RNA_mistletoe-m0613-3p	10	-	10	ACTGGGGATTTGTCACTGGACATGGAGGTAGATGCCTTCAGACGCCTCTTCCCCCATCGCTACTATGAACGTCATCTTCTTGAATCTATACGCCCTGATGGTAGACCTCTTGCAAGAGCCAGA	123	.((((.....((((....)))).((((((...((((.((((..((...........(((......)))...(((......)))........)).)))).)))).))))))........)))).	-	CGCCCTGATGGTAGACCTCTTGC
val-miR298	TTGTCGGCAGAGATGAAAGTGGT	23	10	RNA_mistletoe-m0620	CL3875.Contig1_RNA_mistletoe:1709:1998:+	-83.82	RNA_mistletoe-m0620-5p	-	10	10	-	GGCCTGTCATTTGTCGGCAGAGATGAAAGTGGTAGAAGAATGGAGATTGTCGAACTTCCCGGCCATCCTTACTTTGTAGGTGTTCAATTCCATCCCGAGTTTAAGTCACGGCCGGCCAGACCTTCCGCGCCGTTCTTAGGGCTTATAGCAGCAGCATGTGGCCAGTTAGACATGGTTTGTAATGGAAAGCTTCAACAAAATGGAAGTGCAAATAAAATCTCGAACGGATCGGTATCCGTACATGACATTAACAACACGCGTTTCATCAAATGCAACGGGAATGGCATGCA	290	.((.((((((((.(..(((..((((((((((((.(...((((((((((.....((((((.((....))....(((((((((.(((.(((.((..(((.((((((...((((((((.........))).)))))......((((.(((((....)).)))))))..)))))).)))..)).))).))).))))..)))))..))))))........))))))..((((((....))))))......))))..).)).))).)))))))...)))...).)))))))).)).	TTGTCGGCAGAGATGAAAGTGGT	-
val-miR305	GAAGGAGGTGGGTAATGGACC	21	10	RNA_mistletoe-m0636	CL3903.Contig1_RNA_mistletoe:405:579:+	-79.2	RNA_mistletoe-m0636-5p	-	10	10	-	AGGACAACCAGAAGGAGGTGGGTAATGGACCCAAGTCGCCGTGGAAGACTCGGGTGGCGGATGCCAAGATCGACGGCGATGCTGTGGTGATGGGTGCGGTGTCATGGCCCGCTCTTTCTGACGCGCAGCGATCTAAGAATCAGGAGTCTGTTGCCCAACCACAGTTGGCTGTTCG	175	.(((((.((((...(.((((((((((((((((..((((((((.((....((...((((....)))).)))).))))))))((((((((.(.(((.((((.((....)))))).)))..).)).)))))).............)).))))))))))).))).)..)))).))))).GAAGGAGGTGGGTAATGGACC	-
val-miR317	TTCGAGAAGATGTATGCGGCCT	22	10	RNA_mistletoe-m0662	CL4103.Contig1_RNA_mistletoe:1142:1449:-	-113.5	-	RNA_mistletoe-m0662-3p	10	-	10	CGGAGGACTCGGAGATGCGAGCAATTTCTCGGCATCTTCGCCGGAGAAGGGTGCAGGATGGTGGAAATGGACTGCGCCGAGCACGACAAGTGCGCGGCGGGGTCGGAGTTCGTCGCCCAGACGGTGGGGCGGATGTTGCAGAAGCTGCACCTGAAGGCGACGCCGATCGATACAAGGGGCTATGAGATTCTGCTGGGTTTGGTGGATGCTGCTGCCGGAGAAGGGTTTGATTCGTACTGTGAGATGTTTGTGTACAACAAGAATGCGGTGGAGCAGTTCGAGAAGATGTATGCGGCCTTTCAGTCTCT	308	.((((.(((..(((.((((.(((.((((((((..(((((.((((.....(((((((..(.((....)).).)))))))..((((.....))))((((((.((((((....(((((((.....((((.(((...((...))...))).))))....)))))))))))))...........((((.((((((....)))))).)))).))))))..)))).)))))..(((.(((.((((((......(((((.....)))))...)))))))))))).)))))))).))).))))..)))..)))))))	-	TTCGAGAAGATGTATGCGGCCT
val-miR340	CACCCTCGGTCTAATGTCTC	20	10	RNA_mistletoe-m0709	CL4308.Contig1_RNA_mistletoe:69:237:+	-65.7	-	RNA_mistletoe-m0709-3p	10	-	10	GTGGGGTGAGAGCGCGCGGGGTGGCGGGTGAGGGGAGCAAGATGGCGGCCGACGACACACCGTGCTGTGGCGCAAAGTTTTTTCTGTTTGTGCTGATGATCGTCGGGCTGGTGGCTTTCGCGGGTATGATGGCGGGCCTCACCCTCGGTCTAATGTCTCTCGGCCTCGT	169	..((((((((((.(((..((((.(.((((((((.((((....((((..(((((((((((......))))(((((((..........)))))))......)))))))))))...))))((((.(......).)))).)))))))).).))))..)))))))).)))))..	-	CACCCTCGGTCTAATGTCTC
val-miR358	ACCGGGCTGACAGAACTGATGCA	23	10	RNA_mistletoe-m0759	CL4587.Contig1_RNA_mistletoe:2155:2364:+	-61.01	-	RNA_mistletoe-m0759-3p	10	-	10	GGTATTGTGCCGCATCAGATTCGAGGTTCGCTTGGGCAGTTTTCTCAGATGACACTTATGGGTCATGCCTCCATTAGCTGCACTGCGTGTTCCGACACAGTGGTATTAGAATATGAAAGAAGGGGAATGGAGTTCATCCTGCAGGCGATCAATCATCCCACCTACCTGGAGGATCTTACCGGGCTGACAGAACTGATGCAATCGTCGAGC	210	(((.....)))(((((((.(((...(((.((((((.............(((((.(....).)))))..(((((((..((......(((((((..(.((....)).)..)))))))......))..)))))))...(((((.((((...................)))).)))))....)))))).))).))))))))))...........	-	ACCGGGCTGACAGAACTGATGCA
val-miR370	CAAGCGGAGGATACATGGAAGGT	23	10	RNA_mistletoe-m0783	CL4711.Contig1_RNA_mistletoe:1284:1479:+	-66	RNA_mistletoe-m0783-5p	-	10	10	-	GGTGTACGATCAAGCGGAGGATACATGGAAGGTTGTTATAGGGAAGGTCCCAATCACCGACTTGGCCGATTCCTCCGAGTCACCGTATTTGCTCGCGGGCTTTCACGGGAAGCTCCACATCATCACGAAGGATGCCAATTATGACATTGCGGTTCTTCAGGCAGACTTGCGTGAGTCCTCTTCTGGCTTGTACCCT	196	((.((((((.(.((.(((((((.((((.(((.(((((....(((...((((.......(((((((.........))))))).((((........))))........))))...)))..........(((((((..((((......))))..))))))).))))).))).)))).))))))).)).).)))))))).	CAAGCGGAGGATACATGGAAGGT-
val-miR375	CAATTTTTCTGATCTGTCCATG	22	10	RNA_mistletoe-m0789	CL4769.Contig1_RNA_mistletoe:453:545:+	-29.6	-	RNA_mistletoe-m0789-3p	10	-	10	ACAAGCGACCTCAACTCAAGGAGAGGTAGGGCCGGTCAGGGTAAGCTGACCGATCACTGTTCAATTTTTCTGATCTGTCCATGCCCCGTTTGA	93	.((((((..(((........))).((((((((.((((((((.(((.(((.((.....)).))).))))))))))).)))).)))).)))))).	-	CAATTTTTCTGATCTGTCCATG
val-miR379	GAAGGCCTGTTGCTTCTGCCT	21	10	RNA_mistletoe-m0795	CL4871.Contig2_RNA_mistletoe:598:742:+	-58.2	-	RNA_mistletoe-m0795-3p	10	-	10	AAGTTGCGGGTGCGGGTGCGGCTGGGGCTCATCCTCTGTTCGCTTTTCGACGCTGCCATCCTCGCAGCTCTCCGACGCGGCGGCGCGGTCCCTCCCCACGGCCGCCTCCTGGGTGAAGGCCTGTTGCTTCTGCCTTCGCTTACGC	145	..((.(((((.(((((.(((((.(((.(((((((..............((.(((((.......)))))))...((.(((((.(.(.((.....)).).).))))).))..))))).)).)))))))).))))).)))))..))..	-	GAAGGCCTGTTGCTTCTGCCT
val-miR380	TCCATGTTGACTCTGCAACCTCG	23	10	RNA_mistletoe-m0796	CL488.Contig1_RNA_mistletoe:1601:1708:+	-36	RNA_mistletoe-m0796-5p	-	10	10	-	GGCGAAGAACTCCATGTTGACTCTGCAACCTCGAGCTCTCTGCACCGCTGTGATCAATTATTGATGGGCTTGGAGGTTGACGGAGACGGTAAGGGGGCATTTAGGGCG	108	.(((((...((((.((..(.((((((((((((((((((....(((....))).(((.....))).)))))).))))))).))))).)..)).))))...)))...)).	TCCATGTTGACTCTGCAACCTCG	-
val-miR388	AAAATTAGTACCGTCTCCACTGC	23	10	RNA_mistletoe-m0807	CL50.Contig1_RNA_mistletoe:1363:1476:+	-28.19	RNA_mistletoe-m0807-5p	-	10	10	-	CATTGATGCAAAAATTAGTACCGTCTCCACTGCCCTTTTTGATGAATATGGTGGCTTGATGATTCCGTTGTGTAATGTTTCTGCGAGTGGAATTGGTTTTAGTTTGCATGGAAG	114	..((.((((((..(((((.((((..((((((((..............((((...(.....)...))))..............)).))))))..)))).))))))))))).))..	AAAATTAGTACCGTCTCCACTGC	-
val-miR394	CGAGCAGTGGAACGACGACCC	21	10	RNA_mistletoe-m0820	CL5052.Contig1_RNA_mistletoe:350:437:+	-30.57	-	RNA_mistletoe-m0820-3p	10	-	10	CACCTCCACGGCGGCGTCGTCCATGTTGGCGAAGCAAACCCTAAACCACCCCGGCTCCGAGCAGTGGAACGACGACCCGGGGGAGACG	88	...((((.(((.(.(((((((((((((.(.((.((..................))))).)))).))).)))))).))))..))))...	-	CGAGCAGTGGAACGACGACCC
val-miR397	CGATGCAAAGCTGTGGTGCAT	21	10	RNA_mistletoe-m0828	CL5124.Contig1_RNA_mistletoe:678:944:+	-81.1	-	RNA_mistletoe-m0828-3p	10	-	10	AACCTCCTGAAGCGCTCATAAATTGGCTCGAGGCTGGTGCAAAGCCAGTATATATTGGATTTGGTAGCCTTCCTGTTGAAGAACCAGAGAAAATGACCAAAATAATCGTGGAAGCATTGAAGATTACTGGACAAAGAGGCATCATCAACAAAGGCTGGGGAGGTCTTGGTAATTTGGCAGAGCCGCAGGAATTTATTTACTCACTGGACAATTGCCCTCATGACTGGCTTTTTCCTCGATGCAAAGCTGTGGTGCATCATGGAGGTG	267	.(((((((((.((((.((((..((.((((((((.((((((....((((((..((((...((((((...((((.....)))).))))))...))))..........(((((....)).)))....))))))........)))))).....((((((..(.((((.....((((((.(((...))).(((((..........)).)))...))))))))))....)..)))))).)))))).)).))..)))))))).))).)))))).	-	CGATGCAAAGCTGTGGTGCAT
val-miR398	CAGTGCACATACAGGTCATCTG	22	10	RNA_mistletoe-m0829	CL513.Contig1_RNA_mistletoe:749:1107:+	-100.12	RNA_mistletoe-m0829-5p	RNA_mistletoe-m0829-3p	16	6	10	AACTGCCCATCCAATGACTCAGTTTGCAACTGGTGTCATGGCTCTTCAGGTTCAAAGCAAATTTCAAAAGGCATATGAACAGGGTATTTCAAAATCAAAGTTTTGGGAGCCCACGTATGAGGATTCTCTTAGCTTGATCGCGCAAGTACCACTTGTTGCTTCATATGTTTATCGAAGAATTTACAAGGATGGAAATGCCATACCAATGGACAGGTCTCTGGATTATGCTGGGAATTTTGCGCACATGTTGGGATTTGAAGATTCTCAAATGCTAGAGCTAATGAGGCTTTATGTCACCATCCACAGTGATCATGAAGGAGGAAATGTCAGTGCACATACAGGTCATCTGGTTTCCAGTG	359	.((((.....(((((((((..((.((((.((((..(......(((((((((((...(((((.(((....((((((.......((((((((...(((((.(((..((((..((........))..))))..)))))))).((....))....(((((..(((((((....))).)))).....)))))....))))))))...(((..(((....))).)))..))))))..))).)))))..........)))))))))))..((((...((....))...)))).(((((((((((........)))).)))))))......)..)))))))).))...)))))).)))....)))).	ATGACTCAGTTTGCAACTGGT	CAGTGCACATACAGGTCATCTG
val-miR430	GAATTTTTGGTCGAGGTCGAGAT	23	10	RNA_mistletoe-m0882	CL5555.Contig1_RNA_mistletoe:820:1175:-	-116.1	RNA_mistletoe-m0882-5p	-	10	10	-	AGGGGATAAAGAATTTTTGGTCGAGGTCGAGATGCTTAGCCGGTTACACCACAGAAACCTGGTGAAACTTGTTGGCTACTACACCAGTCGCGATTCTTCACAGAATTTGCTCTGTTATGAGCTTGTTCCAAATGGAAGCTTGGAGTCATGGCTTCATGGTCCTCTGGGTGTGAATTGTACACTTGATTGGGACACCCGGATGAAGATTGCACTTGATGCTGCTCGGGGACTGGCCTACCTGCATGAGGACTCGCAGCCTTGTGTTATTCATCGAGATTTTAAGGCGTCTAATATTCTGCTCGAGAACAACTTCCATGCTAAAGTGGCTGATTTCGGCCTCGCTAAGCAGGCACCCG	356	.(((......(..(.(((((.((((((((((((...(((((((((.(((((........))))).))))....)))))......(((((((...........((((..((((......))))..))))...((((((((((((((((..((((....(((((.((((((((.((.((((..(((.(((.((....)).))).)))..)))).)).))...))))))))))))))).....(((..(((........)))..)))..........)))))))))..........((((.....))))...)))))))......)))))))))))))))))))))))).)..).))).	GAATTTTTGGTCGAGGTCGAGAT	-
val-miR466	GATGAAGTCGGAGAACCTGA	20	10	RNA_mistletoe-m0951	CL6138.Contig2_RNA_mistletoe:1349:1489:-	-42.1	-	RNA_mistletoe-m0951-3p	10	-	10	GGCGCTTCTCTCAGGTTTGACGGCTTCATCATGTCGAATTCCCACAGCGATTCCCTTCTTCAAGTGGAAACAACATGCACATCTTTTTTGCATGAACTTAAGATCATATGGGATGAAGTCGGAGAACCTGACACTGTAAGA	141	..........((((((((..((((((((((.....(((((........)))))...((((.(((((....)..((((((.........)))))).))))))))........))))))))))..))))))))..........	-	GATGAAGTCGGAGAACCTGA
val-miR468	CAAGTCCTGTCATCTGTTGCCT	22	10	RNA_mistletoe-m0954	CL6165.Contig1_RNA_mistletoe:838:1070:-	-66.11	RNA_mistletoe-m0954-5p	-	10	10	-	AAGCGGATAGCAAGTCCTGTCATCTGTTGCCTATCAACATGCACTCAATTGGGTTTATGTTATCAAAATCAATGGCTACTGACTGATTTTAAAAGCGACAATAGCAACGGGCATCTTAATATTCATGGTTTGCGAATTTACATTGCTGTTGGGGTAATGCATAAACACACAGCCTTCCTCTTGGGAGCGAGTCAGTTGAGTGGGAGGCGCTGGATGAGGGTGTTGTGCCAGGG	233	....((...((((..(((.((((((..(((((.......(.((((((((((.((((((((....(((((((............)))))))....((..(((((((((((.(.(((...........))).).))........)))))))))..))...)))))))).....((.((((....))))))....)))))))))).))))))..)))))))))..)))).))....	CAAGTCCTGTCATCTGTTGCCT	-
val-miR476	AAGCTGGAGGCGCGCTGGCCT	21	10	RNA_mistletoe-m0967	CL6319.Contig1_RNA_mistletoe:301:437:-	-59.8	RNA_mistletoe-m0967-5p	-	10	10	-	TCTCCGTTCCAAGCTGGAGGCGCGCTGGCCTAATACCCTCCTAAAGCGGGAGGGTGTACGTCTTTATTTGGGGCAGCGGTACGCGGACGCATGTGCTGCGCGGCTGTCGTGGATTCCATCTTACCAGAGCAGGAGGT	137	(((((((((.(((.(((((.((((.(((((..((((((((((.....))))))))))..(((((.....))))).(((((((((....))..)))))))..))))).))))..))))).)))....)))).))))).	AAGCTGGAGGCGCGCTGGCCT	-
val-miR514	TGCTGAGATTTCAGACTGGTA	21	10	RNA_mistletoe-m1024	CL6837.Contig1_RNA_mistletoe:93:168:-	-18.4	-	RNA_mistletoe-m1024-3p	10	-	10	TGGTTAATATCTCAGTTAGAAATCCAGTTTGTATTTATGTTTAAATGCTGAGATTTCAGACTGGTAAAAATGGCGG	76	..((((.....((((((.((((((((((...((........))...)))).)))))).))))))......))))..	-	TGCTGAGATTTCAGACTGGTA
val-miR545	TTGAGATCGACGGCATACAGGCT	23	10	RNA_mistletoe-m1068	CL7300.Contig2_RNA_mistletoe:154:265:-	-36.1	RNA_mistletoe-m1068-5p	-	10	10	-	GGCTAGGAATTTGAGATCGACGGCATACAGGCTCGCGCTGGCAACTGTTGTCTTGGAGCAACGAGAAGGTGACGTGGAGTTCCTGTGAGTTTTCGACATTAAATTTTTGAT	111	...(((((((((((..((((..((.(((((((((.(((.(...(((....(((((......))))).)))..)))))))..)))))).))..))))..)))))))))))...	TTGAGATCGACGGCATACAGGCT	-
val-miR635	GTGTGTTGGTGTTGCTGATA	20	10	RNA_mistletoe-m1240	CL8475.Contig2_RNA_mistletoe:1250:1518:+	-84	-	RNA_mistletoe-m1240-3p	10	-	10	AGAGAGGATCAAGTGTCTGGACAATCAGCAAAGCGAATATGCCTCGGTGAGGCTGTATCAAAGGGCATAGTCAACAACGAGACTCTGGGGTATTTCATTGGGAGGGTGTATCTTTTCTTAACGTGTCTTGGTATTGACAAAGAGCGGCTGCGCTTCCGACAACACCTGGCAAATGAGATGGCTCACTATGCTGCTGACTGCTGGGATGCTGAGATTGAATGCTCTTTTGGCTGGATTGAGTGTGTTGGTGTTGCTGATAGATCTGCTTA	269	.(((.(((((...(((....)))((((((((.((.(((((((.(((((..(((((....(((((((((.((((.((.((((....((((.(((((((((....((((((..............((((........))))..(((((....)))))......))))))....))))))))).)))))).)).)).)))).((......)).........))))))))))))))..)))))))))))).)).)))))))).))))).))).	-	GTGTGTTGGTGTTGCTGATA
val-miR640	GTGGATTGTAGCTTTAGCGCA	21	10	RNA_mistletoe-m1248	CL8507.Contig1_RNA_mistletoe:1315:1622:+	-94.9	-	RNA_mistletoe-m1248-3p	10	-	10	TATTGTGAAAAGCGCAAGGCCAGTCCATGGAATGGATGCCGTGCTGAAGGCATATAACATCGATGGTGATGTGCGGATCGATTACAGGGACGAACATGACTTTGGGCGCATCGCACAACAATTTGGGATTTTTGAAGAATGGAAGGATGGCGTGCCACGAACTGCTTATAAGGGCGTGGTAGTTTTCAGATTCCAAACATCTAGGCGCGTCTTCCTCGTCGGCCCCGATTCGCTGAAGCAACTTGAAATTGTGGATGCTCGACATTGATCGAGGTTAGTGGATTGTAGCTTTAGCGCAACTGATTCTA	308	...........(((((((((((((((((.......(((((........))))).((((.(((((.((.((((.((..((.......))..)).)))).)).....(.(((((.(((((...((..((..............((.(((.((((((((..((((((((...........))))))))..((((.......)))).)))))))).))))).(((((........))))).....))..)).)))))))))).).......))))).))))))))))))..))))).))))...........	-	GTGGATTGTAGCTTTAGCGCA
val-miR674	AGGGGCGACGATACTGGTAGGAC	23	10	RNA_mistletoe-m1308	CL8890.Contig2_RNA_mistletoe:2906:3249:-	-98.4		RNA_mistletoe-m1308-3p	10	-	10	CTATGAGATTGTCAGTTACTGCTATCGCGCCATTTCATTTTTCAGGGACGGGTAAGACCCTCAGCATCATCTGCAGTGCTTTACAGTGGATAGTAGATAAAAAGAAGAATCGAGATTTTGAGATTGAAGCTAATTCGAAGCCGGACCTGGCACCCGGGGGATCGGATGATGAACCCGATTGGGTGAGGAATTTCTCCGTGGAGAGTCGTGACAAGGTTAGAAAGACGAAGAAGGAGCTAGATTTTGCACCAGCAAAGCTCAATCGAAGGAAAGGCGTTGGAAATGGTAGGAATCCGTTAATAAAATGTGAAAGGGGCGACGATACTGGTAGGACGAAAATATTT	344	........(((((...((((..(((((((((.((((((.(((.(..(((((((......(((((.(((.(((((.((.(........).)).)))))......((....))..))).)))))......((((.(((.(((((.(((((..((((((((((.(((.....))).)))..)))))))..((...((((....)))).))......))))).......(...((..(((((.....((((....)))))))))..))...)....))).)).))).))))....)))))))..).))).))))))..)))).)))))..)))).)))))........	-	AGGGGCGACGATACTGGTAGGAC
val-miR676	TGCATTCCAGGGCAGTGGAGC	21	10	RNA_mistletoe-m1311	CL8894.Contig1_RNA_mistletoe:1549:1886:+	-121.6	RNA_mistletoe-m1311-5p	-	10	10	-	CTGGCGAGCATGCATTCCAGGGCAGTGGAGCTGGAGAAGACGTGCAGGGACATGAAGGGGCAGATCCTGTCCAGGCTGACTGGCTCCTGCCATTACAGCCACGATCAGAGTATGGGACCTGATCGCAGAATAGACAGCAGGAACTGCAGCCCCTCTGATAAGCATCATCATCATCATGGAACACCCACATCGACAGTGCCCGGGCCGTGTTGATGTCATGATTACTCTGTATACATTCATTCCTTCCTTCTTCCCGGATGCTTTCCCTGTACACCATCACTCATCCGGCATAGCTTCTCTTTCGTTCTTGCTCCCTGGTGATGAAGGTCTGCATCAGT	338	((((((..(...((((((((((.((((((((.(((((((..(((((((((...((.(((((((.((((((...(((((..((((....))))...))))).(((((((.((.....)))))))))...........)))))).))))..))).))....(((((((......((((((........(((((((((..((....))..))))))))))))))).....((....)).....................)))))))))))))))).((...........)).....)))))))...)))).)))))))))).))))...)..)))..))).	TGCATTCCAGGGCAGTGGAGC	-
val-miR701	GTTGTTTGTTCTGTGTGCCT	20	10	RNA_mistletoe-m1361	CL923.Contig6_RNA_mistletoe:160:247:-	-21.8	RNA_mistletoe-m1361-5p	-	10	10	-	GGGTTTTAATGTTGTTTGTTCTGTGTGCCTTATTTTTGCTTGGGTTGGGGAGTGTAGGCTGGCTGAATAAATGGAAGCAGGAAGATTG	88	.((((((..((((((((((((.((..(((((((((((((....))..))))))).))))..)).))))))))...))))..)))))).	GTTGTTTGTTCTGTGTGCCT	-
val-miR734	CTCTGATTGCCACATATGCTG	21	10	RNA_mistletoe-m1423	CL9774.Contig1_RNA_mistletoe:594:729:+	-40.8	-	RNA_mistletoe-m1423-3p	10	-	10	TCAAGGATCGGCATTATTTGGACAAGGAGTGGGGAAGCTACTTCTCTGGAGTTGGTAGAAAAGTCATCTTGGAGGTTGGCTGTGGAGCCGGAAACACCATCTTTCCTCTGATTGCCACATATGCTGATATATTTGT	136	.((((.((((((((.((.(((.(((..((.((((((((((((.((....))..)))))...........(((.(.((((((....))))))...).))).)))))))))..)))))).))))))))))...)))).	-	CTCTGATTGCCACATATGCTG
val-miR74	GGGTATGTCCAGCTTGAGGGGG	22	10	RNA_mistletoe-m0130	CL1383.Contig1_RNA_mistletoe:1240:1340:-	-35.6	RNA_mistletoe-m0130-5p	-	10	10	-	ATACCAAGCTGGGTATGTCCAGCTTGAGGGGGTCTATTAGGAGAGTCTTTTCTTTGTTTTCCTTCACTATGCATCCAAGCGAGGTACACCCAGCTTGAGAG	101	....((((((((((.((.((.(((((.(((.((.....(((((((.(........)))))))).....)).).)))))))..)))).))))))))))....	GGGTATGTCCAGCTTGAGGGGG	-
val-miR744	GATGCGGGAGATCTGAGCACGCC	23	10	RNA_mistletoe-m1440	Unigene10157_RNA_mistletoe:112:325:+	-52.2	RNA_mistletoe-m1440-5p	-	10	10	-	CCCATTTCCAGATGCGGGAGATCTGAGCACGCCGTTTGAAAGGAGTTATGATCGAAGAAAAGTAGAACCGCGATGAACCTGATTTGAAGAGATTCATGCTATCTCCATAATCCCGAGCCTTTTCCAGAACCGCAGAATCATTTTCTTTCCGAGCCGGAGGCGTGCTGAAGAAGACGTGTTCAGATCTAAAGAATCTCAAACTGAAGGAAGAAGA	214	....(((((((((.(...(((((((((((((..........((..(((((.((...........))...((.((((((((.......)).).)))))))......)))))..))....(((((.(((...(((.(((.....)))..((((...)))).)))..))).))))).)))))))))))))...).)))).........)))))....	GATGCGGGAGATCTGAGCACGCC	-
val-miR746	CACAGAGTGGATCTCGGGCCC	21	10	RNA_mistletoe-m1442	Unigene10163_RNA_mistletoe:1666:1773:+	-40.5	RNA_mistletoe-m1442-5p	-	10	10	-	TGTCGTTCGTCACAGAGTGGATCTCGGGCCCCGGAAACTGGCCATTGATGAGGATCACCTGTTGGGGCACGAGGAGCGGGGTTCTTGTCTCCACCGTGACGTTCCAGG	108	....(..((((((.(.(((((.(..((((((((....((((((.(..((.(((....)))))..)))).).))...))))))))..)..))))))))))))..)....	CACAGAGTGGATCTCGGGCCC	-
val-miR755	GTTCTCGGATCAACAAGGCCT	21	10	RNA_mistletoe-m1451	Unigene10544_RNA_mistletoe:1046:1185:-	-42.5	RNA_mistletoe-m1451-5p	-	10	10	-	GAAGACAACAGTTCTCGGATCAACAAGGCCTCGTCGCCGTCTAAGGTTTCCATCAGCTCCGCGATCGACAGGGGGAAGGGCTTCGGGCCTCGAAGCATTGACGCCATGGCTGGGATTGAGTTCAGGACTGAATTGTAGGA	140	....(((((((((((.((((((((..((((..((((.(((....((((......))))..)))..)))).((.(..((.((((((.....)))))).))..).))..))))..).)))).))))))))))..))))....	GTTCTCGGATCAACAAGGCCT	-
val-miR776	CGGCTGCTGGTCTCGGATCCCCC	23	10	RNA_mistletoe-m1475	Unigene11653_RNA_mistletoe:20:92:-	-21.9	RNA_mistletoe-m1475-5p	-	10	10	-	CAAGGAGATCCGGCTGCTGGTCTCGGATCCCCCTCCAAATGGCGAAACGAAGAAAGCGGCGGCGGACGGCGAG	73	........((((((((((..(((((..((.((........)).))..)).))).))))))..)))).......	CGGCTGCTGGTCTCGGATCCCCC	-
val-miR779	CTGTTACTGTCGTTGGATACCCG	23	10	RNA_mistletoe-m1478	Unigene11707_RNA_mistletoe:1459:1531:-	-23.3	RNA_mistletoe-m1478-5p	-	10	10	-	CTACAGGATGCTGTTACTGTCGTTGGATACCCGATCGGAGGGGACACAATCTCGGTGACAAGTGGTGTTGTAT	73	.(((((.((((((((((((..((((....(((.......)))....))))..))))))).))).)).))))).	CTGTTACTGTCGTTGGATACCCG	-
val-miR788	GTTTAGTCAAGTCAGGATCT	20	10	RNA_mistletoe-m1488	Unigene12557_RNA_mistletoe:149:343:-	-63.2	-	RNA_mistletoe-m1488-3p	10	-	10	CCTTTCCTGGAGATCCTTGCTGATGCAGACGACGTTCGCCCTCTGATAGCCAAGACTTTCGGTAACAAAGAATGAAAGTCCCTTTCCATTTTTTTGATTGATTAGATTTTTGGAACCTGGGCAAATTCGGAAGCTCGATTTTCGAGCCCCGGGCCTTTGGGGGTAGTTTAGTCAAGTCAGGATCTCCCCCTTTTA	195	........(((((((((.((((((..((((.((.((((((((((((..(((..((((((((...........))))))))...(((((....(((((....)))))....)))))....)))....))))).(((((.....)))))...))))....))).)).)))).))).))).)))))))))........	-	GTTTAGTCAAGTCAGGATCT
val-miR812	TCACGTCGGTTCTTATATAAC	21	10	RNA_mistletoe-m1516	Unigene14086_RNA_mistletoe:71:170:+	-44.1	RNA_mistletoe-m1516-5p	-	10	10	-	AATGGATTTTTCACGTCGGTTCTTATATAACCGACGTGACAAATCAGCGAAATTGTATTTTATCTTCGGTTATATAATAACCGACGTGAAAAATCGATTT	100	(((.(((((((((((((((((.((((((((((((...((.(((...(((....)))..))).)).)))))))))))).))))))))))))))))).))).	TCACGTCGGTTCTTATATAAC	-
val-miR817	GAGAGATTATACGCGCGGATGAG	23	10	RNA_mistletoe-m1521	Unigene14429_RNA_mistletoe:911:1034:+	-47.31	RNA_mistletoe-m1521-5p	-	10	10	-	AGCTTACAACGAGAGATTATACGCGCGGATGAGGCGCGGCACGTTAGGGTTTTGGTACCGCCGCGGAGATCCGACTATGTCGTGTCGGGTTGAAATATCCGCGTGTTTGACCCGGCGGTATCCG	124	.(..(((..((.(.(.(((.(((((((((((...((((((.......(((......)))))))))..((((((((........))))))))....))))))))))).)))))))...)))..).	GAGAGATTATACGCGCGGATGAG	-
val-miR822	GGCGTCTCCGTCTTCGGTCTGA	22	10	RNA_mistletoe-m1526	Unigene14738_RNA_mistletoe:514:738:+	-108.52	-	RNA_mistletoe-m1526-3p	10	-	10	CGGAGCGAGATCAACGGGGCTGAAGACGACGGCGCCGTCGACCAGAGGCCGGAATTGCGGCGAAACCGTGGACGGCGGCGGCGAGGACGGCCTCATCGGTTCATGCTCGATCGTGAGGTCGCTCGAGTTGTGCGATCCGTTCCCATCCGCCTCGCTGTCGGCCGATAGGTTTAGGTCAAACGCTAAGGAAGCCGGCGTCTCCGTCTTCGGTCTGATCCGTCTCCC	225	.((((((.(((((....(((((((((((..(((((((..((((....((((......)))).(((((.....((((((((((((((.(((......(((.((..((((((.((......)).)))))).....)).))).......))))))))))))).))))...))))).))))....(((.....))))))))))..)))))))))))))))))).)))).	-	GGCGTCTCCGTCTTCGGTCTGA
val-miR824	GGATTGTCGTCAAGGACTGCCC	22	10	RNA_mistletoe-m1528	Unigene14851_RNA_mistletoe:101:446:-	-96.04	RNA_mistletoe-m1528-5p	-	10	10	-	ACCCAGCCCGGGATTGTCGTCAAGGACTGCCCTGTCTTCCGGTAGCGTCACCGCTGCATCGGATTTTAATCGGTGTGGGGTCGTTTTTCTTCCTTCAGCCTGGAAGCTGCGGCCAGTGCTTTAGTGTATATGCTCTTCGCCGTCCTGTTTATCTTCCGAGTTGAGCCCTGTGATGAACAAAATAGGCTGGTTTTACTCTTTTTTCCAGACATATCTTTCTCATTGTATGTAGTTTTGCATCTTCCAGACTCCCAAAATTTCACTACCCAGGGGGCTTTATCAAGAAGAATCCATCTATAGGCTTACCTTGGCCACAAACCTGTGTGTTACTTCAAGGAAGATGGAA	346	..((.((.((((.((((.(((((((...(((......((((((((((....))))))..)))).......(((((.((((((((....(((((........)))))..)))))).((((......)))).....)).))))).........(((((.((...(((((((.((.(((..((.(((..((((..............))))...))).))..)))..(((((.(((((((..((.....))....))))))).)).))).)).)))))))..))..)))))...........)))...))))))).)))).)))).))....((((...))))..))..	GGATTGTCGTCAAGGACTGCCC	-
val-miR858	TTCTGTGAACATCTGTGTGA	20	10	RNA_mistletoe-m1566	Unigene17964_RNA_mistletoe:36:292:+	-58.73	RNA_mistletoe-m1566-5p	-	10	10	-	ATCTCTGAGCTTCTGTGAACATCTGTGTGATAGAAACGGTTCATGTAATTTCCTGATGTAGTTAGAGAGACGCTCAGTTTTGTCTCACTTTATATTTATTTTTTCATCATGTCTGACATCTCTATCTACATCAGTTTCCATAGCATCTTCAGATTCATCTTCATCCTTGTCCTCGAAAATTATGGGATTTATACCACCATTCTCATGGACTTCATCGACAGCCCCAGCATAGAGCAAGTCTACGGAAGTTGAAAGCT	257	..((.(.((((((((((.((.(((((((....(((...(((.(((.((....(((((((((.((((((...(.((((...((.........................))...))))).)))))).))))))))).)).))))))...)))................(((((...(((..((((((((.............))))))))..)))...))))).....)))))))....)).)))))))))).).))..	TTCTGTGAACATCTGTGTGA	-
val-miR861	CACTGTTGAGGCTCCTGAAGG	21	10	RNA_mistletoe-m1569	Unigene18096_RNA_mistletoe:167:247:-	-33.2	RNA_mistletoe-m1569-5p	-	10	10	-	GACCCGCTCTCACTGTTGAGGCTCCTGAAGGGGAAGGTGTCACCTGAGCTTCTGAAGGGATGCTCAAAGAGGGTGTGGGAG	81	..(((((.(((.((.(((((.(((((..(((((.(((.....)))...)))))...)))).)))))))).))).)))))..	CACTGTTGAGGCTCCTGAAGG	-
val-miR89	GCAAACGAGAAGGTTGGGCTGGC	23	10	RNA_mistletoe-m0166	CL1516.Contig10_RNA_mistletoe:315:466:+	-50.5	-	RNA_mistletoe-m0166-3p	10	-	10	AGGCCCGCCGCTGTTGATGACTGCTGGGAGGGCTCGATCTTCACTCGTTTCAGCCGCTGCAAGGGTTTGAAGGAGATCCTTAGATACAATTTAGAAGGTTTGTTCGTAACTGTCCATTGGCAAACGAGAAGGTTGGGCTGGCTCGAAGGGTC	152	.(((((...((.(((...))).)).(((..((((((((((((..((((((..((((.((..(.((((((((.(((..((((..(.......)..))))))).)))).)))).).)).))))))))))))))))))))))..)))...)))))	-	GCAAACGAGAAGGTTGGGCTGGC
val-miR9	CACCATTATGATCAGAGACGG	21	10	RNA_mistletoe-m0013	CL10130.Contig2_RNA_mistletoe:1331:1579:-	-68.4		RNA_mistletoe-m0013-3p	10	-	10	GCTGAGGAATTTTCTGTTTTCCATCATCGTCGTGTTTAACCAGCAGTAGAAATCTCCTTGACGATCATGGAAATGGATCTTGAAGTCCCCTGCTAATTTGGTGAGGCCAGGCTCCCCTGGCAGAGCGAAGACCATGATCCCTTTCTTCGGTGCACTGAACCAGAAATCTTCTGGACTTAGATCCTTTGTTCTTGGATGCTTCTTACTACAGAACAATACACCATTATGATCAGAGACGGTGATACTCGG	249	.(((((..(((..(((((((..(((((.((.((((......(((((........(((.((.....)).)))...((((......)))).)))))....(((((((((((((....)))))).((((((((.....((((.......((((....)))).(((((.....))))).....))))))))))))..........))))))).........)))).)).)))))..))))))).))).)))))	-	CACCATTATGATCAGAGACGG
val-miR929	GTGTCCCGGCGTATTCTTGAAAC	23	10	RNA_mistletoe-m1642	Unigene2184_RNA_mistletoe:2528:2695:-	-40.6	RNA_mistletoe-m1642-5p	-	10	10	-	GCCCCCTCTAGTGTCCCGGCGTATTCTTGAAACACTGACCTTCTTGGCTCGCAACCATTTCTATGTTGCAAAGAGTTTACTCCAGCTCAGATTGTCCCAGCCACATGTGCAAAAGCAAGAAAATGTTGACCATGCTCGCCACAAAGATTTGATCATTGTTGAGGAGGA	168	.((.((((.(((((..((((((.((((((.......(((..(((.((((.(((((.((....)))))))...(((....))).)))).)))..)))...(((....).)).....)))))).))))))...)))))....((((.(((...))).)))).)))).)).	GTGTCCCGGCGTATTCTTGAAAC	-
val-miR958	AGATAAATCTCTGGGCCAGCTC	22	10	RNA_mistletoe-m1671	Unigene23655_RNA_mistletoe:1272:1397:-	-35.5	RNA_mistletoe-m1671-5p	-	10	10	-	ATTCACGTGAAGATAAATCTCTGGGCCAGCTCAGCTTACATGAACTCGCTGATGCTGTTGAGTGCGGCAGGTGTGAAGATAACTCAATGGGGATGGAGCCGATGGCCTTAGACATGACTGGTGAAA	126	.(((((....((.((..(((..((((((((((.............((((...((((((.....))))))...))))......(((....)))...))))...)))))).)))..)).)).))))).	AGATAAATCTCTGGGCCAGCTC	-
val-miR959	TTCGAACCAACCTGAATGCCT	21	10	RNA_mistletoe-m1672	Unigene23786_RNA_mistletoe:235:432:+	-54.82	-	RNA_mistletoe-m1672-3p	10	-	10	TGGCGCTTCAAACCCCAAGCTTCGTTGGCGTGTTTATTGAACGAGTCAACAGTGGGCCGACGATTCCCAAATCATGCAACCAGCGAATAAGCGAAGAGAGAGGATGCTTCAGAAAATTCCGAGGGGAGATTGCAATCGAAGGTTGTCCATTGAAGATACGCGGGACCTTCGAACCAACCTGAATGCCTGGGAGCGTAG	198	..(((((((...((((..((((((((((((.((((((((..........))))))))))..((((....))))......)))))))...))).........(((.............)))..)))).....(((.((..((((((....((((((...........))))))..)))))))).)))...)))))))..	-	TTCGAACCAACCTGAATGCCT
val-miR963	CACCCGGATCGGCGGCGCTCGC	22	10	RNA_mistletoe-m1677	Unigene24178_RNA_mistletoe:784:855:+	-32.4	RNA_mistletoe-m1677-5p	RNA_mistletoe-m1677-3p	17	10	7	GCGGAGGAGGCACCCGGATCGGCGGCGCTCGCGGGAGGAGGCGGCGGCGGACTTCCGGCAGGCCGGATCTAG	72	..(((...(((..((((((((.((.((((..(....)..)))).)).)))...)))))...)))...)))..	CACCCGGATCGGCGGCGCTCGC	AGGCGGCGGCGGACTTCCGGCAGGCC
val-miR985	GACGGATCTCTCTCTTTACACC	22	10	RNA_mistletoe-m1701	Unigene25460_RNA_mistletoe:154:273:-	-30.4	RNA_mistletoe-m1701-5p	-	10	10	-	CTGGTGCGTGGACGGATCTCTCTCTTTACACCTGAGACCTCTGTGTTTTTTCCTGCAACTGTTTGCTGCGTGTTCTGCTTGTGTTGGTTTTGGTGGGTGATGGGGTTTGGCCGGCGGGTG	120	....(((.(((.((((((((((.((...((((.((((((...............((((....)))).(((.....))).......)))))))))))).)).)))))))).))))))....	GACGGATCTCTCTCTTTACACC	-
val-miR990	CCATGGTGCTGCGTTCGGCCG	21	10	RNA_mistletoe-m1706	Unigene25781_RNA_mistletoe:2482:2599:-	-39.6	RNA_mistletoe-m1706-5p	-	10	10	-	ATCTGCGTTTCCATGGTGCTGCGTTCGGCCGCTGGGTTTGTCCCCGCGGTCAACTACCTCATCGCCTGCGGATCCCCGGCCAATCAGACCATCGGTAACCGAGTTTTCATGGCGGATG	118	(((((((((.(((((((.(((.(((.(((((..((((((((....(((((..........)))))..)))))))).)))))))))))))))).)).)))............)))))).	CCATGGTGCTGCGTTCGGCCG	-
val-miR992	GGGATTGTTACAGCATTAGGC	21	10	RNA_mistletoe-m1708	Unigene2602_RNA_mistletoe:753:928:-	-45.2	-	RNA_mistletoe-m1708-3p	10	-	10	TGCAGGTGTCATAGTCTTTGCTGCTGTAGCCAATTTCATTCCAGAACCAACATTTGTTCCTGGTTCAGATAAAAAAAGCAATGAGAAAGATGAAGATGAAAGCAAAGACAGAATGGAAAAACATCGACGTCAAGTTTTATTTAGTGGGATTGTTACAGCATTAGGCATAAGCTTGC	176	.((((((......((((....(((((((((.(((..((((...((((((((....))...)))))).............(((((((..((((..((((.......................))))..))))...))))))).))))..))))))))))))..))))....))))))	-	GGGATTGTTACAGCATTAGGC
val-miR1	TTCTTCTCCGGCGTTAGGGGC	21	9	RNA_mistletoe-m0001	CL10006.Contig1_RNA_mistletoe:1406:1520:-	-45.8		RNA_mistletoe-m0001-3p	9	-	9	CCGGGGACAACTGGGCCCTAATCCCAGTTAAGGAACTCCACAGTTATATGAACTGATTTTTACTGTTCATAAAACTGCTAAAGTTTCTTCTCCGGCGTTAGGGGCCAGTTTTGGT	115	((((....((((((.(((((((.((.(..((((((((...(((((.(((((((...........))))))).)))))....))))))))..).)).))))))).)))))))))).	-	TTCTTCTCCGGCGTTAGGGGC
val-miR10	TTGGTGATTGTTGTTGTTGCT	21	9	RNA_mistletoe-m0014	CL10133.Contig2_RNA_mistletoe:2238:2393:+	-56.7		RNA_mistletoe-m0014-3p	9	-	9	TCTTCGTTGGGCTAGAGCACTCTATCATCACCTTTGCAGGCTATTTGGGATAAGGCTAATTTGGAGGGATGGAAACATCGGGAGGGACCATGCTTGCATGAGATCTCCGAGTGTCCTGCATGGGGTTGGTGATTGTTGTTGTTGCTTGAATGAGGT	156	.((((((..(((.(.((((..(.(((((((((((((((((.((((((((((................((((....)))).........((((....))))..))).))))))).)))))).)))).))))))).).)))).).)))..).))))).	-	TTGGTGATTGTTGTTGTTGCT
val-miR1025	CTGTGAAATTTGAGATATGGGA	22	9	RNA_mistletoe-m1743	Unigene27333_RNA_mistletoe:162:406:+	-67.4	RNA_mistletoe-m1743-5p	RNA_mistletoe-m1743-3p	14	5	9	CTGCCTGCTTTCGTGATCCGAATTTTACTGTTCTCGATCATGGCTACCAGCGGAAACAAGCACATCAATGCAAAACTGGTACTCCTTGGTGATGTTGGAGCTGGAAAATCTAGTCTTGTGCTGCGTTTTGTGAAGGGTCAATTTGTTGAATTTCAGGAATCCACGATAGGTGCTGCATTTTTCTCACAAACTGTGGCCGTTAATGATGCAACTGTGAAATTTGAGATATGGGATACAGCAGGTCA	245	..(((((((((((((.((((((((((((.(((((((.(.((((((((.((.(....)..(((((((...(((((((((((((.((...........)).(((((.....)))))...)))))).)))))))((((..((((....)))).))))..............)))).)))..............)))))))))).).))).).))).)))))))))).))))))))....)))))))..	TCGTGATCCGAATTTTACTGTT	CTGTGAAATTTGAGATATGGGA
val-miR1042	GGAGGATACAGTAGAATTAGCA	22	9	RNA_mistletoe-m1761	Unigene28659_RNA_mistletoe:1331:1436:-	-33.5	-	RNA_mistletoe-m1761-3p	9	-	9	AGGACACATTCACTGGTTGGTCCTTCTACTTGTGTAAGCCAATCATTGAAGCTCAGCAAGCTTACTTTGAGCGAGGAGGATACAGTAGAATTAGCAGGGTGTGCCA	106	.((.(((((((....((((((...((((((.((((...((..(((..((((((.....))))).)..)))....))...)))))))))))))))).))))))))).	-	GGAGGATACAGTAGAATTAGCA
val-miR1053	ATCCGCGCTGGATCTGGACGCC	22	9	RNA_mistletoe-m1777	Unigene2926_RNA_mistletoe:33:191:+	-72.7	-	RNA_mistletoe-m1777-3p	9	-	9	CCGTCTGGGCTGGCGCACCGGATCTGGACGGGAGGCGCGCGCATGGAGGATGGGAGCCGATCCGCCGGGAGGAGCGCGCATGGAAGGAGAGGAACCGATCCGCCGGGAGGAGCGCGCATGGAAGGAGATCCGCGCTGGATCTGGACGCCGCCAGGAAGA	159	...(((.(((.((((..(((((((..(.(((((.((((((.(.(((.((((.((..((..(((.(((...(.....)...)))..)))..))..)).)))).)))....).))))))...........))).)))..))))))).))))))).)))...	-	ATCCGCGCTGGATCTGGACGCC
val-miR1065	TCTCTCTTGGTTCGGCTTTTC	21	9	RNA_mistletoe-m1794	Unigene3012_RNA_mistletoe:70:407:+	-119.1	-	RNA_mistletoe-m1794-3p	9	-	9	AGCCGAGGAGCATAGTAAGCTTTGGAGGAGGCGAGGCCGAGCGTGGCGGTGAGAGGTTTCGACCCCCAGATGAAATTCGAGCGAAGAAGACAGGCTTGTGCGCAGATCTGGTCGAACGCAAATCAGATCTGAACCGCAAAGGGGTTTCAAATCAGGATGGATTTTGGGCTCTTTCCTTCTCCCGATTTGAAGATCTATTCAAGAAAATGAGAGATACCAGAGGGGAGAGGATCCCAACTCTTATCTATTCCAGGTGTGAGGGAAAGGTCTAGCGTAGAGCAGATCATCCACGATGCGAGTGCAAGGGTCTCTCTTGGTTCGGCTTTTCTAGTTCGGGC	338	.(((..(((((.......)))))......)))..(.((((((.(((.((((((....))).))).)))...((((.((((((.((((((((...((((..(.((((((((((.........))))))))))...((((..(((.(((((.(((.((((((((.(((((.....((((.(((((..((((...((((.((((......))))))))..)))).))))))))).))))).....))))).))).))).)))))....(((((.((.....)))))))..)).)..)))).)..)))).)))).)))).))))))..))))..)))))).)	-	TCTCTCTTGGTTCGGCTTTTC
val-miR1066	TGACAAAGAACTGAAGAAGCCT	22	9	RNA_mistletoe-m1795	Unigene30184_RNA_mistletoe:1444:1749:+	-86.4	RNA_mistletoe-m1795-5p	-	9	9	-	TTGAGGACGGTGACAAAGAACTGAAGAAGCCTGTGATGTTCACTGAATTCGGTTTATCAAACGAGAACATCGATTTCAAACCTGGTCAGCGAGACAGATTTTACAGAACGATTAATGATATCATCTACAAATCAGTGAAGAAAGGGGGATCTGGGGCTGGCTCCTTCATCTGGCAGTTCTTCGTGGGAGGAATGGAAGAGTATAATGATGATTTCGGGATCATCCCGTGGGAAAACTCATCGGTGTATGACGTAATGGCAAGACAGTCGTGCAGGCTGGCTATGGTTCAGGGGGCGCCCCTTCAAC	306	((((((..((((.(...((((((.((.(((((((.(((((((((((...(((..((((...(((((.(((((...........(((((((....(((((((..(.....(((.......))).(((.((......)).)))..)..)))))))..)))))))......(((....(((((((....)))))))...)))......))))).))))).))).)..))).(((....))).))))))...))))).(((((......))))))))))))..)).))))))...)..)))).)))))).	TGACAAAGAACTGAAGAAGCCT	-
val-miR1078	GCAGTTGGGAGAAAGAGACC	20	9	RNA_mistletoe-m1808	Unigene30734_RNA_mistletoe:1219:1464:-	-47.6	RNA_mistletoe-m1808-5p	-	9	9	-	AGGTAAACATGCAGTTGGGAGAAAGAGACCCATCACAGCTCGTCATGATAATCATCCATGTAGCGGTGCTTGTGCCTGTATCTATCCCTGTAGCGGTCTGGGTATCTTCGATGATGATCCCTGTCCCGACGCCTCTTCTCGCCTTCCTCTCTTGCTCTTTTAGCTTCCTCTTCCTCCCTAGCTTTCCTCACTTTCTCTGCTTCTTCAAAAGCCTCCTTTTCTGCCTCTCGATTTGCAAACACTCCA	246	.((......((((((((((((..(((((........((((((((..((((((((((......((((.((....))))))(((((..((......))..))))).........))))))...))))..))))......................(((.....)))...............))))...............((((......)))).....)))))..))))))).)))))......)).	GCAGTTGGGAGAAAGAGACC	-
val-miR1079	AGTCACTACATTGAATCAAGCTG	23	9	RNA_mistletoe-m1809	Unigene30807_RNA_mistletoe:847:1076:-	-57.42	RNA_mistletoe-m1809-5p	-	9	9	-	TGAAAAAGATAGTCACTACATTGAATCAAGCTGATGTACCTTCAGAAGATGTCGTTGAGGTTGTGGTGAGCCCTCCATTCGTGTTTCTTCCTACGGTCAAAAGTTCATTACGTCAAGATTTCCATGTTGCGGCTCAAAATTGTTGGGTTAAGAAAGGAGGTGCTTTTACTGGTGAAGTTAGTGCTGAGATGCTTGTGAATTTGAGCATTCCTTGGGTGATCCTGGGTCAT	230	.........(((.(((((.(((..((((.(..((.((((((((....((.(((.((((...((((((((((.......(((((........)))))......))))))))))))))))).))........(((((((.....)))))))......)))))))).))..)))))..))))))))))).((((((((......)))))))).((..((....))..))....	AGTCACTACATTGAATCAAGCTG	-
val-miR1082	GATCTGTTGGGCGGAGGACCT	21	9	RNA_mistletoe-m1812	Unigene3099_RNA_mistletoe:169:375:-	-78.8	RNA_mistletoe-m1812-5p	-	9	9	-	AGACGTTGCAGATCTGTTGGGCGGAGGACCTGTGCTATTTCCTGGCTTGGCGTCTGAGGGAGAAGAACCGGTTCTACTCCGGTGCGGCTTATCGTCGGCCCCAATATGGCACGGAGGGGGGAGGGTGTTTGCTGTGTGCTTCCGGTGGTCTTGTGGTCTTCTTTCAGGGTTTGGGTTCGACGCTTTTCGGGGGATCTTGCGGCGGTG	207	...((((((((((((.(((((((..((((((..((((.....))))..(((.(((((((((.(((.(((((.......)))))....)))......((((.(((.((.((.((((((.(.(..(((....))).).).)))))))).)).))).)))).)))))))))))).))))))..))))...))).))))).)))))))...	GATCTGTTGGGCGGAGGACCT	-
val-miR1083	ATTTGAGATTGTGGAGAGGATC	22	9	RNA_mistletoe-m1813	Unigene31120_RNA_mistletoe:89:186:-	-29.1	RNA_mistletoe-m1813-5p	-	9	9	-	ACGTGGGGTCATTTGAGATTGTGGAGAGGATCGAACCGGTAGCTTACCGATTGGATCTTCCACAACGGTACAATGGGATGAACAATGTTTTTCATGTT	98	(((((..(((((((.(.((((((..(((((((.((.(((((...))))).)).)))))))..).)))))....).))))))........)..))))).	ATTTGAGATTGTGGAGAGGATC	-
val-miR1084	GTTGGAAATAATGTCGGTGCAT	22	9	RNA_mistletoe-m1814	Unigene3127_RNA_mistletoe:6:128:-	-28.6	RNA_mistletoe-m1814-5p	-	9	9	-	TTTTTGGTTGGTTGGAAATAATGTCGGTGCATGACAGGGTGAAGAACCACTGCAGATGGATTTGCCTTTGATGGTTTTAAAAATTGTACATGAATGATATTTGAGTTCTTAATCTGTTGTCAT	123	.........((((((((..(((((((...((((((((..(..(((((((...((((.((.....)))))).)))))))..)..)))).))))..)))))))....))).))))).........	GTTGGAAATAATGTCGGTGCAT	-
val-miR1089	TCCATTTCTCACCTCGCGAGCC	22	9	RNA_mistletoe-m1819	Unigene3154_RNA_mistletoe:1573:1696:-	-54.9	-	RNA_mistletoe-m1819-3p	9	-	9	TGGTAACGGGGGAAGCGATGGATGGAAGGAGAGATCGAGGGGGGAGGAAGACGACGCCGATGAAGGAACCCTACTCGATCGATTCCTTCCAATCCATTTCTCACCTCGCGAGCCCTAAACGCCG	124	.(((..(((((..((.(((((((((((((((.(((((((..(((.(.....)....((......))..)))..)))))))..)))))))).))))))).))..)))))...)))..........	-	TCCATTTCTCACCTCGCGAGCC
val-miR1091	TTTCTGTGTCCGGATTGCGGTC	22	9	RNA_mistletoe-m1821	Unigene31712_RNA_mistletoe:150:297:+	-49.9	RNA_mistletoe-m1821-5p	-	10	9	-	CAAACCAGGGTTTCTGTGTCCGGATTGCGGTCTGAAGTTCTCGAGCTCGTTCAGGGCGAGATGGCGTCGCAGGCGTATCTTGACAAGATGACCGTCCGGCAGAACTACCGTAATCTCTGGCACACCGATCTAATGAGAGCCATCACGG	148	....((.(((((..((((((.((((((((((....(((((((..((((.....))))..(((((((((.((((.....))))....)))).)))))..).))))))))))))))).).))))))..)))))..(((......))).))	TTTCTGTGTCCGGATTGCGGTC	-
val-miR1094	TGAAAAACTGTGGCTCTGCCA	21	9	RNA_mistletoe-m1824	Unigene31752_RNA_mistletoe:4020:4080:+	-23.3	RNA_mistletoe-m1824-5p	-	9	9	-	GGGTTTTCTTTGAAAAACTGTGGCTCTGCCAAACCTGGCAAGCCTTCGGGTTTTCATCCCT	61	(((.......((((((.(((.((((.(((((....)))))))))..))).)))))).))).	TGAAAAACTGTGGCTCTGCCA	-
val-miR1098	CACAATGGTTGCAGATATGC	20	9	RNA_mistletoe-m1828	Unigene31969_RNA_mistletoe:1031:1204:-	-53.2	-	RNA_mistletoe-m1828-3p	9	-	9	TGCAGAGGAGATCCCTTGCATTTCTGCAGTTGTTGTGGCCCTGCTTTCTGAGCCAAAACCTAGAATTGATTATACTTTGAAGGCTGTTGGCGGAAGCTTGACTGCTATTCCTGGAATTTCAGATATGATTGATGATACAGTGCACACAATGGTTGCAGATATGCTTCAATGGCC	174	.((.((((.....))))((((.(((((((..((((((((.(((...((((.(......).))))((..((((((.(((((((((.((((((....)).)))).)))...........))))))))))))..))....))).)).))))))..))))))).)))).......)).	-	CACAATGGTTGCAGATATGC
val-miR1109	ACGACGACGAGAACTCCCAT	20	9	RNA_mistletoe-m1841	Unigene32728_RNA_mistletoe:706:808:+	-38.3	RNA_mistletoe-m1841-5p	-	9	9	-	GCGCCGCCGGACGACGACGAGAACTCCCATCCGGAACTGGACGACGACGGCTCAGATCGGGAAACGGAGCGGCGGCTCTTGGTGTCGGATTTTAGCAGGCGCT	103	(((((((..(((((((.(((((.((.((.(((.((.((((.((....))..)))).)).(....))))..)).)).))))).)))))...))..)).))))).	ACGACGACGAGAACTCCCAT	-
val-miR1111	AGGTGGGCTTGTGCTTTGTATC	22	9	RNA_mistletoe-m1843	Unigene3273_RNA_mistletoe:1819:2039:-	-50.64	-	RNA_mistletoe-m1843-3p	9	-	9	ATCCAAAAACGCTGCAATTGCACAGGTACACCAAACTCTTTGGCGACATCCTCCTTGAAATGGTTAAAGGGCATCTGTTTTTGAATTCGAAAACTGCGAACTTTATCATGATCCACAAGATCAAAATATATATCCTTCCCAATCTGTTCTACAAGGTCCTCATCTCGTGCAACCTTTATAATGGTAAAAAGGTGGGCTTGTGCTTTGTATCTTCTCTTGTC	221	..........(.(((((..(((((((..((((..........((((......(((((..(((((.((((.(((...(((((((....))))))))))...)))))))))((((.....)))).............................)))))........))))...(((........))).....))))..))))))).))))).)..........	-	AGGTGGGCTTGTGCTTTGTATC
val-miR1124	AATCAAGTTGGGTATGTCTAGC	22	9	RNA_mistletoe-m1856	Unigene33739_RNA_mistletoe:264:387:-	-34.3	RNA_mistletoe-m1856-5p	-	9	9	-	TTTGTTTTGTAATCAAGTTGGGTATGTCTAGCTTGAGGGAGAGTGTTACCAGTGTTTTTTTGTTTGCTTTGTTTTCTTTAATTATGTATCCAAGCTAGGTAGACCTAGCTTGAGGGGGGTGGGG	124	((..((((....(((((((((((.(..((((((((.(((((((..(.....)..)))))))...(((...(((......)))...)))..))))))))..).)))))))))))..))))..)).	AATCAAGTTGGGTATGTCTAGC	-
val-miR1141	TTGAAATGATCGCGATCCATG	21	9	RNA_mistletoe-m1874	Unigene34566_RNA_mistletoe:1235:1422:+	-58.6	RNA_mistletoe-m1874-5p	RNA_mistletoe-m1874-3p	14	9	5	CAAGGATTCTGCCCAGAGAACATTTTTTGATATTCTCAAAACGAGAGGTGAAAAGCTATCGCGGTATCCGCCTCTTGTTTCTGTTGATCTCTCACCCCCACCGGTAGTGAGGGAAGGAGTCTTGGCATTGCTTGAAATGATCGCGATCCATGACAGCATGATGGTTCCACTTTCGGGCAAAAAGGAAG	188	..((((((((.....(((((.(((....))).))))).((((((((((((....((....))......)))))))))))).......((((((((..((...))..)))))))).))))))))....((((((((((((...((.(((.(((....)))))).))..)).))))))))))........	TTGAAATGATCGCGATCCATG	TGATGGTTCCACTTTCGGGC
val-miR1142	GGTGTTGGCAGAGAGTTACGA	21	9	RNA_mistletoe-m1875	Unigene34566_RNA_mistletoe:1999:2105:+	-35.4	RNA_mistletoe-m1875-5p	-	9	9	-	AGGTGGCTGAGGTGTTGGCAGAGAGTTACGAGGTGATTTATAGGGCGATCATGGACCCAAAGAATGGTTATTCAGACCCCATGTCTCTCGCCAGGCACCCGCCAGAT	107	...((((.(.(((((((((.(((((.((.(.(((........((((.......).)))...((((....))))..))).).)).))))))))).))))))))))...	GGTGTTGGCAGAGAGTTACGA	-
val-miR1152	CCTCGGCCCTCAATCTACGACT	22	9	RNA_mistletoe-m1887	Unigene35256_RNA_mistletoe:547:714:-	-49.8	-	RNA_mistletoe-m1887-3p	9	-	9	TGCCGAACACTGTTGTAGTTGACGGTACAGATATCCCCCCACGCATGGACGTCGTCCAATCCGAATGAGTCGGTTCGCGACTCTGAGCCACTGACCTTCCGACGATGGCGATGAGACCGCCGGCTCTGTTCACGGCCCTCGGCCCTCAATCTACGACTACCGATGGAT	168	..(((......(((((((((((.(((...((...((.........(((((...)))))....(((((((((((..((.(.(((...((((.((.........)).))))...))).)))))))))).))))..))...)).))).)))).)))))))......)))..	-	CCTCGGCCCTCAATCTACGACT
val-miR1170	TTGGACTCTGCGGACTTGCC	20	9	RNA_mistletoe-m1907	Unigene36534_RNA_mistletoe:647:724:-	-23.9	-	RNA_mistletoe-m1907-3p	9	-	9	TCGCGACTGACTTCAGGAGGATCTATAGAGTCCACGAGCGGCTCTTCATTGGACTCTGCGGACTTGCCACAGATGCAC	78	..(((.(((......(((((.((..(((((((((.(((......)))..)))))))))..))))).)).))).)))..	-	TTGGACTCTGCGGACTTGCC
val-miR1228	GACGTTGATCATGAATTGTTGAC	23	9	RNA_mistletoe-m1970	Unigene41087_RNA_mistletoe:714:886:+	-50.7	RNA_mistletoe-m1970-5p	-	9	9	-	CAAGGAAGGCGACGTTGATCATGAATTGTTGACAGCAGAGCAAGGTTTTTCAAATCCATGGGCCACCTATTATGGTTACTACTATCCTGGTTATGATGCTTGCTTTGGGGAGTTGGATAGCCATGGATATCACGTTGCTGGTGATGATTTAAATGTTCAACACGCTGCTTTGC	173	(((((..((((..(((((.(((((((..((..((((((....((((..((((......))))..))))..............((((((((((((...((((.(....).))))...))))))).))))).....))))))..))..))))..))).))))).)))).))))).	GACGTTGATCATGAATTGTTGAC	-
val-miR1229	ACCTGGCTCCGGCGGCTGCTG	21	9	RNA_mistletoe-m1971	Unigene41093_RNA_mistletoe:171:390:-	-106.4	-	RNA_mistletoe-m1971-3p	9	-	9	ACGGCCTTGAACTCGGCTTCGCAGCAGAGGAAGGTGTCGAGGAGTTTCCGGAGCCAGGGGATGGAGAGGAGGCGATCGACGTCGTCGGCGTCGGCGGGTGGGAGGAGGTCGGAGAAGCGGCCGGAGACGTGCTGCTGGAAGAGGTCGAGGAACTCGAGCTCCTGCTCGTGGTGGCTGTCCATGGAGGCGACCTGGCTCCGGCGGCTGCTGATGCGGCCGA	220	.(((((.....(((.(((....))).)))....(((((.((.(((..(((((((((((..(((((.((..((((.(((((...))))))))).(((((..((((....((.....((((((((....)).))))))....))..(((((...))))).))))..))))).....)).)))))........)))))))))))..))).)))))))))))).	-	ACCTGGCTCCGGCGGCTGCTG
val-miR123	TTGAAGAACTCAATTCAGTTGG	22	9	RNA_mistletoe-m0237	CL1777.Contig3_RNA_mistletoe:346:429:+	-29.9	-	RNA_mistletoe-m0237-3p	9	-	9	TTATATGTTCGTCGGCTGGATTGAATATCTTCTTCGTTCTAGTTTTCGAACTTTGAAGAACTCAATTCAGTTGGCGTCAGTTTT	84	.....((..(((((((((((((((...(((((...((((........))))...)))))..))))))))))))))).)).....	-	TTGAAGAACTCAATTCAGTTGG
val-miR1230	CAAGACAGAGGAGGGCTCGCCT	22	9	RNA_mistletoe-m1972	Unigene41098_RNA_mistletoe:280:423:-	-51.4	RNA_mistletoe-m1972-5p	-	9	9	-	TCCAAGCAGGCAAGACAGAGGAGGGCTCGCCTCTATATCACATGGCGATGCATTGTCATCTTGCTGCGTTCTCATGACTGATGGGTTTAGGGTTTTAGGAAAGGTGACCACCCACCTCTATCATGGGAGACTGCGGCTTTGGAG	144	(((((((.(((((((..((.((..(((((((............))))).)).)).)).)))))))((.(((((((((..(((((((....((((...........)))))))))..))..)))))))))...)).)).))))).	CAAGACAGAGGAGGGCTCGCCT	-
val-miR1253	CCTTGGAGGGGGTTGGGGTGC	21	9	RNA_mistletoe-m1997	Unigene42447_RNA_mistletoe:285:355:-	-28.6	RNA_mistletoe-m1997-5p	-	9	9	-	CGCCTTGGAGGGGGTTGGGGTGCCGCACGGGTGAACTGCTGTGTTGAGACGCTCAGCCCGTGACAAAGTGC	71	(((.(((..(.((((((((((.(.((((((........)))))).)..)).)))))))).)..))).))).	CCTTGGAGGGGGTTGGGGTGC	-
val-miR1257	CTCGGTTTGTTGATTGGTGGGAT	23	9	RNA_mistletoe-m2001	Unigene42624_RNA_mistletoe:1187:1348:+	-42.78	RNA_mistletoe-m2001-5p	RNA_mistletoe-m2001-3p	16	9	7	CCTGCTAGATGGTTTGGGGCCTCGGTTTGTTGATTGGTGGGATACAGGGGTTCTTCCAGTTGATGCTGATTTACTTCCCCCGGATATTCCTGGTTACAAAACACCTTTCAGGCTTCTTCCTACCGGAATGCGATCGAGATTGACCAGTAAAGAGCTGACTAG	162	...(((...(((((......(((((((.((...(((((((((..(.((((......((((....))))........)))).)......(((((..............))))).....)))))))))...)))))))))...)))))......))).......	CTCGGTTTGTTGATTGGTGGGAT	CTACCGGAATGCGATCGAGATTG
val-miR1269	CCCGGTACCGTATGACTTAGAGT	23	9	RNA_mistletoe-m2013	Unigene43102_RNA_mistletoe:517:626:-	-50	RNA_mistletoe-m2013-5p	-	9	9	-	TGAGGTGGGCCCCGGTACCGTATGACTTAGAGTGTGTTACGGAAGGAGGCTCCCTTGCACGGGTCGGCCACTCGGCCACTCTTGTCATTGGGGGCCGGCTGCTCATCCAT	110	((.(((((((.(((((.(((.(((((..((((((.(((.(....)..(((((((......)))..))))....))))))))).))))))))..)))))..))))))))).	CCCGGTACCGTATGACTTAGAGT	-
val-miR1270	AACGCGGACGGACAAATCTTAGT	23	9	RNA_mistletoe-m2014	Unigene43102_RNA_mistletoe:1644:1911:-	-80.89	-	RNA_mistletoe-m2014-3p	9	-	9	GGAGTGAGGGGAAAAGGTTTTGTTGTCGTGTTTCTTTCCTCCGGTTCTATCATCTTTTTGTCAGTTTCCTGCTCCTTTCCCAATCGAAGAAAACGAGTTTTCCGGGTATGAGATGAGCCAATCATCAGACCCAAAAGAATGCACCGAAGCGAAGGAAGACAAACCCGATTGGAACTCATCTTCACCGCCATTAGAAAGCGTGGCAGGATTCTCGGCGAGCCGTAGTGCCTACAGAAACGCGGACGGACAAATCTTAGTAACCTCCCTC	268	.(((.((((..(..(((.((((((.((((((((((..(((.((((((............(((((..((((((((((((((((((((..(....)..(((((((((((....(((((.....)))))..)))).......(((......)))..))))))).....))))))).....................))))).).)))))))..)).))))))))).)).).....))))))))))...)))))).)))..)..)))).)))	-	AACGCGGACGGACAAATCTTAGT
val-miR1275	GTTCTTCTAATCGTCGCGAT	20	9	RNA_mistletoe-m2019	Unigene43222_RNA_mistletoe:646:853:-	-65.03	RNA_mistletoe-m2019-5p	-	9	9	-	TGTTTTCTTAGTTCTTCTAATCGTCGCGATTAACTTCCAGAACGTGATCCTATTCGGCTTCGCCTTGTTGGTGATCTTCCTCCTCTTCCTTGGGGCTCATGTCTACATAACGGCTTTATGGCATCTGGCTAGCGTCGTGTCGGTTCTTGAGCCGGTGTTCGGGTTGGCTGCGATGAAGAAGAGCTTTGTGCTGTTGAAAGGGAAAGCC	208	.(((((((((((((((((..((((((((.(((((((..(((.(((((........((..(((((.....)))))....)).((((......)))).))))))))......((((((..((((((..(((....)))))))))......))))))......))))))).)))))))))))))))))..............)))))))).	GTTCTTCTAATCGTCGCGAT	-
val-miR1289	TAAGGGATAGAGTGTAACTGCCT	23	9	RNA_mistletoe-m2034	Unigene4659_RNA_mistletoe:58:225:+	-46.6	RNA_mistletoe-m2034-5p	-	9	9	-	AATGATATAGTAAGGGATAGAGTGTAACTGCCTAACTGCCTGGTGGTTGGGTTTTATAACCGCCAGGGGCAGATATGTAATTGTCTTGTTTTTCTGTTATAAATAGGAGGTAGGAAGGGTGTAAGGGGCGGTCTGGTTTTTACGGTTTGTAGACTGGGCTTGAGAGAG	168	........(((..((.(((((.(((((..(((..(((((((((((((((.......)))))))).........((..(.....(((((..((.((((.....))))))..)))))...)..))..)))))))..)))..))))).)))))...))..)))........	TAAGGGATAGAGTGTAACTGCCT	-
val-miR1292	AATCGGAAGCTGTCATCATCATC	23	9	RNA_mistletoe-m2037	Unigene4716_RNA_mistletoe:822:914:-	-33.2	-	RNA_mistletoe-m2037-3p	9	-	9	ACTGGACCTTTGATGGTGGTTGTCCTCGGGTTCTGGTGCCCATTGCCAATGGCATGGACGAATCGGAAGCTGTCATCATCATCGACATCCTAC	93	...(((...(((((((((((.(....(((.(((((((..((((.(((...)))))))....))))))).))).))))))))))))..)))...	-	AATCGGAAGCTGTCATCATCATC
val-miR1293	TGAAGATCGGACCGAGTTTTGT	22	9	RNA_mistletoe-m2038	Unigene4725_RNA_mistletoe:369:536:-	-48.8	-	RNA_mistletoe-m2038-3p	10	-	9	TCCATAGTCACACCGAGGTGGTCTGCCATCTAGTGAACCCCCGGGTATGCGTTGAGATTAATGCGTCGCGCACGCCGTTCGACTTTGTCTGGATTACGATTGGCGAAGAGTATCGGTGTAGACAGCGAGTTATTTATGAAGATCGGACCGAGTTTTGTGATTCATGCA	168	..((((((((((..((..(((((((..((((.(((((((....)))..((((((....)))))).((((.(((((((.....(((((((............))))))).....)))))).)...)))).....))))..)))))))))))..)).))))))).)))..	-	TGAAGATCGGACCGAGTTTTGT
val-miR1307	GCGACTGAGGTCCTGCGCGACC	22	9	RNA_mistletoe-m2055	Unigene5315_RNA_mistletoe:156:249:+	-43.9	RNA_mistletoe-m2055-5p	-	9	9	-	GGAAGCCGCCGCGACTGAGGTCCTGCGCGACCGGGAGGAGCAGCGTAGGGCGAGGCCGTCGCGCGCGAGGGATCTGCCGGGATTGGGGGAGCCG	94	......(((((((((.(..(((((((((..((....))....)))))))))....).)))))).)))..((.(((.(((....))).))).)).	GCGACTGAGGTCCTGCGCGACC	-
val-miR1308	CTTCAAGCGCTCGTCTGGATCT	22	9	RNA_mistletoe-m2056	Unigene5388_RNA_mistletoe:94:317:+	-81.61	RNA_mistletoe-m2056-5p	-	9	9	-	GTCCTGTTCGCTTCAAGCGCTCGTCTGGATCTGGTTCGAAATGGACTCAGAGGTTGGCCGTCGGAATAATGATGCCGATCAAAAGCGCCGTCACAGAGCTCCACCAGAAGCGGCGCACCAGCAGTGTGCCGCGGAGTCTGCTGCCGTCGAGAACGCCCCTACACGAGCTCGAGCGCCAGGATCCCGAGATGACGAAGGAGGCTTGCTCAGATTTTTTCAAGGAA	224	.((((((..(((((...((.((((((((((((.((((.....)))).....(((((((.((((......)))))))))))....((((.((..((((.((((.......(((((((((.....)))))))))))))))))..))..(((((..((........))..)))))))))..))))))..))))))))...)))))..))...((.....)).)))).	CTTCAAGCGCTCGTCTGGATCT	-
val-miR1311	GTTTGTGTAGCTTGAACCGAGGA	23	9	RNA_mistletoe-m2059	Unigene5494_RNA_mistletoe:684:773:+	-25.4	-	RNA_mistletoe-m2059-3p	9	-	9	GAGGTCATCAGCGTTTGGTTGGGGCCGTGGATGGCTCGTTTGAAGTACTTGTAGTTAGTTTGTGTAGCTTGAACCGAGGAAGACGACCGA	90	..((((.((..(.(((((((.((((((..(((((((((...........)).))))).))..))..)))).))))))))..)).))))..	-	GTTTGTGTAGCTTGAACCGAGGA
val-miR1326	CAGTACTCTACTCTAATAGTG	21	9	RNA_mistletoe-m2079	Unigene6337_RNA_mistletoe:70:286:-	-90.2	-	RNA_mistletoe-m2079-3p	9	-	9	TGGTGTGAGCACCATCATTACTATTAGACTAGAGTACTGAAGCATTATGGACTCCATTCTAGTCCAGTAGCTTGATTCCCAAGGCCTGCATCAGCAAGCGGTGTCTGGGATCTGTGTTCGTGAAACGTCATAGTGGTGTTTGGTTACTTGAACTGGCCGGAGTAGCATTGAGGTACTGGGCTGCATCAGTACTCTACTCTAATAGTGATGACACCCT	217	.((((....)))).((((((((((((((.(((((((((((.((...((((...))))...(((((((((.((..(((((((.(((((((........)))).)))))))).(((((..((.....)).))))).....((((((((.......)))))))).....))..)).))))))))))).))))))))))).))))))))))))))......	-	CAGTACTCTACTCTAATAGTG
val-miR133	CAACTGGTAGAGTTTGGCACT	21	9	RNA_mistletoe-m0260	CL1911.Contig1_RNA_mistletoe:1004:1212:-	-49.4		RNA_mistletoe-m0260-3p	9	-	9	ATCATATTGTGTTTCAATTAACCAGTGCTCAGGCTTTCAGTCTGGAACAGTCAATCTCAAAGAATCATCTGTACAAATTACGTTGATCTCTAGGAGATGTACACGCCGTTTAGGTACAAGAATGTGGAGGAGGGGAGCTAACCTTGAAGGGGATACTGCTAACTTTATAGAAACGGAACAACTGGTAGAGTTTGGCACTTCAATGTCCT	209	...((((((.(((......))).(((((.((((((((((((.((.....((..(((((..(((((((..((((.....)))).)))).)))..)))))..))...((((((...........(((((((...((.((....(((....)))....)).))..))))))).))))))..)))))))..)))))))))))).))))))...	-	CAACTGGTAGAGTTTGGCACT
val-miR1335	TTTACCCGGACGGAAAAAGCCT	22	9	RNA_mistletoe-m2088	Unigene6758_RNA_mistletoe:389:517:+	-46.6	-	RNA_mistletoe-m2088-3p	9	-	9	AAGATCACGGGGTATTCGCTGTCAAAGGGTCTAGGTATCGGCAAGTACATAGCATCTGACATTTTCTTTGTCGGTGGGTATGCTTGGGCGATCTACTTTTACCCGGACGGAAAAAGCCTCGAGGATAAT	129	...(((.((((((.((..(((((...((((..((((((((.((((((.((..((.((((((.......)))))))).)).))))).).)))..)))))..)))).)))))..)).))))))..)))...	-	TTTACCCGGACGGAAAAAGCCT
val-miR1359	TTGGGAAGGATGAGTGCAGCT	21	9	RNA_mistletoe-m2115	Unigene8705_RNA_mistletoe:167:376:-	-69	-	RNA_mistletoe-m2115-3p	9	-	9	AAGAGCCTCCTGCATATCATCTTGCCTGGAGAGTCTTTGAATTTCCTTGCAGATGACATATGGGTTCTTCGTGTGAATCGGGAGAGACATCGGGGAAGCATTCTCTTCTACAGGGAAGACTTGACGCCGATTTTTGAATAAAAACTCAGATGTTATGGGGGGGATGGGGGGCGTGTGGGTTGGGAAGGATGAGTGCAGCTTTGAAGCTCT	210	.(((((.((((((((.(((((((.((..(...((((((.(...(((((.(..(((((((.((((((.((((...(((((((..((....)).(..(((..((((((.....))))))..)))..).))))))).))))....)))))).))))))).).)))))).)))))).......)..)).)))))))))))))....)).)))))	-	TTGGGAAGGATGAGTGCAGCT
val-miR1362	CTGAGTTTCAGGAGTCCTCTGTA	23	9	RNA_mistletoe-m2118	Unigene8933_RNA_mistletoe:128:493:+	-109.8	RNA_mistletoe-m2118-5p	-	9	9	-	TTGAGTCAAGCTGAGTTTCAGGAGTCCTCTGTAAGCCGTGTGACATCAACGAGATCGACCGAGAGATCCACGGAATATTTTAGCGCACCGAGGTCAAGCGCTGTAGAAATCAAGGTCGAGGGATTAGGTTCAGAACAAGAAAGCGGTTGCAGAGTCGAAGAAGTTGCAAGTGTAGGTTTTAATTTAATCGAATGCTTGGATCGAGGTTGGCTTCGATTTTGTTTTCAAACTGAGATGTCAGGATCGATTTCAAGGAAGAGGTAAAATCGACTCTTAGGTTTTTACTTCGGGAGGCCAAACTCAAATCGAGGGGTTCAAACCCTAGATCTGCATGTAGAAGTCTGAAATCAAGCTTCTCTGACTGTT	366	...(((((((((..((((((((..((..(((((.(((.............((((((((((..((.(((..(((.......((((((((....))...))))))..((((.((((((((((((((((((((.(((((......(((.((((((..((...))..)))))).)))..)))))))))))))).....((((...)))).....))))))))))).))))...))).))).)).)).))))))))......(((((((((((........)).)))))))))....))).........(((.((((.......)))).))).)))).)..))..))))))))..))))....)))))...	CTGAGTTTCAGGAGTCCTCTGTA	-
val-miR159	CCTGGCCTGATGATCTCTCTTGG	23	9	RNA_mistletoe-m0310	CL2109.Contig5_RNA_mistletoe:189:479:-	-118.7	RNA_mistletoe-m0310-5p	-	9	9	-	TGATTTGCAGCCTGGCCTGATGATCTCTCTTGGTGCAGTGCAGCTTCAATGAAATGTTATTTTTGATAAAAATGCAGGAATCAGAAACGGGTAGTTGGCACATGCCGACAGCCTTGGGCAATGACATTGAAACTCCCCGACAATGGGTGTGTGCCACCCGGGCCCAGGCCCAGGCCCAGGCCCGGGCCCGGGCCCGGTCCAGGGCAATTTCGCAGGCCAGTACGAAGACGAAGTTTTTATCTTCTCTGTTCAGGGGAAGATCAAGGAGGGCTGTTTTAGGGTTTGAATCAA	291	(((((((((((((..(((..(((((((((((((....((((.((((...((((((.(..((((((((............))))))))..)...((((((....)))))).(((((((((........((..((.((((......))).).))..))..(((((((.(((((.(((....))).))))).)))))))))))))))).)))))).))))..))))..(((.((((.......)))))))..))))))).))))))))).)))))))..........)))))).	CCTGGCCTGATGATCTCTCTTGG	-
val-miR182	TTTTTGGTCTTTGAATTCTT	20	9	RNA_mistletoe-m0354	CL2287.Contig4_RNA_mistletoe:718:1005:+	-94.5	RNA_mistletoe-m0354-5p	-	9	9	-	TCATAAGATGTTTTTGGTCTTTGAATTCTTGTACGATTTCTGTCCCCAGTTTGAGAAAATGGGTCATCGGATGGAGGGTTGTAGGGGCGGGAATATGATGCGGAAGGAATTTGGATTGAGTTATAAGAAGAAAAGCTTGGTCCTAGGTGTGACTACCGCTATTAGCAGTAATTCCTTGGTGGTCAGTCGGTCATCTAGTTGTGAAGCCTCTGATCAAACTCTCAACCAGGAAACTGAATTGGGGAAAGCAGTCCAGGGGGTGTCAAAGCCCAAGCACATGCTACTGGA	288	(((..((((((.(((((.((((((.((((((...((((.((.((((((((((................((...(((((((.(((((((.(((((.((((((((.((..((..((((..((((...........))))..)))).....))..)).)))).))))......)))))..((((..(....)..))))..........)))))))....)))))))..)).(....).)))))))))).)).))))))))))...)))))).))))).)))).))..))).	TTTTTGGTCTTTGAATTCTT	-
val-miR19	ACGAAGATTGACCGGTTGAGCTT	23	9	RNA_mistletoe-m0026	CL10264.Contig1_RNA_mistletoe:2537:2642:-	-31.9	RNA_mistletoe-m0026-5p	-	9	9	-	AGCCAATAGAACGAAGATTGACCGGTTGAGCTTATGAGTAGTCCTGGAAACTCCGGCACTGATGCATTCACAACTCAGAAGGTGGTCAGTCGGAAGTAATCCGGCG	106	.(((......((...(((((((((.(((((...(((..((((.((((.....)))).))))...)))......)))))....)))))))))....)).....))).	ACGAAGATTGACCGGTTGAGCTT	-
val-miR205	CAACGAGTCTTCGGAGCCCG	20	9	RNA_mistletoe-m0399	CL2644.Contig2_RNA_mistletoe:1565:1746:-	-68.42	RNA_mistletoe-m0399-5p	-	9	9	-	GCCGAGCCCTCAACGAGTCTTCGGAGCCCGAAACCAAGCACAAATGCTATAGTGCCCCGCCGTCTCCCGTGCTCAGGACATCCTCTGCTGCCGATATACTTGCAGATCAGGCCGGGACGCTCGCTGATGATCCATTAGAGGCGATCAGCAAGGCGTCCGCGAGGATCGTTGATGGCGACGGA	182	.(((.(((.(((((((..((((((((((........((((....))))..(((((((.(((...(((.(....).))).....(((((.............)))))...))).))).)))).((((((...((......))..))))))..))).)))).)))..))))))).)))..))).	CAACGAGTCTTCGGAGCCCG	-
val-miR214	CGTTAGGGTTCTCGTCACTGA	21	9	RNA_mistletoe-m0420	CL280.Contig1_RNA_mistletoe:597:661:-	-23.9	RNA_mistletoe-m0420-5p	-	9	9	-	ACGTAACAAGCGTTAGGGTTCTCGTCACTGAACATCTGCGACGGCGGCGGGGGCTGCGCGGCGTA	65	((((.....((((...((((((((((.(((...........))).)))))))))))))).)))).	CGTTAGGGTTCTCGTCACTGA	-
val-miR227	CGAGATGATTTTGGAGCTGGACG	23	9	RNA_mistletoe-m0452	CL2996.Contig1_RNA_mistletoe:30:271:-	-75.24	RNA_mistletoe-m0452-5p	-	9	9	-	AACAATTGTGCGAGATGATTTTGGAGCTGGACGATACAAGAGTGGAGGTGTGTTCACAACTGGACCTGGGAAGCCCAGGAGGGGAAGGCCTGGTTCGAGAGAGATAAAGAGAAGCAGGCCGTCTAGTGAACCCGATTTTGATTATGAAGATGACCCGGACATGATGTTCTGATGTGACAAACCGGTTTTTTCATGGCTCGGCGGGCAAGTTGGGGGATCCAAAACATCTTTGTAATCATGGA	242	..((....(((((((((.(((((((.((.(((....(((((.(((......((((((.......((((((...))))))...(((.((((((.(((..............))).)))))).))).))))))))).)))))..........((.((((....(((.((..(((...(((......)))...)))..))))).)))))).))).))...))))))))))).)))))....))..	CGAGATGATTTTGGAGCTGGACG	-
val-miR272	ACCGGAGGAAGAAGCTTAGAAAC	23	9	RNA_mistletoe-m0554	CL3549.Contig2_RNA_mistletoe:41:136:+	-30.46	-	RNA_mistletoe-m0554-3p	9	-	9	CGCCTGGGGGTGGATCTGGCCGCCCTTCTCCGGCGTAGGGGATGAGAAGGGAGCGAATGGACGACCGGAGGAAGAAGCTTAGAAACATCATCGGCA	96	.(((.(..((((..((((((..(..(((((((((((........................))).)))))))).)..)).))))..))))..)))).	-	ACCGGAGGAAGAAGCTTAGAAAC
val-miR275	TTGGTCGTACAGGCGGACTGTA	22	9	RNA_mistletoe-m0559	CL3607.Contig1_RNA_mistletoe:417:658:+	-83.2	RNA_mistletoe-m0559-5p	-	9	9	-	AGGTAAAACATTGGTCGTACAGGCGGACTGTAATGATACCGTGAAGTCTCTTCACGAGCGCATCCAGCTCCTTACTTGTATACCCTTGATGGATCAGAGGTTGATATACGAGGGGAAGCAGCTTCAGTGGGAGCAGTCTTTGGCGGAGTGTTCGATTCAGAACGATGCGGGGCTGCAGTTGGTGGGTCGCATGAGAAGCACGGGGTACCCTTTGGCCTGGAAGGCCATTCATGAGATGCTTT	242	(((((...((((((((...(((((.((..(((......(((((...((((....(((.(.((.(((((..(((((((((...((((((.((.(((((...))))).))))))))...))).....)))))).((((((((..(((...(((((......))))).))))))))))).)))))))).)))...))))..)))))..)))...)).)))))...)))))...)))...))))).	TTGGTCGTACAGGCGGACTGTA	-
val-miR290	TTATGATCCTGCTAGGATGCT	21	9	RNA_mistletoe-m0603	CL3773.Contig2_RNA_mistletoe:524:817:-	-97.46	RNA_mistletoe-m0603-5p	-	9	9	-	TCGTGAAGGATTATGATCCTGCTAGGATGCTTGTGTCGAACCCCTTCGCCATCCACTTATGGTGCCAGATGGAGCTTGCTGACCACTCCAAAGACGACGTAGTGCCCCCTCCGGAGCTTATTTTGCTGCCCCAGAGCGCCACGGTGACAGATCTTAAAAACGAAGCCACTCGGGCTTTCCAGGAGGTGTACCCCATCTTTAAGAGGTTCCGGGCTGAGGAACTGCTGGACTACGGGTGCGTGGATGACATGATGACGGCGCGTGTGTTGGTCGGGTCGGGCAGTCTTGTTCGGG	294	(((...((((((.((((((.(((((.((((..((((((.......(((((((.((((..((((.((...(((((...........)))))........(((((....((((.(((((.......))).)).......(((.(((.(((...(((((((...((((((.....))))))...((.((....))))...))))))).))))))))).)))).))))).))))))..)))).)))).)))........)))))))))).))))).))))))...))))))...))).	TTATGATCCTGCTAGGATGCT	-
val-miR293	TTTGACTGCGTCATCTCGGTGA	22	9	RNA_mistletoe-m0609	CL3846.Contig1_RNA_mistletoe:60:192:+	-42.9	-	RNA_mistletoe-m0609-3p	9	-	9	GGCTTTGTTCCATCCCCTCCTCTAGCATCGCGCAGTGCGGGTCGGCGGCATCATCCTTGGTCTGGAATCAGTGGGTTACAGTGAAGGTTAGTGAGGCTTCGTTTGACTGCGTCATCTCGGTGAGGGTTAAGGC	133	.((((((.......(((((.((.((.((.(((((((.((((.(((.(((.((((((((.(.(((.((((....)))).)))).))))...)))).))))))))))))))))).)))).)).))))).))))))	-	TTTGACTGCGTCATCTCGGTGA
val-miR299	CCCGGAAACTGTGGATGCCCG	21	9	RNA_mistletoe-m0623	CL388.Contig3_RNA_mistletoe:257:549:+	-131.82	RNA_mistletoe-m0623-5p	-	9	9	-	GCTACCGGGCCCCGGAAACTGTGGATGCCCGCCGAGCGACGGAGAAGTCCGACGTGTACAGCTTCGGCGTCCTCCTGCTGGAGCTTCTGACGGGGAGGTTGCCGAGCCAGTCGGCGGAGGGGGAGGAGCGGAGGGATCTGCCGCGGTGGGTGCAGTCGGTGGTGAGGGAGGAGTGGACGGCGGAGGTGTTCGACGAGGAGCTCCAGAGGGACCATGGCGCGGAGGAGGAGATGGTGCAGGTTCTGCAGATCGCGATGGCGTGCGTGGCGGCGGTGCCGGGGCGGCGGCCGGCG	293	(((.(((.(((((((..(((((.(((((.(((((.((((.((((...(((..((((.(((.(((((.(((((((((.((...(((.(((((...(.(.(..(((.(((....)))..........(.(((((....)))))).)))..).).).))))).)))..)).))))..))))).))))).))).).))).))).)))).(.((((((...((((.............)))).)))))).)...))))..))))).))))..).))))).)))))))..)))..))).	CCCGGAAACTGTGGATGCCCG	-
val-miR31	CTGACTCCGATTGCAGGATATG	22	9	RNA_mistletoe-m0042	CL10479.Contig1_RNA_mistletoe:3:263:-	-75.1	-	RNA_mistletoe-m0042-3p	9	-	9	TGTGTTGGATTGTGACGCTCGGATCAACATTGTTCATCGTGCAGTTGGATGTTTTCGGGATGATGATTCTTCTTGGTCTTATCTTTTGATTACGCTGAAGAAGGATGTGCCGATTATTGTGTCGAGTTTTTCCTGTTCGAATCTCGGTCTTCGGAACATAAAATCGAATTTATCTGATGTATCAAAGGTCAAGAATGGAGGTTTGAATATGAAGGTCCCGACTAGCTGTCTGACTCCGATTGCAGGATATGCCCCGACACC	261	.(((((((..(((((........)).)))..((..(((.((((((((((.(((.((((.((....((((((((((((...(((....)))...))).))))))))))).)))).......((((.(.(((((.((((((((((((....(((((.........)))))....((((((.(.....).))).)))...)))))))))))).))))).).)))).........))))))))))))).)))..)).))))))).	-	CTGACTCCGATTGCAGGATATG
val-miR326	TGAAACTGTAGCATTTGGCATG	22	9	RNA_mistletoe-m0687	CL4168.Contig2_RNA_mistletoe:41:125:-	-22.3	RNA_mistletoe-m0687-5p	-	9	9	-	AATTCTTGGGTGAAACTGTAGCATTTGGCATGAATTTGGTAGTGTTGTTGATGGTCTGTTGGATGTTTGGTTTCAATTTGGATCT	85	...(((....((((((((.((((((..(((.((..((..((....))..))...)))))..))))))))))))))....)))...	TGAAACTGTAGCATTTGGCATG	-
val-miR371	AATACAGTAGATTCAATGAACT	22	9	RNA_mistletoe-m0785	CL4716.Contig7_RNA_mistletoe:512:620:+	-28.3	RNA_mistletoe-m0785-5p	-	9	9	-	AAGAAATCCCAATACAGTAGATTCAATGAACTAGAATCCCCAAAATCGGGGCATCCGGAGCACCCGAGCCACCATAGAACCATTGAGTTCAACCAGGTTGGGGCCAAGC	109	......(((((((...((.(((((((((..(((....((((......))))....(((.....)))........)))...)))))))))..))...)))))))......	AATACAGTAGATTCAATGAACT	-
val-miR381	GCTCCTCCTCGCCCGCTGCCT	21	9	RNA_mistletoe-m0798	CL4912.Contig2_RNA_mistletoe:67:227:+	-53	-	RNA_mistletoe-m0798-3p	9	-	9	TGAGACCCGGATTCCCTCTCTCTCTATAAAAGACGCAGGGGGCGATAAGGACGAAGGGAAAGGAAGCATGATTCGAGCAGGTTTCAGAAGATTTCTAGGCCAGGGCGTAGGGTTAGGGCAGCCGCAGGGTGCTCCTCCTCGCCCGCTGCCTCTGGTTCGTC	161	(((((((.(..((((((.((((..(((......(((.....))))))..)).))))))))..(((......)))...).)))))))...((.....((((..(((((.((((...(((((.((...)).))))).)))))))))...)))).....))...	-	GCTCCTCCTCGCCCGCTGCCT
val-miR385	CAATGGGTGTTTTCGTCTGCTT	22	9	RNA_mistletoe-m0802	CL4974.Contig3_RNA_mistletoe:32:361:+	-132.34	-	RNA_mistletoe-m0802-3p	9	-	9	GGGCGAAGCAGAGCAGAGCTAGGTCTTCTCCTGTCGCCGCCGTCTTTCCACACCCCGCTCAGACACTGGTCTTCCTCCTTGGTCTGCTGTTCACGAAGGCGGCCTCCTCAGCTCGGCTCTTCGGCGGTACGCTTGATTCTGCCGGTCATTTGCTCGATTCCTCCATCTGGATATGGTTTACAGCGGCGTTGTTGTCCAGAGGCCGAGTGCCAGTTTCTGCGGGTTGAGGGAGTCGTTCGCCAGTGGATGCGTGCTATAGGGGGTTGAGTGTGTTCTATGTGGGCTTTACGGATGGTGGCAATGGGTGTTTTCGTCTGCTTTCTTTTCGCT	330	.(((((((.((((((((....((....(.(((((.((((((((((........(((((..((((((.(.((..((((((((((.(((.((((((...((((((..((((((((((.....(((((((...........)))))))......(((((......((.((((((((......(((((...))))))))))))))).)))))...........))))))))))..)))))).....))))))))).)))).))))))..)).)))).)))..)))))......)))))))))).))))).)...)).))))))))..)))))))	-	CAATGGGTGTTTTCGTCTGCTT
val-miR395	CTGTGGATGAACCTGAAGGGG	21	9	RNA_mistletoe-m0821	CL5052.Contig1_RNA_mistletoe:439:539:-	-41.4	RNA_mistletoe-m0821-5p	-	9	9	-	AGGGCTGTTCCTGTGGATGAACCTGAAGGGGATGTTGAGGGAGGCGACGGTGGAGGCGGAGACGGCGCTCTGGCGGGTCATCATCCAGGAGGTGAAGCTCA	101	.(((((...(((.((((((((((((..((((..((((.......))))......(.((....)).).))))..)))))..))))))).).))...))))).	CTGTGGATGAACCTGAAGGGG	-
val-miR410	TTGGTGAGAGAAATTGAAACT	21	9	RNA_mistletoe-m0848	CL5245.Contig2_RNA_mistletoe:1054:1273:+	-78.2		RNA_mistletoe-m0848-3p	9	-	9	ATTTTGAGGGAAACTTCAATTGCCCTCGCCAAGTTTGCATGCAACAAAAACTATCTCCACATTAATAACTCAAGGAAATGGTGAATGCTAATGGGGAAATGCATTCTGAAACCCTTCACTCAGAGAAAAGTTGAACGTTGTGCTTCGCCACATCGACATTCACTATTTCCTTGGAGTGATCGAGTAAACTTGGTGAGAGAAATTGAAACTTCCCTTGAAA	220	.(((..((((((..(((((((.(.((((((((((((((.((...)).....................(((((((((((((((((((((...(((.(((..(((......(((..(((.......)))..)))......)))..))).)))....).)))))))))))))))).))))......)))))))))))))).).)))))))..))))))..)))	-	TTGGTGAGAGAAATTGAAACT
val-miR46	GCGACGGGAGCTGCAGAGCC	20	9	RNA_mistletoe-m0068	CL107.Contig2_RNA_mistletoe:318:443:-	-55.6	RNA_mistletoe-m0068-5p	-	9	9	-	TTCAGCTTCCGCGACGGGAGCTGCAGAGCCATATGCAGAGAGAAGGAGAGACGAGCTCTCCTTAGGTTCAAGGATGATCTTTCCGACCCTTCCAACAGGCTCCGCAGTTGGTCTGCGGAAGCATCG	126	....(((((((((((.(..(((((.(((((.......(((..((((((((.....))))))))...)))..(((.......))).............))))).)))))).))).))))))))....	GCGACGGGAGCTGCAGAGCC	-
val-miR486	CTGTCCTTCACTGTATACCT	20	9	RNA_mistletoe-m0980	CL6465.Contig2_RNA_mistletoe:421:619:+	-64.1	RNA_mistletoe-m0980-5p	-	9	9	-	GCCCCGGTCTCTGTCCTTCACTGTATACCTAAGCAGCAAGTTACAGCATAATTTGCAAGTTAATGGAAATACTCAAATTCTAATGGATGGAAGTTGTCCAGGTATGAGGACGCCGCCTAGCATGAATGCGAATGGCAATCCTAAGGGAATTCAGTTTTCTTCCATTCTCAAAGTGAGGATCAGTGATGGCAGTGGGGTG	199	((((((....(((((..((((((.((.(((..((.((((((((.....))))))))..(..(((((((..(((..((((((...((((.......((((........))))...(((..(((....)))....))).))))....)))))).)))....)))))))..)...)).))))))))))).))))))))))).	CTGTCCTTCACTGTATACCT	-
val-miR507	TTTGGGCTGAAGCTAGATGGGAA	23	9	RNA_mistletoe-m1010	CL6703.Contig1_RNA_mistletoe:259:529:+	-83.41	-	RNA_mistletoe-m1010-3p	9	-	9	ATCTGGAATCCAACCATCCGGCGCGGTCGGTTCGATAAATGCACTACTGTCGAGTTCCTTGAAGGCTTCGAATAGGTTCACGCATATGTCTTCTGGTCAGTCGATTTTTGATGTGGCGGTGAAGAGGTCTTCTCTTGATTTCGGGGTTGCAGAGTCCTTGCGGGGACTGCAGACAGAGCCTCGTGGTTTTCCACTCCCTGGAGATTCATCCTTTGTTGATGTGATGAGAGATTCATTTTTTGGGCTGAAGCTAGATGGGAATTTTTCAAGG	271	...(((((.....(((((..((....(((((((((.(((((.......((((((......(((((((((.......(((((((.((((((....((((....))))...)))))))).)))))))))))))).))))))(((((((.((((..(((((....)))))))))...........((((....)))).)))))))..(((((((.........).)))))).....))))).))))))))).))..))))).....)))))...	-	TTTGGGCTGAAGCTAGATGGGAA
val-miR508	GATGGGCTGGAGGTTCGTGTT	21	9	RNA_mistletoe-m1012	CL6780.Contig1_RNA_mistletoe:511:635:-	-37.8	-	RNA_mistletoe-m1012-3p	9	-	9	GGCCAAAGTCAACAGCGACTTTGGCTCTATCTTTTCTACCCTCTTGCCTGGTACAATGGCAAAGCTTGACCCACCTGAAGGATGCAGCTTCTTAGATGGGCTGGAGGTTCGTGTTGCGTTTGGTA	125	.((((((..(((((.((((((..((.((((((...........(((((.........))))).(((.(..((.......))...)))).....))))))))..)))..))))))))..)))))).	-	GATGGGCTGGAGGTTCGTGTT
val-miR519	TTGAATTTTTGTTGTTGTAGT	21	9	RNA_mistletoe-m1031	CL6874.Contig1_RNA_mistletoe:481:582:+	-23.1	-	RNA_mistletoe-m1031-3p	9	-	9	CCCGGTCTTCAACAGCGGTGGCTTCGAGTTCATCAAATTTCAGATCTGGGTGGAAATAGATTTTAGGGGTTTTGAATTTTTGTTGTTGTAGTTTTGATTTTC	102	...((((...(((.((((..((...(((((((..((((..((((((((........)))))))..)..)))))))))))..))..)))).)))..))))...	-	TTGAATTTTTGTTGTTGTAGT
val-miR52	CGCCGTCGACGGAGGAGTTCT	21	9	RNA_mistletoe-m0081	CL1111.Contig1_RNA_mistletoe:1603:1680:-	-43.3		RNA_mistletoe-m0081-3p	9	-	9	ACCGCCGTGGTCGAATCTCCCGTCGACGGAACGGGCATTGATTTCGCCGCCGTCGACGGAGGAGTTCTCCACGCCGGG	78	.(((.(((((..((((..(((((((((((....(((.........))).)))))))))).)..)))).))))).))).	-	CGCCGTCGACGGAGGAGTTCT
val-miR532	CTCCGAAACCCATCGCCGGTG	21	9	RNA_mistletoe-m1051	CL6974.Contig2_RNA_mistletoe:226:409:+	-72.8	RNA_mistletoe-m1051-5p	-	9	9	-	GAGTAAGTAACTCCGAAACCCATCGCCGGTGGGTCTGAAACAGGGAGACGCCGGGGTCGAGCCTTCCTCTGTTTCTGCTACCTCTGCGAGGTTTGATCCTGTTCTCGGGGTAGGGGGGAAGAAACTCCACACGCGCGCTGCAGGGAGGAGGAAGAAGAGCCGGCGTGGGTTTCCGTTCTCGCCG	184	(.(..((.(((...((((((((.(((((((.((..(((..(.((......)).)..)))..)).((((((.(..((((......((((.......((((((....)))))).((((........))))...))))....))))..)))))))......))))))))))))))).)))))..)).	CTCCGAAACCCATCGCCGGTG	-
val-miR557	GGAGATCGATCGGCCGGGTGA	21	9	RNA_mistletoe-m1088	CL7528.Contig1_RNA_mistletoe:1518:1631:+	-38.7	-	RNA_mistletoe-m1088-3p	9	-	9	CAGCTTCTCATGTCGCCGGAGCGCTGTTGGTTGACGACCGCCGAACCGCAGCCCGCCATGGTTGTGAAACAGGCCTGCTTCCCGGAGATCGATCGGCCGGGTGACGTTCAAGTT	114	.(((((...((((((((.(.((.(.(((((((..((...(((....(((((((......))))))).....)))........))..))))))).)))).))))))))..)))))	-	GGAGATCGATCGGCCGGGTGA
val-miR582	CTTCTGTCTCGTTCGCTGGCCT	22	9	RNA_mistletoe-m1135	CL7802.Contig1_RNA_mistletoe:1765:1939:-	-78.3		RNA_mistletoe-m1135-3p	9	-	9	AGAGGGGACGGGGTGGCGAGCGGAAAAAGCAGCTGCGACCCCTCCTCTCCGTGGTTCCGAACCTCGAAGGAGAGGAAGATTTCGTGGGTTTTGAAGACGACCCCGTGGGGTTCGAGGGTATGGCGGGTCGGAGGATCGCATGGCTTCTGTCTCGTTCGCTGGCCTCCGTATCTTT	175	.((((..(((((((((((((((((..((((...(((((((((..(((.(((((.(..(((((((((...((((......))))..(((((........)))))..)))))))))..).))))).)))..)).)).)))))..))))...)).)))))))).))).))))..)))	-	)CTTCTGTCTCGTTCGCTGGCCT
val-miR598	CGAAATTGGAGGACTGTGCTGCC	23	9	RNA_mistletoe-m1162	CL8141.Contig1_RNA_mistletoe:1166:1275:-	-28.63	RNA_mistletoe-m1162-5p	-	9	9	-	GAACTAGAGACGAAATTGGAGGACTGTGCTGCCAATGAAGAAAAACAACTGTTGGAGAAAGTGGCGGAGCTTCTTGCAACTTCGAATGCCCGGAAAAAAAAACTGGTTCA	110	(((((((...((((.(((.((((..((.((((((.........(((....)))........)))))).)).)))).))).))))..(........)......))))))).	CGAAATTGGAGGACTGTGCTGCC	-
val-miR605	GAGACTGCGATCTTCGGGGCC	21	9	RNA_mistletoe-m1189	CL8220.Contig1_RNA_mistletoe:2418:2586:+	-70	RNA_mistletoe-m1189-5p	-	9	9	-	AAAAGTCAGAGAGACTGCGATCTTCGGGGCCGTCGGCCGGTAAGGAAGGGATCAGAGCTCCGCAGACGGCGGCGAGGGATTGGATCTGGGAAGGCGAGAAGCCATGGGTGAAATGGGCGCGGCTGCTGCTGCTCTTCCTCGGCAGAAGATTGTTGTCGCTCTCACTGCT	169	...(((.((((.(((.(((((((((...((((....((.....))..((((..(((((...((((.((((.(((....(((..(((((....(((.....))).)))))..)))...))).)))))))).))))))))))))).))))))))).))).)))).)))...	GAGACTGCGATCTTCGGGGCC	-
val-miR607	TATTCCAGGAATGTAGATCTCT	22	9	RNA_mistletoe-m1194	CL8239.Contig2_RNA_mistletoe:1995:2234:+	-73.6	-	RNA_mistletoe-m1194-3p	9	-	9	CATGTCTTCTGCAAGGTCTACATCTGGAATCGGCGGGGCTCCTACCCTATCGAGGTTTTGTCCGGCCACTTAATGTCAGTGAACTGTGTAAGCTGGAATCCTAAGCGGCCTCGAATGCTGGCATCAGCGAGTGATGACCATACCATTCGGATCTGGGGGCCAACAAATTCCGACAAGTAACCCGACAGTTAGTTTGGACTGTGTGATCTATTCCAGGAATGTAGATCTCTTTTGATCATA	240	.(((...((....(((((((((((((((((((..((((......))))..)).(((((((((.((((.((((...(((((..((...))..))))).....)))).))))..((((..((((.((((((((((..........))))))...))))..))))....)))).)))))..))))..((((((......)))))).......)))))))..)))))))))).....)).))).	-	TATTCCAGGAATGTAGATCTCT
val-miR608	ATTCCAGATGTAGACCTTGCA	21	9	RNA_mistletoe-m1195	CL8239.Contig2_RNA_mistletoe:1994:2235:-	-74.4	-	RNA_mistletoe-m1195-3p	9	-	9	TTATGATCAAAAGAGATCTACATTCCTGGAATAGATCACACAGTCCAAACTAACTGTCGGGTTACTTGTCGGAATTTGTTGGCCCCCAGATCCGAATGGTATGGTCATCACTCGCTGATGCCAGCATTCGAGGCCGCTTAGGATTCCAGCTTACACAGTTCACTGACATTAAGTGGCCGGACAAAACCTCGATAGGGTAGGAGCCCCGCCGATTCCAGATGTAGACCTTGCAGAAGACATGC	242	.((((.((....(((.(((((((..(((((((.....................((((((((((..(((((.(((..(((((((...(((...(((.((((......)))).))))))..))))))))))..(((((((((((...))........(((....)))....))))))))).))))))))).))))))((..((...))..)).)))))))))))))).)))......)))))).	-	ATTCCAGATGTAGACCTTGCA
val-miR610	GTTCTATGAACTCTTGAAGCCT	22	9	RNA_mistletoe-m1201	CL8256.Contig1_RNA_mistletoe:729:963:+	-60.59	RNA_mistletoe-m1201-5p	-	9	9	-	GCTCGAACCAGTTCTATGAACTCTTGAAGCCTCAACTGGAACTCAAACTTGCTCTTGGCCTTCTTCAACCTGATCTTGTTATCAGCACACCAAGCCAAGGCAGGAGCAACCTCCCTGTTTTGAAGTGCATCAATAACTTTTTTCGCTTTGTGAAAAACATCAATGTCCACAAGGTCCTGCATGTTGTTTCTTTCAGTTAGCTTCATAGCGGTGTCGTGGTATGACATGCGCAGCA	235	(((((...((...(((((((((((((((((...((((((((....(((.(((....((((((........((((...(((((..((((..((((.((.((.(((.....))))).)).))))..))))....))))).((((((((...)))))))).))))........))))))..))).))).....)))))))).)))))).)).))).))))))..)).....)).))).	GTTCTATGAACTCTTGAAGCCT	-
val-miR627	TGCTCTAGGTTCGTCCCTGTC	21	9	RNA_mistletoe-m1228	CL8440.Contig3_RNA_mistletoe:206:306:+	-28.34	RNA_mistletoe-m1228-5p	-	9	9	-	CCTCCGTCGCTGCTCTAGGTTCGTCCCTGTCCAAACGACACCCTCGTTCTGCTATGTCTTCAGATCAGGAGAGTTCTTGGTTCAGCGTTGGTCGGTTTGGA	101	((.(((.(((((..(((((..(.((((((((..((.((((..............))))))..)).)))).)))..)))))..))))).....)))...)).	TGCTCTAGGTTCGTCCCTGTC	-
val-miR641	GGAGTCATTGTGTAGAATTGGAT	23	9	RNA_mistletoe-m1250	CL8512.Contig1_RNA_mistletoe:633:863:+	-73.2	RNA_mistletoe-m1250-5p	-	9	9	-	ACAAGGCCGTGGAGTCATTGTGTAGAATTGGATCTCAAATGAGGGAATCCGATCTGGTGGAATATTTCATTCCTCTTGTGAAGAGGTTGGCCGCTGGTGAGTGGTTTACTGCCAGAGTTTCCTCATGTGGATTGTTTCACATTGCATACCCAAGTGCCCCCGAGACTGTGAAGACAGAGTTGCGTACAATATACAGCCAGTTATGTCAAGATGACATGCCAATGGTCAGGA	231	....((((((((.((((((.((...((((((.......((((((((((....(((((..(...........(((((.....)))))..(((((((....)))))))..)..)))))))))))))))(((.(((((........((((......))))...((..(((.((....)).)))..)).))))).)))..))))))....)).))))))...)).))))))....	GGAGTCATTGTGTAGAATTGGAT	-
val-miR645	ATTGGACAAGAGTGGACATCT	21	9	RNA_mistletoe-m1257	CL8596.Contig2_RNA_mistletoe:726:893:-	-41.4	RNA_mistletoe-m1257-5p	-	9	9	-	ATAACCTGATATTGGACAAGAGTGGACATCTAAAGCTCTCAGATTTTGGCTTGTGTAAGCCCCTGGATAGCAAATATTCTTCAATTTTAGTGGAAGGTGAAGATTTCACTAGCCAAGAATTTACAAGTTCAAGTGATGCACATTCTGGCTGGTCAATGCCTAGGGAAC	168	....((((.(((((..((((((((..((((...((((...(((((((((((.(((...((.........))......((((((.((((....)))).))))))...))).)))).)))))))...)))).....))))..))))))...))..)))))..))))....	ATTGGACAAGAGTGGACATCT	-
val-miR646	GTAGATTCGACGCACCAGGGAT	22	9	RNA_mistletoe-m1258	CL8605.Contig1_RNA_mistletoe:233:457:-	-68.3	-	RNA_mistletoe-m1258-3p	9	-	9	TGGTTATGGCATCTCACTGGTGGCTGAAACTACATCGGATTGCTTTATATCTGCGGATGATGCTGTTTGCTATGAGCGGGGAGAGGAAGAAGATAACATGGAATATGGTGAGAAGAAAGAGGTCGTAGCCCCTGAGGACCTTGGCGAGCAAGTCGCGTCCCTCCTGCTTGCGGAGATCGAGCAAGGGGGAGTCGTAGATTCGACGCACCAGGGATTGTTGTTTCT	225	.((..(..(((..((.(((((((.((((.((((..(((((........))))).(((((..(((((((((((....(((((..(.((.........(((........)))............)).)..)))).).......)))))))).)))..)))))(((((.(((((.........))))).)))))..)))).)))).).))))))))..)))..)..))	-	GTAGATTCGACGCACCAGGGAT
val-miR653	GAAATCTGATCCTTTCTGGAC	21	9	RNA_mistletoe-m1269	CL8692.Contig1_RNA_mistletoe:3122:3353:+	-62.3	RNA_mistletoe-m1269-5p	-	9	9	-	GATCAAGCAAGAAATCTGATCCTTTCTGGACTCTGATTCATTGAGAATGCCAGGTTTTAGAAGAAATGATGTTTGCGTGGGTATGGCTTGAGGCTGCTGATCATTCTTTCTGGAGCCCTTCAACACAGATTTTTGTCACCATGGTGGAATTGCAGGGTCATTGCTGGTGTTCTCTGTAATTTTTATTAGTCGTCGTGATTTTAGGTGGGGAAACAGAGAGCTTCGTTTGGGT	232	..(((((((((...((((.(((((((((((.((((((.....(((((((((((..(((((((..((((((((..((.((((.....))).).)).))..))))))..)))))))(((((.(((.((((....))))(((....)))...))).))))).....)))))))))))..((((....))))...)))).)).)))))).)))))..))))...))).))))))..	GAAATCTGATCCTTTCTGGAC	-
val-miR667	GAATCTGCTCTGACCCAACCCA	22	9	RNA_mistletoe-m1297	CL8824.Contig3_RNA_mistletoe:155:258:+	-42.9	-	RNA_mistletoe-m1297-3p	9	-	9	AAAAAGAGAGGGAGGGATGGAAAAGCGGGAGATTCTGAGCGCCTCGGAGCTCGCAGCTCTGGTTCCGATGCAGAATCTGCTCTGACCCAACCCAATCTCCTTTT	104	.(((((.((((..(((.(((...((.((.((((((((..((..(((((((.....)))))))...))...)))))))).))))...))).)))..)))))))))	-	GAATCTGCTCTGACCCAACCCA
val-miR689	GGCCACTGGACCTGATGGAACC	22	9	RNA_mistletoe-m1336	CL904.Contig4_RNA_mistletoe:964:1233:+	-92.4	RNA_mistletoe-m1336-5p	-	9	9	-	AGGGAGGGGAGGCCACTGGACCTGATGGAACCGACGCTGGAGGACACTTACTCGAGGAATGAAGTAATTCGATGCATCCACATCAGTTTGCTTTGCGTTCAAGAGGCTGAGGTGGAGAGGCCAACAATGGCAACTGTGGTTCTGCTGCTCAACAGCTACTCTGTCTCTCGTCCAATGCCCCAGCCACCTGCTTTCATCCGTTCTGGTCCAGTTTCTGAATTCCCATTGAAGGACCAAGAATCCGATCAATCAGTGAACAAGTCCCTCCCA	270	.((((((((.((..((((((((.((((((...((.((.((.((((.....(((...(((((.(((((...((((......))))...)))))...)))))..)))...((((..(((..((((....))))............((((.....))))..)))..))))..))))...((....))..)).)).))..))))))..))))))))..)).......((((((..((.(........).))..))))))......)))))))).	GGCCACTGGACCTGATGGAACC	-
val-miR71	CTTCTGTAGCTATGTTGGTCT	21	9	RNA_mistletoe-m0123	CL1307.Contig1_RNA_mistletoe:1611:1781:+	-47.5	RNA_mistletoe-m0123-5p	-	9	9	-	ATTATTGTTTCTTCTGTAGCTATGTTGGTCTCTGTATACAGGTAAGGATTCAAACAGACCGAAGGACAGGCTATGATTGACTCTAATATTAAGAATCTGGTCACCATATTGCGAATCCTCACCTTTGCCGACGTACAAGACCCATATGAAAACTGCAGCAGACACGATGCA	171	..((((((.(((.((((((.(((((.(((((.(((((...(((((((((((....((.((........)))).(((((((.(((.......))).)).))))).........)))))))......))))...)))))))))).)))))....)))))).))).))))))..	CTTCTGTAGCTATGTTGGTCT	-
val-miR711	ATCTCCATCGCTGCGACTGGCA	22	9	RNA_mistletoe-m1380	CL9403.Contig2_RNA_mistletoe:1026:1289:-	-72.7	-	RNA_mistletoe-m1380-3p	9	-	9	GGCTCTGGGATCTGTTGAGATTCTGCTGAGCCGGCACTGTCCGATCTGGTATGGTTATGGAGGCGGTCTGAAATGGTTGGAGCGTTTTTCATACATTAACTCTGTTGTTTATCCCTTGACTTCTATTCCGTTGATCGCGTATTGTACGTTGCCTGCTGTCTGCCTCCTCACCGGGAAGTTCATTGTCCCCGAGATAAGCAACTATGCCAGCATTATATTCATGGCCCTCTTCATCTCCATCGCTGCGACTGGCATCCTCGAGAT	264	(((((.(((((((....)))))))...))))).....((.(((.((((((((((..(((((((.((((((((...(((((...((.......)).........(((((((((((...(((..((.(((((.(((..(((((...))))).....((.....))....))).)))))))......)))...).))))))))))....)))))......)))).)))).)))))))..)))).)))).)).)))))..........	-	ATCTCCATCGCTGCGACTGGCA
val-miR726	GAAGATGATGCTGGAGGACC	20	9	RNA_mistletoe-m1409	CL9645.Contig1_RNA_mistletoe:2150:2403:+	-89.62	RNA_mistletoe-m1409-5p	-	9	9	-	ACCTGGTGGCGAAGATGATGCTGGAGGACCCTTCTCACCTGGGGATGGTGTCCCTCGAGGAAGACAAGCAGATGAAGCCGGGGATGAGGAGGTCTTCTTCATGGAATTGCTGAAGGTGCATCATCCAAATCAATAGATTCTCCTTGTCCCCGCTATGAATTTCTGGCGGCTAAACTTCCACCATTTATAATGGTACACAAAATGCAGTGTGCCATCTTTCTTTTTCCTCCCGTATTCAACTTTTCGCCCTGCAA	254	....((.((((((((((((((.((((((............((((((...)))))).((((((((...........(((.(((((..(((((((((......((((..(((.......)))...)))).......))).))))))..)))))))).........(((.((........)).))).......((((((((........))))))))))))))))..)))))).))).)))..))))))))))....	GAAGATGATGCTGGAGGACC	-
val-miR727	GCTCCTCGGGTTCTGCAACGCC	22	9	RNA_mistletoe-m1411	CL9668.Contig1_RNA_mistletoe:1031:1236:-	-110.9	RNA_mistletoe-m1411-5p	RNA_mistletoe-m1411-3p	15	6	9	CGGCGACCCGGCCCTCACGGCGGCCCTCCTCCCGGCGATGCAGAACCTTCGGAGCGCCCTCGACGGCGCCGGAAGGATCCGGGTCACCACCGTCCACGCCATGGACGTGCTCGGGGCATCCGACCCGCCCTCCGCCGCCCGCTTCGACCCCGCTCGGGTCGACCTCCTCCGGGGGCTCCTCGGGTTCTGCAACGCCACCGGCGCCC	206	.((((.((.(((((.....).))))........((((.((((((((((..(((((.(((.....((((.((((.((...((((((.((.(((..(((((....).))))..))))).....)))))))).)))).))))....(((((((.....)))))))........))).)))))..)))))))))).))))...)))))).	CGATGCAGAACCTTCGGAGCGC	GCTCCTCGGGTTCTGCAACGCC
val-miR731	TGTTTGGATTGTATCAGATGCCT	23	9	RNA_mistletoe-m1418	CL9710.Contig1_RNA_mistletoe:1902:2036:-	-37.2	RNA_mistletoe-m1418-5p	-	9	9	-	TCAAATGGCGTGTTTGGATTGTATCAGATGCCTGATTTTGTTTGTCTTCACCTATTGTCGATATCCAGAGGAAAGATCACAACGGCTGTTTTTAATGAGCTTGGGAACTGGTTGACATTTGGATGCGCCAAACTT	135	.....(((((((((..(((.(((((((...((..(.((..((......((.(..((((.(((.(((...)))...)))))))..).)).....))..)).)..))..)))))..)))))..))))))))).....	TGTTTGGATTGTATCAGATGCCT	-
val-miR733	TGTCGGTCGAAGTTGATCTCGCC	23	9	RNA_mistletoe-m1421	CL9749.Contig1_RNA_mistletoe:42:140:+	-24	-	RNA_mistletoe-m1421-3p	9	-	9	CTTTGTTCCCCATCCCATCTCTCCCCGATCGGATCCATTTCGTCGAACTGCGAATGCTCAATCGCCTGTCGGTCGAAGTTGATCTCGCCGTGAACATTC	99	...(((((........(((.......)))((((((.((((((((((...((((........))))...)))).)))))).)))).))....)))))...	-	TGTCGGTCGAAGTTGATCTCGCC
val-miR739	TTGATTTAGTGTGGGATTTTGAA	23	9	RNA_mistletoe-m1432	CL9882.Contig1_RNA_mistletoe:1472:1697:-	-60.2		RNA_mistletoe-m1432-3p	9	-	9	TTGCTTTCAGTTCTCTTTGCGCATTAAGTTGTGATCGTTTATTCGTCGGTGGCACGAGCTTTACCACGGCACTTTCGTTATCTTACTCGACCCAGCTTCTGGTTCGGTTAAGCTGAGTTCTTCGTTCCCTCGAAGATCCGAAGGCCTGAAAAATTGGGATTCGAAGCAATTTTTAAGGATAAAAATCAGATCGTTGATTTAGTGTGGGATTTTGAAGTGATTTTTT	226	......(((.(((...((.(((((((((((..((((.(((((((...((((((....)))..)))..(((.((((..(((.((((..(((.((((...)))).)))..)))).)))..((((((......))))))...)))))))..((((((((..........))))))))..))))))).....))))...))))))))))).))....))).)))......	-	TTGATTTAGTGTGGGATTTTGAA
val-miR750	TCCGTCGCCTGGGCTTCTGCC	21	9	RNA_mistletoe-m1446	Unigene10389_RNA_mistletoe:940:1204:-	-121.3	-	RNA_mistletoe-m1446-3p	9	-	9	CGGTCGATGAGGTAGATGCTGGCGATGGAGCCGCAGGCGTTGAGACCGGCGGTGATCAGAGAGAGGAGGAGGGCGGTCTGGTTAGAGGCGAAGCCGGCGAGCTGGACGATGGTGGGGCTGTAGTACATGACGGTGTTGATGCCCACGCACTGCGCCAGCACCTGCAGCCCAACTCCGGCGACGAGACCCCGCCGCACGCTCTTTGTCTTGCAGATCATCTTCAAGCTGACTTTCTCCGTCGCCTGGGCTTCTGCCTCAACGGAAT	265	...(((.(((((((((.(((((((((((((.....(((.(((((......(((((((...((((.((((((((((((..((((...(((...)))..((.((((((.....((.(((((((((....((..(((((.(.(((....)))).)))))..)).))))))))).))))))))..)).))))..))))).).)))))).))))...)))))))))))))))......))))))))))..))).))))))))).)))...	-	TCCGTCGCCTGGGCTTCTGCC
val-miR758	TCGGATCCAGACTCGCCGGTTG	22	9	RNA_mistletoe-m1455	Unigene10568_RNA_mistletoe:3:179:+	-66.2	-	RNA_mistletoe-m1455-3p	9	-	9	GAGCCTTACTTGGCATTACGGGGGGAATTTGGTCCCCCGTTGTCATTCTCCCTAACACGGTGGAATTGGATGCGATTCTGGTCGAAAATCGAGATGATAACGATCTGTCAACAGGGATACTTCAGGGATGGAACTTCCCGGGGGATCGGATCCAGACTCGCCGGTTGCCGTGAAGCT	177	.(((.((((.(((((..((((((((.......))))))))))))).......((((.((((((..((((((.((((((((((((...(((.....)))..)))))........((((...((((....))))...))))..))))))).))))))..))))))))))..)))).)))	-	TCGGATCCAGACTCGCCGGTTG
val-miR764	CGGTTGAGATTGTTGGGGCACC	22	9	RNA_mistletoe-m1461	Unigene10924_RNA_mistletoe:1461:1632:+	-42	RNA_mistletoe-m1461-5p	-	9	9	-	ATGTTGATTCCGGTTGAGATTGTTGGGGCACCTTATGGTGGGCGTTTGTAAATTTAGTGTGCTGTTTGGGAGGTTGATTCCTCACTTGCTGCCGACCCTTTTTGGAATGAGTTTTGCTCAATGGTTTCTCACACTGCGTGCCCTCTTTAAAAACCTTGCACGGAAAGAGTTT	172	.......(((((..((((.(((..(((((((.(((..(.......)..)))...(((((((..((..(.((((......)))).)..)).((((..((.....))..((((.....)))).))))....))))))).)))))).)..)))....))))..))))).......	CGGTTGAGATTGTTGGGGCACC	-
val-miR775	GAAATTCATCGTCGGGACCGG	21	9	RNA_mistletoe-m1474	Unigene11612_RNA_mistletoe:1022:1222:+	-56.13	RNA_mistletoe-m1474-5p	-	9	9	-	TTTTCACCATGAAATTCATCGTCGGGACCGGCAACGTTGAAATCGAGGTCAGATTCCGAAGTTGCGCAGGCGGATTGGATTGGGAAGGGTTTGAGAGAGGCATCGGAGAGAGTCGATAAGAGGCGGAGGGGAAGGGAGGCATGGAGGCGAAGAGCGGAGGCGGCCACGGTGGCCGTCGTGAAGAGGGGTTTCAGGGAGAAA	201	(((((.((.((((((((.((.(((.(((.(((..((((...(((((..((...((((((.((..(.(((((.................)))))...)..)).)))))).)).)))))....))))..............(((.(.(((.....((....)).))).).))))))))).))).)).))))))))))))))).	GAAATTCATCGTCGGGACCGG	-
val-miR798	TACGAGTTATGGTGTTTGGCT	21	9	RNA_mistletoe-m1501	Unigene13214_RNA_mistletoe:700:1069:+	-108.5	RNA_mistletoe-m1501-5p	-	9	9	-	GGGCTACAGATACGAGTTATGGTGTTTGGCTCGCAGTGCCGGTATAAGGTACTGCATGCTATATTGTGATGCTGAAATCACACATTGTCAAAAATGGAATGAAGAACGAAGAGAGAATGGAAAAGCTGCAGAGGCCTATGATTGTAAGATATTTGAAGACCTGGCGAGAAGGTTTGAGAAACCCGACAAAAGGAATCGATGGGATTCTCCTTTGTTTGCGTTAAGGCCATTCGAAGATGGGATTGGTAAGTCTTCAGCCGTCATTGTTGATGCTGTTGGGTACTTAACGAAAAGGGTGGACTCAAAAACACAGGATGTCAGGATTCTTCAGCCGACGCTTGCTACTCAGAATGTGCTGTTTTCTGGTTCG	370	(((((((((.(((.(((((((((.((((....((((((((.......))))))))..(((....((((((......))))))((((.((.......................)).))))....)))..)))).))).)))))))))..((((((..((...(((((((..((((.(((((.((.((((...((((((.....))))))(((.(((((.((((((((((..........((((((....))))))((((.((((....))))))))...))).)))))))....(((....)))..))))).))).)))).)).))))).))))....)))))))))..)))))).)))).....))))).	TACGAGTTATGGTGTTTGGCT	-
val-miR815	CTCGGTAGAAATTTTGTCCT	20	9	RNA_mistletoe-m1519	Unigene14304_RNA_mistletoe:2273:2345:+	-23.1	RNA_mistletoe-m1519-5p	-	9	9	-	CACATAAACCCTCGGTAGAAATTTTGTCCTTCGTGCCTGACAGGGGCCTGAGAATTATTGCTGTGGGGATGAT	73	..(((...(((.((((((.((((((((((((.((.....))))))))...)))))).)))))).))).)))..	CTCGGTAGAAATTTTGTCCT	-
val-miR821	ATAAGGACTGATCATCATCTGA	22	9	RNA_mistletoe-m1525	Unigene14658_RNA_mistletoe:1686:1898:+	-71.9	RNA_mistletoe-m1525-5p	-	9	9	-	AACAAATATGATAAGGACTGATCATCATCTGAAGGTGCATTTGCAGCACATCGGGCAATATCGGAAAGTTCATTCATCTGGGGATGATCATCCAGGTCAGAGTACTTCCCAGCCAAAAGCAAGTCAATCTGGCTAGTTCTTGGTGTCAATAGTGGAGACCTGGGAGTCATGCTGCCTGCAGATGATGTCGTCATGCCTTGGTCAGACTTTGGA	213	..((((..((((((((..(((((((((((((...((((.......))))..((((((.(((.((...(.((((((......)))))).).((((((((....((((.....(((((.(((.((((.....)))).))).)))))......))))..))))))))..))))).)))))))))))))))..))))..)))).))))...))))..	ATAAGGACTGATCATCATCTGA	-
val-miR831	GTGGCTGTAGATCTTCTCCTTGG	23	9	RNA_mistletoe-m1536	Unigene15918_RNA_mistletoe:44:182:+	-48.4	RNA_mistletoe-m1536-5p	-	9	9	-	CCCCAGTCAGGTGGCTGTAGATCTTCTCCTTGGAAATTAGTGGATCGTGGTGTGTGGCTCCCCGGTATGTGGAGGCATCATGGGTTTGTGTTTCAGGTTCCATGTGTCACGGGTCGGGATCTACTGCGGCGTCGGGGGT	139	((((....(.((.((.(((((((((..(((..((.....(((((.(.(((..((..(...((((..((((....))))..)))).)..))..))).).)))))...))..)))..))))))))).)).)).)..)))).	GTGGCTGTAGATCTTCTCCTTGG	-
val-miR848	TGTTTCGAGATTGCTTATTGA	21	9	RNA_mistletoe-m1554	Unigene17266_RNA_mistletoe:119:236:-	-33.9	-	RNA_mistletoe-m1554-3p	9	-	9	AAGCATTTATGGAATAAGCAATCCGCAAACACTTGCAGACAATCTGACAGTATTTGTTGAAAATTGTTTTTCACACTTATCACTAAGTGTTTCGAGATTGCTTATTGAAAAAGTGGCA	118	...(((((.(..(((((((((((((.((((((((((((.....)))...(((..(((.(((((....))))))))..)))...))))))))))).)))))))))))..).)))))...	-	TGTTTCGAGATTGCTTATTGA
val-miR86	ATTGATTTGTGTCTGAAACT	20	9	RNA_mistletoe-m0162	CL1505.Contig1_RNA_mistletoe:1164:1368:-	-70.1	RNA_mistletoe-m0162-5p	-	9	9	-	GTAGGGATGGATTGATTTGTGTCTGAAACTCGAGTTTGACTCTCAATGGCGACATCCGGTTTTCCTATCTGTTCAGCGGATGGCATTGTTGAATCGTCGATGTCATTGCTAGCGTCACAGGGCGGAGGTGAGCGTAGCCCTCGACCGGGGAGGAGACAGAGGCTTCGCGACGCGACTCGTATCCTTAGGCGAGTCAGTGCCCGCA	205	.((((((((...(((.(((((((((((.(((..((((..(((((..((((((((((((((((..(((((((.....))))))).......))))))..))))))...))))..(((..(((((..(.(....).).))))).)))..))))).)))).)))..)))).))))))).))))))))))).(((.((....)).))).	ATTGATTTGTGTCTGAAACT	-
val-miR874	CGGTGTGGGACAGGACGAGAA	21	9	RNA_mistletoe-m1584	Unigene18953_RNA_mistletoe:796:1138:-	-123.56	RNA_mistletoe-m1584-5p	-	9	9	-	CTGGTGGTGCCGGTGTGGGACAGGACGAGAAGGGGAGGGACGGCGCCTTCCCGGACCACCATCGTACGGTAGGCGGAGCTGTCCTCGCAAATCTGCAGCAGAATCGCCACCGCGATCTCCCTCTGCCGCGGTGTTCCGACTTCCACCATCTCCACCAGCACCGGAATCCCGCCTTCCTCCACCGCCGCCTTCTTTCCCTCCGGGATCGCCACCAACGCGCTGAGCACGAACGCCGATTTATCCACCATGCTCGACCCCAAATCCGCCATCAATTCCACCAAGGGCTTCATCGCCCCCGCCTGCACTGCCCTCCTCTTGTTCTCCCTCGCCGAGCACAGCGAGT	343	((.((.(((((((((.((((..((((((((...((((((..((((...(((((((...........((((.((.((((........(((....))).((((((((((....))))).....))))).((((..(((((.......................)))))..))))....)))).))))))...........))))))).))))........((.(.((..((..((.(((((...................))))).))..))...........((((......))))..))).))....)))))))))))))))))).))))).)))).)).)).	CGGTGTGGGACAGGACGAGAA	-
val-miR883	TGTTTGGGTCTGGCTATGTGAGC	23	9	RNA_mistletoe-m1593	Unigene19759_RNA_mistletoe:894:1106:-	-59.4	-	RNA_mistletoe-m1593-3p	9	-	9	ATACCTTTGAACTTACTCTTGTCAGTTGCAAATGCATTGGTGCTTATGTGAGGAACAAGAAGAATCAAAATCAGATTTGCTGGATATGGCAGAAGGTGAGCTCACAAGATGACAAGGGATTCCAGCGGTTCTTGGATACCTTCCAGTATAATTGTAATGGGATATTATGTTACGAACGTGTGTTTGGGTCTGGCTATGTGAGCACAGGGGGGA	213	...((((((..(((((....(((((.(.(((((((((..(((((...(..(((..(((((((((((.......)))))((((((..((.((....(((....)))....)).))......))))))..))))))....)))..))))))..((((((((........))))))))..))))))))).).)))))...)))))..))))))...	-	TGTTTGGGTCTGGCTATGTGAGC
val-miR888	TCCATGACTGTGAACTACAGA	21	9	RNA_mistletoe-m1598	Unigene20024_RNA_mistletoe:1249:1447:+	-48.64	-	RNA_mistletoe-m1598-3p	9	-	9	TTTCGCAAAAGCTTCTGTCAGCTCGCTTTCATGGGCAGTGTTTTCTATAATGGGTACAACCAGCTCATCATGATAACCATGCCCATTGATTCCTTTAATCATTTCCATGTGAGTAATTCGAAATTCTGTTGATAATGGATTGATCATGGTTACTATGCACGATTCAATTCCATGACTGTGAACTACAGAGCCAGCATCA	199	....((....(((.((((.((.((((..((((((((((...((((..(((((((((.......(.......).......)))))))))......(((.((((......)))).)))...))))..))))......(((((((..(((((...)))))..)))))))...))))))..)))).)))))))))..))....	-	TCCATGACTGTGAACTACAGA
val-miR895	AATCGACTTTGGATCCTCGCCT	22	9	RNA_mistletoe-m1605	Unigene20212_RNA_mistletoe:149:244:+	-29.2	RNA_mistletoe-m1605-5p	-	9	9	-	ACTATTGGGAAATCGACTTTGGATCCTCGCCTATGGATGCAAACCCTGCTGGATGGTGCTGTATGAGGATTTTTGGATCGATTTATCGCCTGTGGA	96	.((((.((((((((((((..(((((((((..(((((.(((....((....))...)))))))))))))))))..)).))))))..)).)).)))).	AATCGACTTTGGATCCTCGCCT	-
val-miR907	TTATCATCAACCAAACGCAGC	21	9	RNA_mistletoe-m1619	Unigene20808_RNA_mistletoe:108:248:-	-47.2	RNA_mistletoe-m1619-5p	RNA_mistletoe-m1619-3p	14	5	9	AAACATTATAAAGCATTTGGGTGCGTTTGGTTGATGGAAACATTTTCTGTTTTTATTTTTCTTAAAATGTTTTAGATTAAAAATATTGAATCAGAAAGTGTTATCATCAACCAAACGCAGCCTACTCATTACATTTTGCCT	141	..................((.((((((((((((((((.((((((((((((((.(((((((.(((((....)))))...)))))))..))).))))))))))).)))))))))))))))).))...................	GTGCGTTTGGTTGATGGAAAC	TTATCATCAACCAAACGCAGC
val-miR919	GATTGACGGCGGTGTGAGAATC	22	9	RNA_mistletoe-m1631	Unigene21062_RNA_mistletoe:230:369:-	-47.6	RNA_mistletoe-m1631-5p	-	9	9	-	CATCGTACTGGATTGACGGCGGTGTGAGAATCGGGCCGAGAAACCGTATAATTTACAAGTTGAATCATGGTGAACTAGTTGAGAAAGAAAATTGGTTACCGGAAGGTCCTATTAGCATCGGTGTGACATCCGGTGCATCA	140	....((((((((((.(((.((((((...(((.(((((........(((.....)))........((.((((((.((((((.........)))))))))))))).))))).))).)))))).))).).)))))))))....	GATTGACGGCGGTGTGAGAATC	-
val-miR927	ATACGGATTCGGCGGCAGGAGC	22	9	RNA_mistletoe-m1640	Unigene21834_RNA_mistletoe:191:278:-	-37.2	-	RNA_mistletoe-m1640-3p	9	-	9	TTCGGGGCAGACGTCAGGACTGCTGCCGGCGGATTCTGAGCCGACGGCCGATACGGATACGGATTCGGCGGCAGGAGCGACGCCCGGC	88	.(((((.....((((..(.((.((((((.(((((((....(((..........)))....))))))).)))))).)))))))))))).	ATACGGATTCGGCGGCAGGAGC
val-miR93	CGACTGCTCTTCCTCTGGCC	20	9	RNA_mistletoe-m0182	CL1526.Contig2_RNA_mistletoe:1:50:+	-21.1	RNA_mistletoe-m0182-5p	-	9	9	-	CGACTGCTCTTCCTCTGGCCATAGCGGTTCCAGGAGGCGCAAGCAGTTGC	50	((((((((((((((..((((.....))))..))))))....)))))))).	CGACTGCTCTTCCTCTGGCC	-
val-miR951	AGGTGCTGCGTCTGAACCCGCC	22	9	RNA_mistletoe-m1664	Unigene23236_RNA_mistletoe:474:600:-	-58.8	RNA_mistletoe-m1664-5p	-	9	9	-	TTCGTACGGGAGGTGCTGCGTCTGAACCCGCCGACCCCCTTCCTGCTAACGCACGCGGCGATCAAGGCGACGACGCTGGGGGGGTACGACGTGCCGGTGGGGACGGACGTGGAGTTCTACGTGCCGG	127	...(((((((((.(.(..((((((..((((((..(((((.((((((........)))).))....((((....)))))))))(((((...)))))))))))..))))))..)).)))).)))))...	AGGTGCTGCGTCTGAACCCGCC	-
val-miR956	CAGGACCGAGCATATTTCGCT	21	9	RNA_mistletoe-m1669	Unigene23652_RNA_mistletoe:466:663:+	-70.9	-	RNA_mistletoe-m1669-3p	9	-	9	TCCGGCCACACGTCGTCGGCGACCACGTGCTTCGAGTCCTCCGGCACCGACGGGTACAGCCGCAGCGTCTCCGACAGCGCCGCCTTCAGGTACACCAGCCGGTCCACCTCCTCGAACCCCAGCGGCTCCCCGACCCACCTCGCCACGTCATCGCCGCGCGTCTCCATCAGGACCGAGCATATTTCGCTGACGATCCGG	198	.((((......(((((((((((....(((((.((.(((((..((......((((...((((((.((((........)))).......((((..(((....)))..))))............)))))).))))......(.(((..((....))..))).)...))...))))))))))))...)))))))))))))))	-	CAGGACCGAGCATATTTCGCT
val-miR968	CATGGATTGGTTGATATGCGA	21	9	RNA_mistletoe-m1682	Unigene2430_RNA_mistletoe:123:292:+	-52.2	-	RNA_mistletoe-m1682-3p	9	-	9	CTGTAGGTGGCGTTTGACCAGGTCGACTGGAGTTGCCATGCTGAAGCTCAAGTCCGATTACAAATCCTCTGTTAGGTCGACTGGAGTTGTCAAGCTGAGGCTTAAGTCCGATTACAATTCCTCTGTTGTAAATCGCGTCCATGGATTGGTTGATATGCGATATCCTGCGA	170	.(((((((.(((((..(((((.((.(.((((...(((..((((((((((.((((.(((((((.......)))..)))))))).))))).)).)))...))).......((((((((((......))))).)))))..))))).)))))))..).)))).)...)))))).	CATGGATTGGTTGATATGCGA
val-miR986	CGCGGATCATTTTCAGGCTCCC	22	9	RNA_mistletoe-m1702	Unigene25742_RNA_mistletoe:293:530:-	-87.01	RNA_mistletoe-m1702-5p	-	9	9	-	GAGAGGAAATCGCGGATCATTTTCAGGCTCCCGAAGACGGTGCACCGGAGACCGAAACATCATCCAGTTGCAGGACGAAGCAGCCTTCCGACGAGGAGCTCGAAGAATTCTTCTCCGGCGCCGACCGAGTTTGCGCCGAGGCTCAGAGAAAGATGTCTGAGAAGTACAATTTCGACTTCGAGAGGTGCGTGCCATTGGAGGGACGACTGGAGTGGTTTGCGGTTTCGGAGAGGCTCTG	238	.(((((((((((((((((((((.(((..((((...((.((((((((................(((.((((.(((.(......))))..))))..))).(((((((.......(((.(((((.(((...))).)))))))).((((((.(....).))))))..............))))))).)))))..))).))...))))...)))))))))))))))))))).......)))).	CGCGGATCATTTTCAGGCTCCC	-
val-miR994	TGGCGGAGATGCCGCGGCGGCC	22	9	RNA_mistletoe-m1710	Unigene26081_RNA_mistletoe:1255:1367:-	-60.9	RNA_mistletoe-m1710-5p	-	9	9	-	CCGGCGGCGGTGGCGGAGATGCCGCGGCGGCCCATGAGTCGTTGGAGCTGTCGGAACTGAAGGATACATCCACGACCCCGCTGGGGCTTCCCGGCGGCGCCACCGTCGACGGC	113	(((.(((((((((((....(((((.((.(((((.((.(((((.(((..((((..........))))..))))))))..))...))))).))))))).))))))))))).))).	TGGCGGAGATGCCGCGGCGGCC	-
val-miR101	GTTTAGTGTGGACAGAATGTC	21	8	RNA_mistletoe-m0201	CL1590.Contig1_RNA_mistletoe:13:150:-	-29.5	-	RNA_mistletoe-m0201-3p	8	-	8	ATCTCATTGTGCTGTTTTATTTATCTCTAGACAAAAGCCTTTGTTCACTTGATCGAGTCTTGGTTAGAGTTTAATGCAATTGACGAATTGTTTGAATGCAATGAAATGTTTAGTGTGGACAGAATGTCATAATGCAGA	138	.((((((((((.((((((.(((((..(((((((..((((((((.((....)).))))....)))).(.((((((.((((((....)))))))))))).).......))))))).))))).)))))).))))))).)))	-	GTTTAGTGTGGACAGAATGTC
val-miR1011	CAGGACGTCTCGAATGAAGCC	21	8	RNA_mistletoe-m1729	Unigene26928_RNA_mistletoe:1398:1464:+	-23.7	RNA_mistletoe-m1729-5p	-	8	8	-	GCAACAAGAACAGGACGTCTCGAATGAAGCCGGGGCGGCTCACCGAGACGCCCTTCCGGTCCACGCA	67	((.((..((..(((.(((((((..(((.((((...))))))).))))))).)))))..))....)).	CAGGACGTCTCGAATGAAGCC	-
val-miR1013	GACCGTTGTTCTGATGTCGGAGA	23	8	RNA_mistletoe-m1731	Unigene2700_RNA_mistletoe:481:695:-	-92.2	RNA_mistletoe-m1731-5p	-	8	8	-	GGGTCTGCTGGACCGTTGTTCTGATGTCGGAGATAACCCCCGGGAGGGTTGCTCTGTTCGAGGAGTCGGTGGATGCTTGGGTGCAGGTTGCGTGCCCCAGGCTCTCAATCGATTGGGGGAAGGCCTTTGCGAAGCCCCTTCTGACTCCATTCGAGGCAGAGGTAGCGTTCGGACTGGTTCCCGGCTGGTGGGAGAAGGGTTGTCGGCGGAGTTCA	215	((((((((((((((.((.(((((..(((((.((..(((.(((((...((((((((((((((((((((((.(((.(((((((.(((.(...).))))))))))))).........(((((...((....))....))))).))))))))..)))).))))).))))).)))))...))))))))))...))))).)).))))..))))))).))).	GACCGTTGTTCTGATGTCGGAGA	-
val-miR1016	CAGCTCAAGTGGTTAAGCCTG	21	8	RNA_mistletoe-m1734	Unigene27188_RNA_mistletoe:745:902:+	-49.74	-	RNA_mistletoe-m1734-3p	8	-	8	GCTGGTGTTCTTAATATCCTGACTGGTTTAGGCCATGAAGCTGGTGCAGCTTTGGCATCTCATCCTGACGTTGAAAAGATTGCATTTACCGGTAGCAATGCCACAGGAAGTAAGATCATGGCTGCTGCAGCTCAAGTGGTTAAGCCTGTTTCACTGGA	158	.(..(((.............(((.(((((((.((((..(((((..((((((.(((..(..(.(((((..((..........)).......((((....)))).))))).)..)..))).))))))..)))))...))))))))))).))).)))..).	-	CAGCTCAAGTGGTTAAGCCTG
val-miR1039	ACGGCTTTTGCTTCATCAGGGC	22	8	RNA_mistletoe-m1758	Unigene2832_RNA_mistletoe:1473:1718:-	-64.4	-	RNA_mistletoe-m1758-3p	8	-	8	CAAAGGGCAGCATTCTACAGCCCTCTGCAGCAGCAGCCTAGCATCCTCCTCATTTGCAAGCTCTACAACAGCCTTCCACAGCCTAACTGAATCGGGTATGTGTTCAAGCCCTTTCCTCAGCACCCTGCTCCTGTTCGCATCATCCTGCTCTAGCTTTGAAGCTTGCATCCACAGCTTTACTGAATCAGGAATCGCTTTCACTCCCTTGGCAATCACGGCTTTTGCTTCATCAGGGCTTGCCAACCG	246	.....((((.........((((((.((.(((((.((((..(((...........))).............(((.....(((.....)))....(((...(((...((((...((((((((....(((....(((..((.(((....((....))..))).))..)))....))).....))))....))))..)))).))).)))..)))......)))).))))).))..)))))))))).....	-	ACGGCTTTTGCTTCATCAGGGC
val-miR1043	CCAGCAGGGTGTCGGTGGCCT	21	8	RNA_mistletoe-m1762	Unigene28693_RNA_mistletoe:1038:1181:+	-74.2	RNA_mistletoe-m1762-5p	-	8	8	-	GTCTGGCCCACCAGCAGGGTGTCGGTGGCCTGGCTGAAGCTTTGCCAGACAAACCTGCCGGCGGCGTCGTGGAGCACGAGGTTGCCGTTGGGGAGCAGTTTGAGGCCGGTGACGCCGCGGTTGGCGGTGCGGGTCTGCCAGGCG	144	(((((((((.(((((.((((((((.(((((((((.........))).......(((..(((((((.(((((...))))).)))))))..)))..........)))))).))))))).).))))).)).........))))))).	CCAGCAGGGTGTCGGTGGCCT	-
val-miR1046	AATTGAGCTTGCTGAACATGTT	22	8	RNA_mistletoe-m1765	Unigene2872_RNA_mistletoe:1269:1479:+	-50.7	RNA_mistletoe-m1765-5p	-	8	8	-	TGAGAGCATAAATTGAGCTTGCTGAACATGTTTGGTAAGCCTAGTTTTCCATGTTTTTAATAATTTTAATGAAATTCTTTATCTTTGAAAATTTCTAACTATCCTGGTTATTTTCATTAATCATTTTTATATTTTAAAGGTGGTCATTTTATAAAGGCTTAAATTGAACTTGATGTGCATGTTTGGTAAGCCCAGTTTTTCCAGTTTTTAA	211	(((((((..((((((.((((((..(((((((....((((..((((((.....(((((((..........................(((((((..(((.......)))..)))))))...((((((((((.....)))))))))).......)))))))..))))))..))))....)))))))..)))))).)))))).....))))))).	AATTGAGCTTGCTGAACATGTT	-
val-miR1049	TCATGTTTGTAGACCTGGCC	20	8	RNA_mistletoe-m1769	Unigene28854_RNA_mistletoe:2113:2215:+	-30.6	-	RNA_mistletoe-m1769-3p	8	-	8	GGTGTCATCTGTTAGGGCATTCCCAGAAGAAGTGCCAGTTGCAGGCGTGATTGCTGAGAAGTTGGTGTATTTTTCATGTTTGTAGACCTGGCCATGTGATATG	103	.(((((((......(((....))).......(.(((((((((((((((((.(((..(....)..)))......))))))))))))..))))))..))))))).	-	TCATGTTTGTAGACCTGGCC
val-miR1075	AGGACAGCCGAGGGGTTCTGAA	22	8	RNA_mistletoe-m1805	Unigene30621_RNA_mistletoe:2537:2626:-	-34.4	RNA_mistletoe-m1805-5p	-	8	8	-	TTTTCCGCGAAGGACAGCCGAGGGGTTCTGAATATCAGGAGTGCTATTCTGCCACGGACCGTTCTTCGGCATGGTCTATCTCGCGGTGGT	90	....((((((.((((.(((((((..(((((.....(((((......)))))...))))..)..)))))))...))))...))))))....	AGGACAGCCGAGGGGTTCTGAA	-
val-miR109	CTCCCGAGTATCTGTCGACCG	21	8	RNA_mistletoe-m0212	CL1653.Contig1_RNA_mistletoe:1955:2089:+	-54.5		RNA_mistletoe-m0212-3p	8	-	8	CGAGGACTTCGAGGCGGTCGTTGGAGACTTCGGGCTGGCAAAATTGCTGGACCACCGAGACTCTCATGTGACCACGGCCGTGCGTGGGACAGTGGGTCACATTGCTCCCGAGTATCTGTCGACCGGCCAGTCGTC	135	.((.((((....((((((((.((((.(((.((((..(((((.......((....))..(((((...(((..(((((......))))).)))..)))))...)))))))))))).)))).))))).))))))).))	-	CTCCCGAGTATCTGTCGACCG
val-miR1095	CTGGAGCTGTAAGAACTGGACCT	23	8	RNA_mistletoe-m1825	Unigene31847_RNA_mistletoe:166:534:+	-112.26	-	RNA_mistletoe-m1825-3p	8	-	8	AGATATTTTTGGGCCTCCTGGTTTGCTGTAGGAGCGACAGCTAAAGAGGAGGAAGAGGTGTCATTGCTGCTTTCATGTTCTTTTACCCGGGATAAAGTGATGGGGATGGTGAACATTCTCAATAATGGGGATAACAAGCACCTACAACATGGAAGGTCTCTAGGGACGCATATGTGAGACTGATCCCTTGTAAGTGGGTCTCAATCTGTTGTTTCATTTCTTTCAGTTCTTGATCTCTTGTTGGCAAGTTTTCTTTGGTGTTGTGTTGTCCATCTCGTGAGATTTTCCAAGGTCCGTGGTATATGTTGAATCCTCGACTCAGTTTCATCGCCATTCCTGGAGCTGTAAGAACTGGACCTTTAAATAGTT	369	.(((((((((...((((((..((.(((((.......))))).))..)))))).))))))))).........((((.((((((.(((((((((....((((((.((((..((.....(((((.......((((((((((((((..(((((.(((.((((...((((((......(((((((.(((((((....)).)))))..........)))))))........))))))))))))))))))..(((....))).)))))).))))))))......))))).....))..)))).........(((((....))))).......))))))...)))))).).)).)))))))))).............	-	CTGGAGCTGTAAGAACTGGACCT
val-miR1104	GTGAATGAAAGTGTCGAGGGC	21	8	RNA_mistletoe-m1834	Unigene32383_RNA_mistletoe:235:521:-	-81.8	-	RNA_mistletoe-m1834-3p	8	-	8	GAGATGAAAGGCCGCTGGAGGCTGTACTCTGGAGGGTATACGTCCGGCTGCCATGAGTAAACTGCATTGTCATCGATTTCCAATTGATATTGACGTCATCAAGAGTTCGTAGCCACGCAATGCCAAGGATTAAATCCAGTCCACCAATGTCCAGAGCATGAGCATCAATGTGGCAAGAGTAGGGACCAATAGTCAAAGGTAATTGTGGGCAGAATCCTTGAGTCCATAACTTGTGACCATCACGTAACTTAACCGGGTGAATGAAAGTGTCGAGGGCCTCCAATCCC	287	..(((((..(((.((((((.(.(((((((....)))))))).)))))).)))....((.....))....)))))....(((..((((((((..(((((((..((((((((.((((((..((((...(((((......)))))....((((.....))))..))))...)))))).................((((.((((...(((((((...........))))))))))).))))....))).))))).....)))).)))..)))))))))))...........	-	GTGAATGAAAGTGTCGAGGGC
val-miR1118	GAAATGATCTCTGCTAGTGAAG	22	8	RNA_mistletoe-m1850	Unigene33103_RNA_mistletoe:133:344:-	-38.3	RNA_mistletoe-m1850-5p	-	8	8	-	ACTCCTCTAGGAAATGATCTCTGCTAGTGAAGATGGTATGCCACTATTTACTATATATTTATCTTAATTTTTTTATCTAATTGTCCTTGTCGTCACCTATTCTCCATTTCCTCAAGAAGGCCTTCTGCATTGGTCTTCAATTTTTTTCTGTGTTCTTTATTCATCGTCCAACTTATCCATCAACACTCTGTGAGTATCTTTCCTAGACATAC	212	.....(((((((((.((((((.((.((((..(((((.(((........................(((((.........)))))................................(((((((.........)))))))...................................))))))))..))))..))))).)))))))))))).....	GAAATGATCTCTGCTAGTGAAG	-
val-miR1133	CTACGACTGGTGCCTGGCGCG	21	8	RNA_mistletoe-m1865	Unigene34204_RNA_mistletoe:1113:1223:-	-48.1	RNA_mistletoe-m1865-5p	-	8	8	-	AGATCTCCGTCTACGACTGGTGCCTGGCGCGCGCCGGAACCATCCGGACTCACCTCGACGAAATATCCTCGATCCGCCGCGTCTGGCCCGAGGTCGCAGCGGTGGGGTCTG	111	(((((((((.((.(((((((.(((.(((((((((((((....))))).......((((.((....)).))))..)).)))))).)))))..))))).)))))..)))))).	CTACGACTGGTGCCTGGCGCG	-
val-miR1138	TCACTAGAGCTCGCCCAACGCC	22	8	RNA_mistletoe-m1871	Unigene34481_RNA_mistletoe:49:333:+	-72	RNA_mistletoe-m1871-5p	-	8	8	-	TCATTGCCACTCACTAGAGCTCGCCCAACGCCCTTCATACCCTTTTTGAGTCCTGATTTCTTTCCTTCTTTTCCACAGATTTCTCTAAGCCTGAAAGTCATTGAATGCTTCGACGGTCTCCCACAATTGTCGATTTGAAGTTCAGAATTCACTGAGGCATCCTCTCTTCTTCATCTAACCTTAGTCGTGAAATTTAAGCTTCATCGGTCGTCCGTTGATTTCTTCGATCGTTGGATTTTTGAATCATGGGGTCTGTAAGAGCGAGCGATGGTTGGGTTGCTAGAC	285	.....((.((((((((..(((((((..(((..((((((..((((..(((((.((((((((.................(((((.((.......)))))))..........((((((((........))))))))...)))).)))).)))))..)))).........(((...(((((((....((((.((((........(((.(((....))).)))))))..)))).)))))))....)))..))))))..)))..).))))))..))).))))).)).....	TCACTAGAGCTCGCCCAACGCC	-
val-miR114	CGTGACCTCCTCTGAGCGCGGCC	23	8	RNA_mistletoe-m0218	CL1698.Contig1_RNA_mistletoe:1121:1268:+	-56.6		RNA_mistletoe-m0218-3p	8	-	8	GTACGGCAGCACCCGCGCACCAGCCGAAGTCGCGCCTCCAGATCTGGCTGCTTTAATATCTGTTGTTATGTGCACACGCTTTTGCCAGATCTGCTCCATGGCCTTGTTTCAGGTGCGTGACCTCCTCTGAGCGCGGCCAGGCCCGTTC	148	..((((..((..((((((..(((..((.(((((((...(((((((((((((..(((((.....)))))...))).........)))))))))).......((((......))))))))))).))..))).))))))....))))))..	-	CGTGACCTCCTCTGAGCGCGGCC
val-miR1147	TTGGAGCTGAGATCGATTACGTC	23	8	RNA_mistletoe-m1880	Unigene34960_RNA_mistletoe:303:407:+	-24.1	RNA_mistletoe-m1880-5p	-	8	8	-	ATAAGGCCGTTTGGAGCTGAGATCGATTACGTCTTTCTCCCTCGTTCTACCCTTTTCTGTTCATCGCTCTCATGCATGGTTGATTGATCAGCTCTACGCCCATTG	105	....((.(((..(((((((((((((((((..............(..(...........)..)...((......)).)))))))))..))))))))))).))....	TTGGAGCTGAGATCGATTACGTC	-
val-miR1153	GAGAGAGGGTCGCCGGCGCC	20	8	RNA_mistletoe-m1888	Unigene35274_RNA_mistletoe:146:211:-	-33.5	RNA_mistletoe-m1888-5p	-	8	8	-	GTAAGAGGATGAGAGAGGGTCGCCGGCGCCGGCGCCGGCGTGGCCGCCCCCTTTTGCTCCGGTAAG	66	......(((((((((.((((.((((.(((((....))))))))).)))).)))))).)))......	GAGAGAGGGTCGCCGGCGCC	-
val-miR1184	TGAGAATTAGGATCTTTGAGCT	22	8	RNA_mistletoe-m1921	Unigene37573_RNA_mistletoe:124:372:-	-70.7	RNA_mistletoe-m1921-5p	-	8	8	-	TACGGCGGATTGAGAATTAGGATCTTTGAGCTCTCCATTGTTGAAGTCAAGCCGGGTTTGACGATAACCGACTTTGGTTTGAGATGATGATGTTATTTTGTGTTTCTCTGAAATTGAATGGATCCAATGACAGTGTCATGATTTTTAAGTTGATGACTCCCCGAGGCTGAAGGGAAGTCTTCGATCCAGACCTAGTTCCAGGAGGTGATGCTCATCGCTTCTTTGAGATCAAATATTCATTTCGTCAGT	249	...((((((.((((.(((..((((((.(((..((((...((((..(((((((...)))))))..)))).((((..((((((..(((((..((((((....((..(((.(........).)))..))))))))..))))).........(((((.((((.(((.........))).)))).))))).)))))).))))...))))(((((....)))))..))).)))))).))).)))).))))))...	TGAGAATTAGGATCTTTGAGCT	-
val-miR1189	CTCGAGCAGGCTGTTTGACT	20	8	RNA_mistletoe-m1927	Unigene38248_RNA_mistletoe:6:86:+	-26.2	RNA_mistletoe-m1927-5p	-	8	8	-	CGTTCAAAGGCTCGAGCAGGCTGTTTGACTCGGTGGATGTCCTTTGTTCAAGATGTCGAGCTAGCTGAAGAGTCAGATCGA	81	((.((...(((((...(((.(((((((((((..((((((.....)))))).)).))))))).)))))..))))).)).)).	CTCGAGCAGGCTGTTTGACT	-
val-miR119	GACATTGATCGCTCATGGCGAAG	23	8	RNA_mistletoe-m0226	CL1736.Contig1_RNA_mistletoe:6:119:-	-36.3	-	RNA_mistletoe-m0226-3p	8	-	8	GGCTCTCATCGACGTGGTGATAACGACAATGCTTGCCAAAAACGGCCTCATATGGTTCTTTGCTATGGTCAGCAAGGTGATGACATTGATCGCTCATGGCGAAGGAGAAGAGCA	114	.((((((..(..(((.((((...((((((((((..((......((((......))))..(((((......)))))))..).).))))).))).)))).)))..)..).))))).	-	GACATTGATCGCTCATGGCGAAG
val-miR1196	GAATGCACCGATCGTCATGGT	21	8	RNA_mistletoe-m1934	Unigene38527_RNA_mistletoe:26:247:-	-64.4	RNA_mistletoe-m1934-5p	-	8	8	-	TTGGGCGAATGCACCGATCGTCATGGTTTTAAGCGGCTGATTTAACCACCAAATCTTGGGGGAGGTCATGCGCCTTTATGGGTAACCTCGTGCAATCTTTTTGGGAAATTTATTAACGTGATTTTGACTTTGATTACACTCCAGAAAACCTCTCATTCCTTCTCCCTCGATTTGGCTCTCGATCAAGGCTTTCTCTGAGGCGATTCCGGGCAATTTTCCCTT	222	..(((.((((((.(((((((((.(((....((((...(((((......(((((((..((((((((...(((((......((....))..)))))...((((((((......(((((.((.......)).))))).....))))))))...........))))))))..))))))).....)))))..))))...))).))))))..))))).)))).)))..	GAATGCACCGATCGTCATGGT	-
val-miR1198	TGTTTCTGTATCTTGTAAGTCT	22	8	RNA_mistletoe-m1936	Unigene38697_RNA_mistletoe:35:226:-	-45.1	-	RNA_mistletoe-m1936-3p	8	-	8	ACCCAGACCTGGTGAGATTTTCCCTCGGTGAGTTCTTAAAGAGCAGCAGCATCACCTTCCCAAAAGCACTAAGAGAACGGGACGATCGGACCCCTGCTTCCGGTGTTATAAGTTTCAACTTCACCTTATTTCTCTGATAGGTGCTGTTTGTTTTGCTGGTTGTTTCTGTATCTTGTAAGTCTTATTCTGTT	191	...((((......(((.......))).(((((..((((((((((((.(((((((.(....((((((((((.((((((.(((...((((((........)))))).....((((....))))..)))...))))))....)))))).))))....).))).)))).)))).)))).)))).)))))))))...	-	TGTTTCTGTATCTTGTAAGTCT
val-miR12	CTCGACTTATTCCTCCGGCGACT	23	8	RNA_mistletoe-m0016	CL10189.Contig1_RNA_mistletoe:165:495:-	-103.4	RNA_mistletoe-m0016-5p	-	8	8	-	ACTTTCCAGCCTCGACTTATTCCTCCGGCGACTCTCTCTTCATTGGATTCTTGCGCCTTGCCTCCTGTTCGCCTTCACGCTCCTTCAAACACATTCTCGCCCTGATTGTCTTCCTTTCCTGGATCTGTCTTCAGATCTAGGTTTCCCCGACATTGATCGTCTTCTTCAATGGTGTTCTGGATTTCGAATGGTGGCGGCCAGGTTTCTATCGATCGACGGCTCTCGAGGTGCTGACGCGTGTGTAGTTCTTCGTTGGTCGGTCTTCAGTGTTGAGCTCGGTTTCTCTCAAATGACATCCGGGGGTCGTTCGAGATGCGTTGTGCTGGTTCCG	331	.....(((((..((((.(((..(((..(((((((((.......((((..((((.(((..(((.((.(((((((...((((..........(((.((.......)).)))........((((((((((....)))))))))).........((((((.........))))))))))...))....))))))).))))))))))..))))..(((((((.(....(((((.((((.((....)))))).))))).).))))))).(((...(((((..........))))).))).....)))))))))..)))))).)))).))))).....	CTCGACTTATTCCTCCGGCGACT	-
val-miR120	TTTGATGGCACTGTGGAAAAC	21	8	RNA_mistletoe-m0227	CL1738.Contig1_RNA_mistletoe:735:833:-	-23.3	RNA_mistletoe-m0227-5p	RNA_mistletoe-m0227-3p	13	5	8	AGAGGTTTATGTTTCGCAAGATTGGTCGAAAGATGAAAGCTTTCCTTCTTCTTGGTCGGCGTGGAGTTTTTGATGGCACTGTGGAAAACATGCACTTGC	99	..((((.(((((((((((.(..(.((((((((......(((..((........))..)))......)))))))).)..)))))))..))))).))))..	TTCGCAAGATTGGTCGAAAG	TTTGATGGCACTGTGGAAAAC
val-miR1201	CACCGCGGAGCTATCAAGAAC	21	8	RNA_mistletoe-m1939	Unigene38900_RNA_mistletoe:1046:1157:+	-44.3	-	RNA_mistletoe-m1939-3p	8	-	8	CGCGGGAAAGGACTCGACGTCCACGGCTCTGACCTGGTTCTTCTGGTTGATCTCCGGCCATCCCCGGTGCTGCCGGGAAATCACCGCGGAGCTATCAAGAACCGATCCCGG	111	..(((((..((((.....)))).(((.(((....(((((((..((((.(((.(((((((((.....)))..))))))..))))))).)))))))...))).))).)))))..	-	CACCGCGGAGCTATCAAGAAC
val-miR1209	CGGAGAACTGCTAGAGAACC	20	8	RNA_mistletoe-m1948	Unigene39319_RNA_mistletoe:587:689:-	-25.1	-	RNA_mistletoe-m1948-3p	8	-	8	TGCTTTTGGTATTTGTGCAGCGTTTATATCAGTATTCTGGTCGTTTGGGTATATTCGTCTTGCAGATAAGCTCCGGAGAACTGCTAGAGAACCTTCGAAGGCT	103	.((((((((.........((.((((.((.((((.((((((..(((((.(((.........)))...))))).)))))).)))).))..)))))))))))))).	-	CGGAGAACTGCTAGAGAACC
val-miR121	GTTGAGGATTCATGGCAGCTG	21	8	RNA_mistletoe-m0229	CL1764.Contig1_RNA_mistletoe:248:571:+	-104.5	-	RNA_mistletoe-m0229-3p	8	-	8	TTGGTTTCACTGGTTCCATGTCTGCTGGATTCTCCCTACCACTTCATGGACCCTGACCACTACTTCAAACTCTCTTATCGAAGGAATATTTGTGATAAAATCCCATCCTGGTTTGTCACAACAATAATCTGGTGGTTTGGGATTTTTGTAGTAGCGGTGCCTAACGACTTCTCCTCGCGGGGTCAATCAACCTCCTCTGCTCTTGCTACCCAGAAAATTGTCCTGGACCTATTCTTGGGTCGGTACAAATGTGTTTGTGGTGTCTTGGGATGGTGTTGGGGGTTTCGTTCGGTGTTGAGGATTCATGGCAGCTGGGATTTATCA	324	.((((......(((((((.(.(((((((((((((..((((........((((((((((.(((((.((((.((((..((((..(((.(((((((((((((...((.....)))))))))))..)))).)))..))))..))))..)))).))))).)))......(((.......))))))))))....(((((((.((((((..(.((((((((.(.((((((..((((((....)))))))).)))).)...)))).)))).)..))).)))....)))))))......))))..))))))))..))))))))))))).))))	-	GTTGAGGATTCATGGCAGCTG
val-miR1210	CCTTCGGATCTCGTTTCAGATC	22	8	RNA_mistletoe-m1949	Unigene39359_RNA_mistletoe:257:399:+	-48.8	-	RNA_mistletoe-m1949-3p	8	-	8	ATGTATCTGGGATCTCCTGCGGGGTTCGAAGTGCTCTTTGCTTTATCTCTTTCCGGGGACTTGCGGGCGGCAGAGTCATCCATCTTGCAACGGATTGGCATTTCTTATCTTCCTTCGGATCTCGTTTCAGATCTGGGAACCAC	143	.((..(((.((((((...(((((((((((((((((.(((((....(((((....)))))...))))).))))..(((((((..........))).)))).............)))))))))))))...)))))).)))..)).	-	CCTTCGGATCTCGTTTCAGATC
val-miR1211	ATTGATCCTCGGTGGCACCCA	21	8	RNA_mistletoe-m1950	Unigene39417_RNA_mistletoe:224:469:-	-70.01	-	RNA_mistletoe-m1950-3p	8	-	8	CAATTTTGGAAGGGATGCCAGGGGATCAATCTCGGCCAGATTAACAAGCCGATTGTTAGTAAGCACCAGAGTATGCAGTTTTGGCAAATATTCTCCGATAGATGGACTAATACGTGTGATTCTGTTATTGTTTATCAGCAAGGTTCCCAGACGACTGAGATAAGGGAAGTTTTCAAGCTTTACTATCTCATTATCAGACAGGTCGATGGTATCAAATTGATCCTCGGTGGCACCCAGATTCTCTAT	246	...........(((.((((((((((((((((((((((.........((((...((((.(((((((.((((((.((((((.(((((...((((....))))....).)))).)).))))))))))....))))))).)))).))))....((..(.(((((((.(..(((((....)))))..)))))))))..)).....)))))).))).......))))))))..))))))))...........	-	ATTGATCCTCGGTGGCACCCA
val-miR1216	GGTCTGGATTACAATCGGCT	20	8	RNA_mistletoe-m1956	Unigene39700_RNA_mistletoe:1907:2163:+	-75.9	RNA_mistletoe-m1956-5p	-	8	8	-	GAAAAGGATTGGTCTGGATTACAATCGGCTTTCTCAAATGTCAATTGTTGAGGAAGGTGCCACAAAGAGTATTCGAACAGCAAATTTGGCAATTGTATGTTGCCATACTGTGGATGGTGTTTCTGCTGCGCATTCAGAATTGTTGAAAACGAGGGTATTCAAGAATTTTTGTGACTTGTGGCCTCACAAATTTCAGCATAAGACAAATGGAGCGTCTCAGCGAAGGTGGATTGTGGTTAGCAACCCTAGTCTGTGCA	257	.....(((((((..(.((((((((((.((((((.(...((((...((((((((...(((((((((..((((...(((((.((.((.(((((((.....)))))))....))...)).))))).)))).((((...((((((.(((((.((....)).))))).))))))))))..)))))))...))...))))))))...))))....(((...))).).)))))).))))))))))....)..))))))).....	GGTCTGGATTACAATCGGCT	-
val-miR122	AGACCCGGCCTTGTTCCACTC	21	8	RNA_mistletoe-m0231	CL1776.Contig1_RNA_mistletoe:56:410:+	-95.7	RNA_mistletoe-m0231-5p	-	8	8	-	CTAGAAGGGGAGACCCGGCCTTGTTCCACTCAAGAGATCGATGGAACTCATCCGATTCATTACATTTGATGATTCACCTGATTGATGAACGTTGTATCCAACTGAGATTTGGAAACGAAGAAGAGTTCTACCACTGCTGGAGGAAAATATCTTAGCGATTTCTTTGGCTACAAGATGTACATGCACAGATGGTCTTTGTTTTCGGTGAGTTTGAATCGCTAATTGTGTTGATGATCTGTTCAGTATCATAAGAATGATTAGAAATCTAGTGAAGATTGATGCTGCGATAAAAAACCTTTCACGTCCTTGGGTTGCGAAATCGGTGTTTCCTCGCCTCCCTCACACCAAATCTGGA	355	......((((((((((((..((((...(((((((.((.((.(((((..........(((.((((.(((.(((((((.((.(((((.(((((..(...(((.(((...((((....))))......((((.(((....))).)))).((((((((((.(......).))))..)))))).......))).))).)..)))))))))).))..))))))).))).)))).))).....((((((((((((......(.(((((....))))).)....)))))))).)))).......)))))))))))))))).))))..)))).))))))))............(((....))).	AGACCCGGCCTTGTTCCACTC	-
val-miR1235	TTCGATCAGCATACTGTAGGT	21	8	RNA_mistletoe-m1977	Unigene41434_RNA_mistletoe:1032:1272:+	-71.8	RNA_mistletoe-m1977-5p	-	8	8	-	AACAGTAGCCTTCGATCAGCATACTGTAGGTGAACTCGTCGGGCCGGCATCCTTCGGTCTTCATTTCCTCGAGCAACGAGATCGCATTTTCATGGCGGTTGCCCGAGCAAAGACCCTGGATCAAACAATTGAATGTGTAGACGTCAGGCACGATTCCCTTGCTCCTGAGAACGCCGGCGATCTCGAAGGCCTCTTCCATTAGGTTTTCCTTGCACATGGCGCTGATCAGAGCGTTGTAGGT	241	..(..((((((..(((((((.((.((((((............((((((.(((...((((((......((((.(((((.....(((.........)))))))).))))..))))))..))).......................(((((..(((.....)))..)))))....))))))......((((((((........))))))))))))))..))..)))))))..)).))))..)..	TTCGATCAGCATACTGTAGGT	-
val-miR1246	ATGTCCGTCACCAGGTTGTAGA	22	8	RNA_mistletoe-m1988	Unigene42142_RNA_mistletoe:1093:1328:+	-121.9	-	RNA_mistletoe-m1988-3p	8	-	8	ATGCCCACCACCTGCGCCTGGGAGCGGGCGGCGATGGCGCGCATGGGCCCCCCGACGCCGCACCCGACGTCGACGATCCGCTGGCCCGGGGCGGCGCGGATCAGATCCGCCGCCATCTCCTCGTGGAGGCGCGTGGCGTCGCGGTGGGACCGTCCCGGGACGGCCGGCGAGAAGTGGAAGGACTGGCCCCAGCCCCACTCGTAGATGTCCGTCACCAGGTTGTAGAAGGTGTCCAC	236	.((..((((..((((((((((..((((((((((((((.((....((((((((((.((((((((((((((((.(((...((((..(((((((.(((((((((...))))).))))....))))).)).)))))))))))))).))))...(((((....))))).))))).....)))..))...)))))..)).))).))))...)))))))..))))).)))))..))))..)).	-	ATGTCCGTCACCAGGTTGTAGA
val-miR1287	TCTGCTCTGGCGGTGAAGGAGGC	23	8	RNA_mistletoe-m2031	Unigene4534_RNA_mistletoe:1004:1080:+	-28.5	RNA_mistletoe-m2031-5p	-	8	8	-	TGGCGCACTGTCTGCTCTGGCGGTGAAGGAGGCAGCCTGGGGTCATGTTCAGATATGCTGGAGGCAGCTTGGCGCAC	77	..((((...(.((((((..(((.((((.(.(((........))).).))))....)))..)).)))))...))))..	TCTGCTCTGGCGGTGAAGGAGGC	-
val-miR130	CTTGGAAGGCGGATATTTGAT	21	8	RNA_mistletoe-m0252	CL1884.Contig2_RNA_mistletoe:1751:1927:+	-53.4	RNA_mistletoe-m0252-5p	-	8	8	-	TTTTTACAGCCTTGGAAGGCGGATATTTGATGTTTATATCCAGGAACGACGAGTCGTAAAAGATTTTAATATTGCAGAAAAAGCTAAAGGTGTTGACAAGCCTTTTGTAGCTGAATTTAAAACTGTTCTTGTGAGAAATAAAACTTTATTGATCCGCTTCCAGTGGGCTGGGAAAGG	177	((((..((((((((((((.(((((...(((..(((((.((((((((((..(((((......)))))...............((((((((((........)))))...)))))...........)))))))).))...)))))...)))...)))))))))))..))))))..)))).	CTTGGAAGGCGGATATTTGAT	-
val-miR1317	GGAGCAGGTTGCCGGAGAGGTT	22	8	RNA_mistletoe-m2068	Unigene5851_RNA_mistletoe:157:238:+	-44.3	-	RNA_mistletoe-m2068-3p	8	-	8	ATCGAGCGAGGACAGCTGCTCCGGCAGATGCACGGCGGCGAGGTCTCCCCGGAGCAGGTTGCCGGAGAGGTTGGCGCTCTGC	82	...(((((....(((((.(((((((((.(((.(((.((.(....).)))))..)))..))))))))).))))).)))))...	-	GGAGCAGGTTGCCGGAGAGGTT
val-miR1329	TGCTCATATCTGGTGTGACAAT	22	8	RNA_mistletoe-m2082	Unigene639_RNA_mistletoe:996:1153:+	-43.7	RNA_mistletoe-m2082-5p	RNA_mistletoe-m2082-3p	15	7	8	ATGGCGCAGCAAGAAGAAGATTGTCGTCTCCAGATCTAGTGCAGAAGTTGTATACCATTTCATGATCACGGTAACCACTGAGATTATCTGGTTTTGTCATCTCCTCCATGAGTTTGGCTTCCTACCGCAGACCTCTGCTCATATCTGGTGTGACAATC	158	..................((((((((.(.((((((...(.(((((.(((............((((((.((((....)))).))))))..(((...((((.(((......)))..)))).....)))...))).))))).)..)))))).)))))))))	TTGTCGTCTCCAGATCTAGTGC	TGCTCATATCTGGTGTGACAAT
val-miR1332	CCCAGTCCCGAACCCGTCGGCT	22	8	RNA_mistletoe-m2085	Unigene6549_RNA_mistletoe:74:207:+	-87.3	RNA_mistletoe-m2085-5p	-	8	8	-	GCACGGGGGTCCCAGTCCCGAACCCGTCGGCTGCTGGCGGACTGCTCGAGCTGTTCGCGCGGCGAGAGCGGGTTGCCACGTGCCGGCCGGGGGACGGACTGGGAACGGCTCCTTCGGGGGCCCTTCCCCGGGCG	134	((.(((((.(((((((((....(((((((((.(((((((..((((((..(((((....)))))..))))))..))))).))))))).))))....)))))))))..((((((....))))))...))))).)).	CCCAGTCCCGAACCCGTCGGCT	-
val-miR1348	TTTGGTGAAGTTGGAGCTTA	20	8	RNA_mistletoe-m2101	Unigene785_RNA_mistletoe:304:426:+	-28.4	RNA_mistletoe-m2101-5p	-	8	8	-	TTCTTCATAATTTGGTGAAGTTGGAGCTTATTAAATGCCATGAATGTGAGTGTGTCCCTGCACTTGGTCACCTTCATTCTCTTCAAGAATTGTGTATTCGTTCTTTACCGAAGCTACAAGAAT	123	(((((.....((((((((((.((((((..(((...((....(((((.(((.(((.((........)).)))))))))))....))..)))...)).))))..)))))))))).....))))).	TTTGGTGAAGTTGGAGCTTA	-
val-miR1360	GTGGTACTGAGAGGCTTCTGACT	23	8	RNA_mistletoe-m2116	Unigene8752_RNA_mistletoe:574:879:+	-76.6	-	RNA_mistletoe-m2116-3p	8	-	8	GAAAATGTTATTGAGAAATCTCATCATATCCCACCTGAAAGTGTCGGTATACCAAGTCAGGAAAAAAATATGGGAATCCGAATGAAGGATAAATTGAAGGACAAAACAGAAAAGAATGACTGATATGTTCTGCAGATATGAAAGGTGATATGATATCAGGTTCAACAACACCTTCGGGTGGGGGTGTATTGCAAGGAGCTCCATGCAGGTTGCAGGGATCAATATAACAGTCAACAAATATGACAAACTGATACTCTACATTAATGATGCATGGTGGTACTGAGAGGCTTCTGACTGCACATTTTG	306	.(((((((((.(.((((..(((.(((....(((((....(((((((((.......((((................((((.......))))..........................((((((.((((((((((((...((((...(((((...)))))..))))...((((((((....)))))))).(((((.((....)).))))).))))))).....))))).)))))).......))))..)))))))))...((((...))))...)))))...))))))..)))).).)).))))))).	-	GTGGTACTGAGAGGCTTCTGACT
val-miR1365	TTTCTGTGGGATTCTCTGTCC	21	8	RNA_mistletoe-m2121	Unigene9096_RNA_mistletoe:308:643:-	-117.5	-	RNA_mistletoe-m2121-3p	8	-	8	CGATGTGAAGGACGGGGGGTTGTCCCCGGAGAGCGGGGTGCATGCGGTGGTGAATGGGAGGCGCAGGATAAGCGGGAGCTGGGAAGCATCGCCCGAGGTTATTGCGTTGACGTCTCGGGGTGGGGAGTCGAATCATCGGACGGGGGGTGGCAGCAGCAGCAGCAACTTGCTTCCTAGGAATCAGGAGGTGGACCTTAAGGCCTGAGTGGTTGGCTTTGGTTTGTTTGGTATGGTATGGTTGTGGGGATTTGGGAAAGGGGGGTGGGTTTGGTGAAACTGATCGTCATATGTGGTTTTGGATTGGCTTTCTGTGGGATTCTCTGTCCTTAGCTTTCA	336	.((.((.(((((((((((...(((((((((((((......(((((.(((.((((..((((((.(((..((..((((..((((((((((.(((((...(((..((..(((((.((((......)))))))))..))...)))...)))))((.((....)).))....)))))))))).......((((....))))....))))..)).))))))))...)..)))).))).)))))........((((..(((...((.(((.(((((....))))).))).))........)))..)))).)))))))).)))))))))))))))).))..)).	-	TTTCTGTGGGATTCTCTGTCC
val-miR142	TTGGTTATGATTCTCGACTGAT	22	8	RNA_mistletoe-m0278	CL198.Contig1_RNA_mistletoe:838:1107:+	-81.09	RNA_mistletoe-m0278-5p	-	8	8	-	TGTCGGGCTTTTGGTTATGATTCTCGACTGATACTAGATTTCACAGATCATGTTTGGACTGAATGCTTCTCACATCATTTGGGAAGATGGATGCACCTTGATCCTTGTGAAGGAATATATGACACACCATTGTTATATGAAAAGGGCTGGAACAAGAAGCTGGATTATATTATTGCCATTGCAAAAGATGGAGTTTATGATGTTACTAAACGTTATACAAAGAAGTGGCATGAGGTCCTGTCTCGGCGAAACATGATCACAGAGCCCGCT	270	.(.((((((((((((((((.((.(((.((((.((..((((.....))))......(((((..(((((.(((.((((.((((....(((((........((((((...........(((((((((......))))))))).....((((.........))))))))))........))))).)))).)))))))..(((((((((....))))))))).........)))))..))))).)).))))))))))))))))).))))))))).	TTGGTTATGATTCTCGACTGAT	-
val-miR153	TTCCCGAGGGCTTCGGACTTGC	22	8	RNA_mistletoe-m0303	CL2096.Contig1_RNA_mistletoe:358:495:+	-42.4	RNA_mistletoe-m0303-5p	-	8	8	-	AAACGAGTCCTTCCCGAGGGCTTCGGACTTGCGGGTTGAGATGGCGACGTTGGGTAGACTATGAATCTAGGAGCGTGCCTTGAGGAGGAGGTTTTGAAATCTGAATTTGTGTTTTGATGTTTTCGGGTGGATTTTGGA	138	....((((((..(((((((((.(((((..((((((((.((((..(.(((((...((((.......))))..)))))(((((......)))))...)..)))).)))))))).))))).))))))))).))))))....	TTCCCGAGGGCTTCGGACTTGC	-
val-miR154	TTGGATCGACTTCGAATCACC	21	8	RNA_mistletoe-m0304	CL2096.Contig2_RNA_mistletoe:84:376:+	-117.54	RNA_mistletoe-m0304-5p	-	8	8	-	TCGCTCTGCCTTGGATCGACTTCGAATCACCTCCTTGTTGATCCTTCTCGGCGCTCTCGTTTCGGTGAACCCAGAGGCGGAGTTGTCTTCGAGGATGCGGCCGACGTGACACTTCTCACCGTTTTCCGGCCTTCTCCCGCTCTACCCTGTTCGATGGGTAGGGTCTCATCTGGAGGTGCGGTGAATCCGGCGACCGTTGTTCCAACTTCTCCGGGAAGTGGGTCGGTGCACGGTTCAATGTCAGCTGGATGCGTGCACGGTGGTTCCAGGTGGTCTCCAGGTAAGAAGGTGAA	293	(((((((..((((((.(.((((.((((((((.........((((((...(((((((.((((((((.....)).))))))))).))))...))))))...((((((....((((((((((((((((((((.........(((((((((........))))))))).....))))))).)))))))..((((.((..((((...)))).)).)))))))))).))))))((((((((((........))))).)))))..)))))))).)))).)..))))))..)))..)))).	TTGGATCGACTTCGAATCACC	-
val-miR166	TTGGGACGACGAGAACGAGAT	21	8	RNA_mistletoe-m0326	CL2164.Contig1_RNA_mistletoe:1130:1273:+	-56		RNA_mistletoe-m0326-3p	8	-	8	TCTTCTCTTGCATCCATCATCTCCTCTTCGTCCCGGCCACCAGCGGAGCCTTCAACTTTCTGAAACTTCTGTTTCCCTCTCTGTCCCACGCGCTCGAGGGTTGGGGTGGGGCGTTGGGACGACGAGAACGAGATCAAGGGAAAG	144	..((((((((........((((((((.((((((((((....(((((((..((((......))))..))))))).(((.(((((.(((.((....)).))).))))).)))..)))))))))).)))...)))))))))))))..	-	TTGGGACGACGAGAACGAGAT
val-miR17	CTTGGACATCGGATCGTAGAAA	22	8	RNA_mistletoe-m0023	CL10240.Contig1_RNA_mistletoe:1210:1312:+	-26		RNA_mistletoe-m0023-3p	8	-	8	TGGCAGAGTATCAGCGACTTCGATGCCGGGTTGCTTTCCATGCACTCCACTTTCGGCCTGAAATTCAAGTGCTTGGACATCGGATCGTAGAAAGATTACGGTT	103	.(((..(((.((.((((.(((((((((((((.((((......((..((......))..))......)))))))))).))))))))))).))...)))...)))	-	CTTGGACATCGGATCGTAGAAA
val-miR175	ATTAGAATTCTTGATGCATGCCT	23	8	RNA_mistletoe-m0340	CL2203.Contig2_RNA_mistletoe:1027:1116:-	-25.9		RNA_mistletoe-m0340-3p	8	-	8	TATTCTAATGTAGCATGTGCATTGAAGGAACATGACAGCGAGGCTCTTAAGCTTGTGATTAGAATTCTTGATGCATGCCTGCAGAAGAAT	90	.(((((..(((((...(((((((.(((((...(((..(((((.((....)))))))..)))...))))))))))))..)))))..)))))	-	ATTAGAATTCTTGATGCATGCCT
val-miR20	CATTCCATTGCTTCGCCGGCGGC	23	8	RNA_mistletoe-m0028	CL10269.Contig1_RNA_mistletoe:364:601:+	-62.2	-	RNA_mistletoe-m0028-3p	8	-	8	TGCATTACGAGGGTTGGTGAGCACGGAGTTCTCAGACGCCATCATTAATCGTGGCATTTCCGTAATTCAGAGAAAGAGACGAGGACAATTTTGGATGCAAAGTAGTATAAGTAGACCGGCGCGTTCCGCTTTTTCCTTCCTCGTCATTTCCATCTTCCTCGGTGTTCGTGACTCTGCTTCTTTGCTTCTGGTCACCTAATATTTTCATTCCATTGCTTCGCCGGCGGCTTGATTCCTA	238	.......((((.(((((((((((.(((((.....((((((......(((..(((.....)))..)))..(.((((..((((((((..((((((....))))))..............((((.....)))).......)))))))).))))).........)))))).((((((..((......))....))))))...........)))))..))).))))))))..)))).......	-	CATTCCATTGCTTCGCCGGCGGC
val-miR208	TCACCCGGATTGTTCTCTGCT	21	8	RNA_mistletoe-m0403	CL2707.Contig1_RNA_mistletoe:1142:1366:-	-79.26	RNA_mistletoe-m0403-5p	-	8	8	-	TGAATGTCCATCACCCGGATTGTTCTCTGCTTCTTCGCATTTTCAGCATCTTGGTAGTTTTGCTGAAGGCGTTTCCTTGCCGAAGCCAGCCTCTCCTGATCGATGCCTTCTCCCCCCACGCGTACGTTGTTGTGAGGCGCCGAGGCAGATGAAGGAGCCGCTTGCGATGACTTTGCAGGAACTTCCTTCCGGAGCAGGGCTTTGGTCACGGGTTCCGGATCTCCA	225	.....((((...((((((((((..(((((((((..(((...(((((((.((....))...))))))).))).....(((((...((..(((((.......((((((.............)))).)).......)))))))...)))))..(((((((...(((((((.....)))))))...))))))).)))))))))...))))).)))))...)))).....	TCACCCGGATTGTTCTCTGCT	-
val-miR221	CATTCTCCATCGGAGATTCGGCT	23	8	RNA_mistletoe-m0441	CL2925.Contig1_RNA_mistletoe:355:484:-	-43.3	RNA_mistletoe-m0441-5p	-	8	8	-	CCAGTTGTGTCATTCTCCATCGGAGATTCGGCTGAGTTCTTGTATGGTGATGATAGGGATCCTGACAAGGCTTCCAAAGTTGAATTGGAATCAGGAGATGTGCTGATATTTGGTGGGGATTCGCGACGAA	130	...((((((....(((((((((((...(((((....((((((...(((..((.((((...)))).))..)))(((((.......)))))..))))))....)))))..)))))))))))..))))))...	CATTCTCCATCGGAGATTCGGCT	-
val-miR225	GGCCCGTGGTTGTCGGTGACAAG	23	8	RNA_mistletoe-m0450	CL298.Contig2_RNA_mistletoe:465:703:-	-91.8	RNA_mistletoe-m0450-5p	-	8	8	-	GCGCGGCAGCGGCCCGTGGTTGTCGGTGACAAGAGGAGCGGCATTGAATTCCTCTCTAGAGAGGCCATCCTTCCCGAGTCCCACGGCCTCGATGCTGACAATGTAAGCGGCGGCAGGGATCTTGGAAATTTAATCAGGGGAGAGACGGGGCTCGATAGGTCGAAAGAGTCGGTTAATATCAAGAAGGGTGCTGACGGTTCCGCTGTCTTGCCTCGCCGGAGCCGGAGGGTAAGTGCGCA	239	(((((.(....((((.(((((.((((((((((((.(.((((.((((....(((((....))))).((((((((.((((((((...((((((.(((.......)))..))).))).....((((((........)))))).......))))))))...((((....)).))............))))))))....)))).))))).)))))..))))))))))))..))))..)))))).	GGCCCGTGGTTGTCGGTGACAAG	-
val-miR238	AAGTGTTTGAGGATTGTATCGAC	23	8	RNA_mistletoe-m0477	CL3162.Contig1_RNA_mistletoe:44:227:-	-68.8	RNA_mistletoe-m0477-5p	-	8	8	-	GGTGTCGCAGAAGTGTTTGAGGATTGTATCGACAGTGGTTGGGGTTGTGAGTGGAGAGAACAGGGCTGTGAGAGCTGTGATGCTCGTTGATGTTCATCTCCCACTCGCTTTGTGGTCAGGTTGGCAGTTTCCCAAATCAGGTTCCACAGCCGCTGCACTCTTCAGGCATTTGAGGTGTGATCCG	184	((.((((((.(((((((((((((.((((.((.(.((((((((((..((((((((((((((((...(.....((((......))))...).))))).))).))))))))......(((.....)))....))))))........)))).).)).)))).)))))))))))))....)))))))).	AAGTGTTTGAGGATTGTATCGAC	-
val-miR260	AACCGAGGAGCTTTGGGCCT	20	8	RNA_mistletoe-m0537	CL3335.Contig1_RNA_mistletoe:427:517:+	-27.51	-	RNA_mistletoe-m0537-3p	8	-	8	CAGGTGGCGGGGGTCTTCAGGTGAATTTGTGCAGTCCTGTGGTTACAGCTCACGGGCGTTCAACCGAGGAGCTTTGGGCCTTCAAAATTTT	91	.((((..(((((.(((((.(((((((.......(.((((((((....)).))))))))))).)))))))).))))).))))..........	-	AACCGAGGAGCTTTGGGCCT
val-miR266	ATGAACTCGGCAGCATTGGACC	22	8	RNA_mistletoe-m0545	CL3453.Contig4_RNA_mistletoe:223:320:-	-26.1	-	RNA_mistletoe-m0545-3p	8	-	8	CCAAACAGTCTGAGCTCGATGAAAACCGGGTTCATTTCAAAAATGGCGGCACACCAGAATTGGTCAATGAACTCGGCAGCATTGGACCGATTCGAACA	98	......((((.(.(..(((((....(((((((((((((((...(((.......)))...))))..)))))))))))...)))))..))))))......	-	ATGAACTCGGCAGCATTGGACC
val-miR280	AAGATCTGCTATTTTCTAGGGC	22	8	RNA_mistletoe-m0571	CL3657.Contig1_RNA_mistletoe:625:968:-	-95.8	RNA_mistletoe-m0571-5p	-	8	8	-	AAAGAATTGGAAGATCTGCTATTTTCTAGGGCAAATGAATTATGATCAAATTAACCTTGCAGCCTCTGTGCAAGTTGCATTTGATTATGGGGCGAGACCATCAAGATTGGTAAGGGTGAACCGTGTTTCTAAGGATGGAAACATCAGTGAAATATGTGGATCCGGGTTTCAAAGTTCTGATAAGGAAGACTGCATTTCTTTGGCACCTTCTGTAGACGACACTGGAACTTCAAGCAAGATGAAGAGAGAATATAATGAACCTTGGGATTACGACCAGACAAACTATCCAACCACACTGCCTCTGAGAAGACCTTGTCCTGGAGACCCAGAACTTCTGGATGAAG	344	......(..((((.((((....((((((((((((.......((((((((((((((.(((((.......))))))))).))))))))))((((((..((((.......))))...(((....((((.((((((((..(....).((((((.....((..((...((((.((((((...((...((.....)).))...)))))).))))))..)).....))))))..(((((.......)))))...............)))))))).))))))).....................))))))..........))))))))))))..)))).))))..)......	AAGATCTGCTATTTTCTAGGGC	-
val-miR283	CATCGGGAGGAATTGAATCACC	22	8	RNA_mistletoe-m0580	CL3663.Contig1_RNA_mistletoe:460:784:+	-88.34	RNA_mistletoe-m0580-5p	-	8	8	-	TCAGAATCAACATCGGGAGGAATTGAATCACCCTCTCTAAGAAACACCTCCGGTCGCTTCCACTTGTATGCTCGAGATCTCCTCTTTTGATGCAGAGCTCGCTGCTCCCCCGTAAGGGTCACCGGGGCTAGACGGTAGACCTTACCACACATCTCAACCGTCGAATTGTTCTTACCGACCTTCACTAATGGGTTATCAAATGGATCATCATACCTCAAGGGCCTCGATATGCCTCTTCTATCAGATCTCAGCTGCCCTCGTCTAACGAGATCAGCCACTGAGCCTGGATGCCCATATCGTGATCTCCTTCCCATGTGCATTTTAA	325	..(((((..((((.(((((((...((.((((......((((((....(((((((.((((..((.....(((((((((.......)))))).)))((((.....))))....))..)))).)))))))...((((((.((..............)).))))))......))))))..(((((........))))).....((((..((((.......((((((........))).)))....(((..((((((((..((((.....))))..))))...)))).))))))).))))...))))))))))))).))))..)))))..	CATCGGGAGGAATTGAATCACC	-
val-miR285	ATTCAGCCGGACGAATCTAATCC	23	8	RNA_mistletoe-m0587	CL3695.Contig1_RNA_mistletoe:627:883:+	-81.4	RNA_mistletoe-m0587-5p	-	8	8	-	TGATAATTATATTCAGCCGGACGAATCTAATCCGCCCCCGAACGCAAAGGCAGGGGCCGAGATTGGAGAGTGTAAGAGAAGAGTAGCAAGTGATGGCGTCTTTGATGGTAGGAATGTCTTCGTGAAAATGGACATTCCAGCGAAGAAGGTGAAGCTTTCTAAGTGTTTGAAGAAAGCACCCAATGGGGAGCCTTGTATCTTGACGAGGGGTGGCGTTCTTCCTCCTAAATGGGACGGCTCGAGTGGGACAGTGGTCT	257	.........(((((..((..(((..(((((((((.((((....((....)).)))).)).)))))))...)))..).)..))))).((..(((.(.((((((....((..(((((((((..........)))))))))...((((((.((.(.(((((((..........))))))).(((....)))..((((((......))))))..).)).))))))..)).....)))))).))))..)).(((....))).	ATTCAGCCGGACGAATCTAATCC	-
val-miR288	CCCTTTGATGATCTAAACTTG	21	8	RNA_mistletoe-m0600	CL376.Contig2_RNA_mistletoe:462:712:-	-77	-	RNA_mistletoe-m0600-3p	8	-	8	TTTCCAGATTTAAGTTGGTTCATCTAAGTGGATAATGGGCGAGCCGTTGGGACTGCTGAGAGTAACTGTTGTGCAAGGGAGGAGATTGGTAATCCGTGATTTCAGGAGCAGTGATCCTTACGTTGTTATAACGCTGGGAAACCAGACTGCAAGGACCAAGGTCATAAACAGCTGCCTTAATCCAGTGTGGAATGAAGAGCTGAGTTTCTCTCTCTACCAGCCCTTTGATGATCTAAACTTGGATATGTTTC	251	....((.(((((((((((.(((((.(((.((....((((((..((....))..))).(((((.(((.(((((((((.((((((.((((....(((.((....))))).))))..))))).).))).)))))).((((....))))........(((....))).....(((((.(.(((.(((.....))).))).)))))).))).)))))....))).))))).))))).)).))))))))).))....	-	CCCTTTGATGATCTAAACTTG
val-miR294	GTATGAGAGGCACAACGGCTGT	22	8	RNA_mistletoe-m0611	CL3847.Contig1_RNA_mistletoe:684:752:+	-24.1	-	RNA_mistletoe-m0611-3p	8	-	8	ACCCTGTCCGGGTGGTGCCACTCAACAAGATGATAATGTATGAGAGGCACAACGGCTGTGCAATCGGGA	69	.(((((..(((.(((((((.(((((((.........))).)))).)))))..)).)))..))...))).	-	GTATGAGAGGCACAACGGCTGT
val-miR300	GGAGGAGGACGTTGGAGGAC	20	8	RNA_mistletoe-m0624	CL388.Contig3_RNA_mistletoe:152:458:-	-136.9	-	RNA_mistletoe-m0624-3p	8	-	8	AGCTCCTCGTCGAACACCTCCGCCGTCCACTCCTCCCTCACCACCGACTGCACCCACCGCGGCAGATCCCTCCGCTCCTCCCCCTCCGCCGACTGGCTCGGCAACCTCCCCGTCAGAAGCTCCAGCAGGAGGACGCCGAAGCTGTACACGTCGGACTTCTCCGTCGCTCGGCGGGCATCCACAGTTTCCGGGGCCCGGTAGCCGGCGAAGCGGTGGGACGGCGGCGACGCTAGAGTGTGAAGGCCGAAGTCCGACACGGCGGCGCCGTGGTCATGGCGGAGGAGGACGTTGGAGGACTTGATGTTGC	307	.((....((((((...((((((.(((((..((((((....(((..(((..(.......((((.((....))))))........(.((((((...((((((((..(((((..((..(.....)..)).)))))..)))).))))......((((((((((.(((((((((..(((((.(((.........))))))))...((((......))))))).))))))..((((....)))).......)))))))))).)))))).)..)..))).))).))))))))))).))))))..))))))..))	-	GGAGGAGGACGTTGGAGGAC
val-miR310	GTCTGGATTGATTCCTGGATG	21	8	RNA_mistletoe-m0649	CL3983.Contig1_RNA_mistletoe:84:183:-	-57.6	-	RNA_mistletoe-m0649-3p	8	-	8	AAGAAAATGGCATCTGGGGAGCAATCTAGGGAATTTATTCTAATGAAGGGTCCTTCATTGGAATAAATTGTCTGGATTGATTCCTGGATGTCATTGTCCC	100	..((.(((((((((..((((.(((((((((.(((((((((((((((((....))))))))))))))))).))))))))).))))..))))))))).))..	-	GTCTGGATTGATTCCTGGATG
val-miR311	TTAAATCCGTCCTCTGTGCCT	21	8	RNA_mistletoe-m0651	CL3987.Contig2_RNA_mistletoe:1026:1117:+	-33.3	RNA_mistletoe-m0651-5p	-	8	8	-	GTTGAATACCTTAAATCCGTCCTCTGTGCCTATCGCAAAGCAACTGGCGTCTTGGTTGAAAGAAGCGCAGAGGATTGGGTAGGAAGACGACG	92	((((..(.(((...(((((((((((((((...((......((((..(....)..))))...)).)))))))))).)))))))).)..)))).	TTAAATCCGTCCTCTGTGCCT	-
val-miR318	CTGTTTCTGCTCGGCCTGGAGA	22	8	RNA_mistletoe-m0664	CL4106.Contig1_RNA_mistletoe:438:533:+	-43.2	RNA_mistletoe-m0664-5p	RNA_mistletoe-m0664-3p	14	6	8	CAGAGAAGGGTCTAGGTCGGAGCAGGAGCGGCGGCGGGGGACGCCGTGGACGGAGGAAGAGCATCGGCTGTTTCTGCTCGGCCTGGAGAAGTTCG	95	..(((.....(((((((((.((((((((((((.((.(....).(((....))).......))....)))))))))))))))))))))....)))..	TCTAGGTCGGAGCAGGAGCGGCG	CTGTTTCTGCTCGGCCTGGAGA
val-miR320	TTTATTGATTCTTTTGTTCCAG	22	8	RNA_mistletoe-m0669	CL4132.Contig1_RNA_mistletoe:123:446:-	-84.1	-	RNA_mistletoe-m0669-3p	8	-	8	GGACCCTGTGAAGAAAGCAATGGTTTGAAAGTGGCAACAGAGCTGGTTCCACAAACATGAAGACTGAAAGGAGTATTTAATTGTATTTTTTCCATCTCTTCTCTGCTTGTGTTACAAGGCTCCCATCAAATGACAACGAAAACATTAGTAAATGTTCCACCGGGGTTGCCGTGCATCAAAGAAAGCTCTGTTTGGGTTATTCATTTAAGATTTTGAAAGCAAAGATTCGATTTCTGCCTGTAAGTTCCATAAGTTCCAGAGATGATCTTTTGACTTTTTCGCAATCCTGTGGTTTATTGATTCTTTTGTTCCAGTTCAAGGGTT	324	.((((((.((((..........((((((...((....))(((((.((..(((((.((.(((((.((.(((((((((......))))))))).))..)))))..)).)))))..))..)))))...))))))...(((((((..(((((((((....((((.((((((((...........((((((((.....))))).)))............((((((((((..((.(((((((.((............))...)))))))))..))))).)))))..)))))))))))))))))))))..)))))))....))))))))))	-	TTTATTGATTCTTTTGTTCCAG
val-miR325	TTCTCGGGCTGTCCTTGGAAAC	22	8	RNA_mistletoe-m0681	CL4164.Contig1_RNA_mistletoe:1178:1292:-	-32.1	-	RNA_mistletoe-m0681-3p	8	-	8	TGAAGGGTTCGCTTCAAAAACAGACCCCAGAGCCAGAGAAAGCGAGTAAGTGATCGAGAGATTTCCTGGCAGAACTCCTGCAATTCTCGGGCTGTCCTTGGAAACGAAGCAATGG	115	.....(.((((.(((((..((((.(((.((((.(((.((((.(((........))).....)))))))((((.....))))..)))).)))))))..)))))..)))).).....	-	TTCTCGGGCTGTCCTTGGAAAC
val-miR336	CCGGACGTCGGAGGTGGTGGCG	22	8	RNA_mistletoe-m0702	CL4258.Contig2_RNA_mistletoe:634:709:-	-41.7	-	RNA_mistletoe-m0702-3p	8	-	8	TTTACCCCGGGCGGCCGCCGCGGCGCCGGATCGGTGTTCCAGTGCCGGACGTCGGAGGTGGTGGCGGAGGGGCTGG	76	....((((..((.((((((.(((((((((((.((....)).)).)))).)))))..)))))).))...))))....	-	CCGGACGTCGGAGGTGGTGGCG
val-miR338	CGGGGACTGTGGATATGGAGAGG	23	8	RNA_mistletoe-m0704	CL4281.Contig1_RNA_mistletoe:4999:5096:+	-40.92	RNA_mistletoe-m0704-5p	-	8	8	-	AATGCAGGGCCGGGGACTGTGGATATGGAGAGGAGAGATGAGAGGGTGTTGTCTGGTTTGAGGCAGCTTCCAGTTCCCAGTTCACCGGCCATGGCTGA	98	...((..((((((((((((.(((..(((((.................(((((((......))))))))))))..))))))))).))))))...))...	CGGGGACTGTGGATATGGAGAGG	-
val-miR34	GTTCGGATATGGAGGAAGGCC	21	8	RNA_mistletoe-m0045	CL1052.Contig1_RNA_mistletoe:120:447:-	-92.33	RNA_mistletoe-m0045-5p	-	8	8	-	GGTGATGAAAGTTCGGATATGGAGGAAGGCCAGATAGTCACAGAAGACAGCAATGGTCCAGAAAATGTTCGGATTCTTGAAATGAGGATGAAGATGGAGAAACGCGGGGAGAGGTTCAGAAAGCCAGTTGCAGAGAAGAAGAAAGATGATGTTATTCCTGTGGTTTCTGCTGCCGGTTCAGTGGCTGAGGTGCAGGAGAATAAGCAGCGGCCCATGCGAAAGAGGAGGTGGGGTGGCTGCTGAAATGAATTTATTCTGGTAAGACTAAGACCTTTTATCCAAGTTCAAGCAATCTTAAAAAAAGCTTCACACTGCTCCTTCAACACCT	328	((((.((((.(((.((((.((((((((((.(...(((((...........(((..((((.(((....)))))))..)))..((.((((((((..........((((((((..((((.....))))....(((.................)))..))))))))..((((.((((.(.(((((...))))).))))).))))..((((((.((((...(....)........)))).))))))........)))))))).))..))))).).)))))).)))).)))).)))............(((........)))..)))).)))).	GTTCGGATATGGAGGAAGGCC	-
val-miR349	TTGGAATTTAAGTGTAGTGCT	21	8	RNA_mistletoe-m0734	CL4445.Contig1_RNA_mistletoe:91:221:-	-32.9	RNA_mistletoe-m0734-5p	-	8	8	-	TGGGTTTCTTTTGGAATTTAAGTGTAGTGCTTCAGAAATATAACAAACGCCGCTTGTTTTTTTGCAACTGCTTAGTGCTCTAAGCAGTTTTCAATAAGTTCTGTCAAACGGATCCTAAAGGGAAATGCCAA	131	(((.((((((((((.((((...(((((.((((((((((...(((((.......))))))))))).((((((((((....))))))))))......)))).))).))...)))).))))))))))...))).	TTGGAATTTAAGTGTAGTGCT	-
val-miR350	CGGGTCTGATGCGTTGAGCT	20	8	RNA_mistletoe-m0735	CL4445.Contig2_RNA_mistletoe:178:251:-	-31.3	-	RNA_mistletoe-m0735-3p	8	-	8	ATTTGGACTGGGCCCAATGCATTGGCTCGGCCCGGGTGTTTGATCGGGTCTGATGCGTTGAGCTGGGTACATGG	74	...((.(((.(((.((((((((..(....((((((........)))))))..)))))))).))).))).))...	-	CGGGTCTGATGCGTTGAGCT
val-miR355	TGACCCGGATTGAGAGCTGCT	21	8	RNA_mistletoe-m0755	CL4530.Contig1_RNA_mistletoe:1512:1640:-	-43.7	-	RNA_mistletoe-m0755-3p	8	-	8	AGTTTTGGGACACGGCTTTTCCACTCAAAGCTCTCGGATCGGTCATCTTCTTCATCCTCCAAGCTGGCATTTCCAGTCAACTGGAGAGGACCCTGTGGTGACCCGGATTGAGAGCTGCTTCCCTTCGCC	129	.((...((((...((.....))......(((((((((.(((((((((.(((((.(((.....(((((.....))))).....))))))))......))))).)))).)))))))))...))))...)).	-	TGACCCGGATTGAGAGCTGCT
val-miR357	GGTGACTGTCGTTGATTTGT	20	8	RNA_mistletoe-m0758	CL4566.Contig3_RNA_mistletoe:1807:2125:-	-93.55	RNA_mistletoe-m0758-5p	-	8	8	-	AGGGGGTATTGGTGACTGTCGTTGATTTGTTTGAGGAAAAGGGGAAGGAAGTCGCAGCCTCAGTGCAAAAAGAGAATGCCAAGTTTTATCAAAATTTAGATTTCCCATCTGCCATGTTTATCAAGTGCGATGTATCCAACTCAAGTGACCTGGCTTCTGCTTTTGAGAAGCATTTAATTACCCATGGAGGCTTGGATATCTGCATCAACAATGCTGGTATCTTTAATTCTGCACCATTTCCCAAGGATCAAACTGATGGTGCTGGAACATGGAGACATGTTCTTAACGTGAATCTGATGGCTGTCATTGAATGCACTCA	319	.(((.((((..(((((.((((((((((..((((((((....((((((......(((..(((..........)))..))).((((((.....))))))...))))))...(((((.((.......(((((..(((((((.(((..((((....((((((.(....)))))))......)))).....)))...))))))).))))).......))))))))))))))....(((((((((((...))).......)))))))).((((((((....))))))))....)..)))).)))))).)))))..).))).))).	GGTGACTGTCGTTGATTTGT	-
val-miR360	TGCCATGGATGATTTGAGCTCTC	23	8	RNA_mistletoe-m0762	CL4611.Contig1_RNA_mistletoe:3527:3618:-	-27.1	-	RNA_mistletoe-m0762-3p	8	-	8	ACACTGCGGTTGGAGTACTCAAACAAGTCTGAGGAGTTGTTGATGCAAAGGCTGCATAATGCCATGGATGATTTGAGCTCTCTGAATGAGTG	92	.((((.((.(..(((..((((((...(((((.((....((((.((((.....)))))))).)).)))))..))))))..)))..).))))))	-	TGCCATGGATGATTTGAGCTCTC
val-miR373	CGGAGGATCGTCGTCGGTCTC	21	8	RNA_mistletoe-m0787	CL4732.Contig2_RNA_mistletoe:244:330:+	-33.9	-	RNA_mistletoe-m0787-3p	8	-	8	TCCCCCCGGGGATGCCGAGCGATGACTTCCACACATATTGTTGGTCTACAATGTCACGGAGGATCGTCGTCGGTCTCACCGACAGCC	87	......(((.((.(((((.(((((((((((....(((((((......)))))))...))))).))))))))))).)).)))......	-	CGGAGGATCGTCGTCGGTCTC
val-miR391	TTCTGCTGTTCTCTTCCTGGGAA	23	8	RNA_mistletoe-m0812	CL5020.Contig3_RNA_mistletoe:738:1069:-	-97.53	-	RNA_mistletoe-m0812-3p	8	-	8	GAGTTTTTCAAGAACTCCGAAGTGTATAGGAGAAACCGAGCTACCATTGAAGAGCTGAGCCAGCCTCGTCCAGGTTCGAAAGACCTCTTTTTCCCCACCAAATTCTCGCAGCCCTTCTTTGTACAATGCCTGGCCTGCCTGTGGAAGCAGCGCATTTCGTATTGGCGCAACCCACCGTACACTGCAGTGAGGTTCTTCTTCACGGCCTTCATTGCTCTCATTTTCGGGACGATGTTTTGGGACCTCGGCACCACAACGGACACGCAACTGGATCTGCTAAATTCAATGGGTTCGATGTATTCTGCTGTTCTCTTCCTGGGAATTCAAAACGC	332	..(((((....(((.(((((((.(.((((.(((((((((((..((((((((.(((.((.((((....((((.(((.(....))))......................((((.((.................)).)))).(((((..((.((((...........))))..((((.........((.((((((.....)))))).))...(((((.((((......)))))))))...))))......)).)))))..))))......)))).)).)))...)))))))))))))..)).)))).)))).).))))...))).))))))))..	-	TTCTGCTGTTCTCTTCCTGGGAA
val-miR392	CGAAGACCGGTAAGCATAGATC	22	8	RNA_mistletoe-m0813	CL5024.Contig1_RNA_mistletoe:528:689:+	-48.6	RNA_mistletoe-m0813-5p	-	8	8	-	GCTCGTAAATCGAAGACCGGTAAGCATAGATCACGATAGCTGATGCTCCCCGGCGTTCCTTGATTCGGCGATTTAGGTTTGGGTGTTAGCTGTGCTTGTTATATATGTAAAATCTGTGTCCGCGAAGCGTTGATTTATCTTCCGGTTGCGGATTCTGCAGCT	162	(((.(((((((...((((((.(((.((((((((..(((((((((((((.((..((((.........)))).....))...)))))))))))))((((((.(((((.(......))))))..)).))))..)))))))))))))))))...)))).)))))).	CGAAGACCGGTAAGCATAGATC	-
val-miR393	TGCCTGGGTTCGGTATCGGAGC	22	8	RNA_mistletoe-m0817	CL5042.Contig1_RNA_mistletoe:1077:1221:-	-44.63	RNA_mistletoe-m0817-5p	-	8	8	-	TGGGAGACACTGCCTGGGTTCGGTATCGGAGCACAAATTGCTGGGATGTGTGGACTTCTTGCAATTGCAGTCAATGAGAAGAGAGTCCTAGTTACCAAGTTCTACAATCGAGCTGATCACGGCGGTTGTAAAGGCAAGTCTCGCT	145	.(.(((((.(((((((((((((((...(((((.......((((((((.......((((((((....))).......)))))...))))))))......)))))...))))))))...)).))))).(((....))).))))).).	TGCCTGGGTTCGGTATCGGAGC	-
val-miR419	ATCGATGGGTTGTTTGTTCC	20	8	RNA_mistletoe-m0862	CL5432.Contig1_RNA_mistletoe:686:864:-	-38	-	RNA_mistletoe-m0862-3p	8	-	8	CTAAAAAAATGGCTGCAAGCAAGCCTGTGATTGGTCTTTCATGGGAGCCAAAAGTCCCCCCTTTATCTTCATCTTTAAGCAAAATCAATTCCAGTAATAAAGTTCAAGCTGAAGCAAGTAGTTCATTGTGGAGAAAAAACACAGAGCTAATCGATGGGTTGTTTGTTCCACCCAATGAC	179	.........(((..((((((((.((..(((((((.((((...(((..(.....)..)))......(((((.....................((((............))))..((((........)))))))))........)))))))))))..)).)))))))).))).........	-	ATCGATGGGTTGTTTGTTCC
val-miR42	TTTTTCAAAAATGTATTAGAAA	22	8	RNA_mistletoe-m0056	CL10667.Contig11_RNA_mistletoe:675:947:-	-56.9	RNA_mistletoe-m0056-5p	-	8	8	-	TCTATTTTCATTTTTCAAAAATGTATTAGAAAATGTATTGGCAATTAGAGATTTTCTTTAAAAAAAACAAAAAAGTATATTTGTTACCTGTTACTGGTAAAAATGAAAACACAAAGAGACATTTGTTGACACATTTTTAATGCAACAACAACAACAACCAGGCCAGAGACCAAATTAAATGGGGTCAGCTATATGGATCAAACGTCCAATTAGCTCTATTGAAGACCGCATTTTCACGCATTTTTAATGCATTTAAAAAAAAATAAAAAAAAT	273	....((((.((((((...((((((((((((((.(((.(((((..((((((.....))))))...................(((((...((((.(...((((((((.....(((((......))))).....))))))))..).))))..))))).......)))))..........(((((.(((((((((..(((((.....)))))..)))))........)))).)))))....)))))))))))))))))....)))))).))))....	TTTTTCAAAAATGTATTAGAAA	-
val-miR441	TTTTTTTTAATACCGGATGTCTC	23	8	RNA_mistletoe-m0906	CL570.Contig1_RNA_mistletoe:291:544:-	-52	-	RNA_mistletoe-m0906-3p	8	-	8	CACCTAACATTTTGATCTTACAACTCGTCCGGGTTAAAAAAATTAAGCAGAACTGTTATTGTGACAACTATTATTCAAGCAACAAAAATTTTGTACAACCTAGACAATGCAGAAGTTGACAGTTTTGGAAACTGGTTAACTATGTACTTTTAATATGTCAGTAGATTTAGTTCTCTGTTATTCATTGTTCATTGCTATAATAAATTATATGATTCTGTTAATTTTTTTTAATACCGGATGTCTCTAGGTTTGGT	254	.(((((.....(((......)))..(((((((((((((((((...(((((((.((((.....))))..((((((...((((((((.....))))........(((((((....(((((((((((.....)))).)))))))..........((((...(((.(((......)))))).)))))))))))...))))))))))..........)))))))...)))))))))).)))))))....))))).....	-	TTTTTTTTAATACCGGATGTCTC
val-miR45	CCTCTCGCGACTGGACCTTGGCG	23	8	RNA_mistletoe-m0067	CL107.Contig1_RNA_mistletoe:216:442:-	-69.61	RNA_mistletoe-m0067-5p	-	8	8	-	ATCTGAGTGGCCTCTCGCGACTGGACCTTGGCGGCAACAATTTCTCTAAAATTCAGATCCCGAAGTTTCTCGGATCCATGACGGGCCTGACGTTTTTAGATCTCTCTGATTCTGGTTTCCATGGGATGATTCCTCAGGAAATTGGAAATCTCTCGGCTTTGCAGCACCTCAATCTCAGCAGCCCATACAGCGTCATCGAAGCCAAGAGTCTCGGGTGGCTCTCGACG	227	...((((.((((.((((.((((....((((((..(....................(((((.((......))))))).(((((((((((((.(((.(((((....)))))(((..((((((.(((((....))).))))))))..)))........(((....))).....))).))))..)))).......))))).)..)))))))))).)))).))))))))...	CCTCTCGCGACTGGACCTTGGCG	-
val-miR451	TCGGGAGATGTAGTCTCAAACCC	23	8	RNA_mistletoe-m0926	CL5911.Contig2_RNA_mistletoe:1391:1512:+	-33.9	-	RNA_mistletoe-m0926-3p	8	-	8	TTCCAATTTCTGGGTTGGTGATTATTCCTGATGCTAGCACTCCAGAGGCATCTATTGTGTCCATTGAAAATGATTCCCTAGATCGTTGTTCGGGAGATGTAGTCTCAAACCCTGAATCGGAC	122	.(((...(((.(((((.(.((((((((((((.....((((...(((....)))...))))........(((((((.....)))))))..))))))...)))))).).))))).)))..))).	-	TCGGGAGATGTAGTCTCAAACCC
val-miR459	CGTTCTGTCTCTGTTTGTTTGA	22	8	RNA_mistletoe-m0941	CL6036.Contig2_RNA_mistletoe:470:614:-	-51.5	RNA_mistletoe-m0941-5p	-	8	8	-	GTTGGCTATTCGTTCTGTCTCTGTTTGTTTGATTCTCTGCTCTGGTTCTAAGATTCCTCTATTCTCTCCGAGGTGGAGTAGCACAGTGGTCTTCTTGGTCCTTTGGGATGTGAGTTCAAGCGGTCAGTTCAGAATGATGGTCGGT	145	.((((((((.(((((((...(((.((((((((..(((..(((.((..((((((..((.((...((((((.....)))).))...)).))...))))))..))..)))....))).)))))))).)))..))))))))))))))).	CGTTCTGTCTCTGTTTGTTTGA	-
val-miR460	CACCGGATCCGCTTTGTACAACC	23	8	RNA_mistletoe-m0942	CL6037.Contig2_RNA_mistletoe:20:172:+	-65.6	RNA_mistletoe-m0942-5p	-	8	8	-	CGGGAGCGGACACCGGATCCGCTTTGTACAACCATATTAGGGTTCAGATCTGACCTCTCTTTCCCCGACCCTATCTCTTCTTCCCCGTCGCCGCCGATGCTACGGGAAACGGCGACTGGGGTTGTGATTGGGACGGCCGGCTATCTGCTCCCT	153	.(((((((((..((((..((((((..(((((((....(((((((..((...((....))..))...)))))))..........((.((((((((((......)))....))))))).)))))))))...))).)))))))...))))))))).	CACCGGATCCGCTTTGTACAACC	-
val-miR467	ATCACTGATGAGGGCCTGTTGC	22	8	RNA_mistletoe-m0952	CL6154.Contig1_RNA_mistletoe:1326:1470:+	-46.2	RNA_mistletoe-m0952-5p	-	8	8	-	TGGATCAAATATCACTGATGAGGGCCTGTTGCATCTCAGATCCGGTTGCTTGGCTTCGTTGTCTCTTAGAGGTTGCAAGAGGCTTACCGATAAATGCATTCCTGCCATTATCGATGGGTTCTCAAGGCGGGTGATGGAAGATCTG	145	.(((((...((((((((.(((((((((((((...........((((.....((((((.((((..((....))..)))))))))).))))......(((....)))......)))))))))))))...).)))))))...))))).	ATCACTGATGAGGGCCTGTTGC	-
val-miR491	CTCCTCGTCCGTTCTGTTCCT	21	8	RNA_mistletoe-m0986	CL6526.Contig2_RNA_mistletoe:1133:1248:-	-36.2	-	RNA_mistletoe-m0986-3p	8	-	8	ACATGTGGACCTGGACCAATACCGGTGGGTGAGGTCGATCTGAGTGGTGGCCCGGGTGACTCTTCTTGTATTGGGATCTTTGGGCCTCCTCGTCCGTTCTGTTCCTCTCTATCTGA	116	.((.(((((...(((.((..((.((((((.(((((((((((.((((((.((....)).)))........))).)))))....)))))))))).))))..)).)))..))))).)).	-	CTCCTCGTCCGTTCTGTTCCT
val-miR509	CTGGAAAGGGCAGAGGACACTCA	23	8	RNA_mistletoe-m1018	CL6782.Contig4_RNA_mistletoe:681:808:-	-27.5	RNA_mistletoe-m1018-5p	-	8	8	-	AGGTAGAATGCTGGAAAGGGCAGAGGACACTCAAGATATCTGACATGGCCATAACTAATGATGGGAAGAGGATAATAAGCATATGCAAAGATTGTGTAATACTGCTGCTTGACAGGGAAGCTAACTTT	128	((((((..(.(((..(((((((((..((((......(((((....(..((((........))))..)..)))))....((....)).......))))..).))))).)))..))).)...)).)))).	CTGGAAAGGGCAGAGGACACTCA	-
val-miR538	TAGAATCCATGCGTCGGTTGTT	22	8	RNA_mistletoe-m1059	CL7137.Contig1_RNA_mistletoe:150:276:-	-32.51	-	RNA_mistletoe-m1059-3p	8	-	8	CTTTGAAGGAGGAAGGAGCGAGAGTGGATTCTACGCCAAGGGGTGCAGCTTAGATAGGTTTTCTTTCCTCTTTCGGCTTTTCGTTGTGTAATCGCTAGAATCCATGCGTCGGTTGTTTATTGCAATT	127	..(((......(((.((.(((..((((((((((.(((((.(((...((((.(((.(((........))).))).)))).))).))).......))))))))))))...))).)).)))....)))..	-	TAGAATCCATGCGTCGGTTGTT
val-miR54	TGTCGCAGCCGGATCTGTCGGTG	23	8	RNA_mistletoe-m0085	CL1114.Contig1_RNA_mistletoe:2685:3029:-	-108.4		RNA_mistletoe-m0085-3p	8	-	8	CGATTCCAATTCCATATTTGCGGACGCGCCTGGCGACGAATCTGGGGGCGAAGATTTGAGTTATAGCGAGCCAAAACGAACAGGGTTGCCGGATCTCGTGCGGAAGGAAATTCTGGAGCTAGGGTTTCCTGACGATGGTTATAACTATTTAACTCACTTAAGGGAGATAAAAAAATCCGGGGGCGGCTCTGCTTTTTATCGCAATAATAAAGCCAGACCTCGTGAACTTCCCCTCGATGTCAAGGCATATGATGCTTCCAGTGTGCAGATTACTGGTGTGAATGATAATCCAAAAGAGAAGTTCATGTACAATGTCGCAGCCGGATCTGTCGGTGTGGGGATTCA	345	.((.(((....((((((..(((((..((.(((.(((((.....((.(((....((((((.....((((((((....(.....).(((.((((((.((((.((..(((((((((((....)))))))))))..)))))).........((((.(((........))).))))...)))))).)))))))).))).....))).)))......)))...)).(((((((((((....(((((((.(((((...))))).((((((.......))))))......)))).))).....).)))))))))).....)))))))).))..)))))..))))))))).)).	-	TGTCGCAGCCGGATCTGTCGGTG
val-miR546	CTGGATTTGTCATGAACTTGCA	22	8	RNA_mistletoe-m1069	CL7310.Contig1_RNA_mistletoe:606:726:-	-31.7	RNA_mistletoe-m1069-5p	-	8	8	-	CCATCCCCAACTGGATTTGTCATGAACTTGCAACCATCTGAAGCTGTGGCAGGTTTTGACATTCGGGTTCCACCAACCATTGATCAAGAATCCCTGGAGAGGCGAATTACTGAGGAATGGG	121	........((((.((..(((((.((((((((...((.(....).))..))))))))))))).)).)))).......(((((..(((..(((((((....))).).)))..)))..))))).	CTGGATTTGTCATGAACTTGCA	-
val-miR575	CAGGACTGATCCCAAGGGCAC	21	8	RNA_mistletoe-m1124	CL7741.Contig2_RNA_mistletoe:739:847:-	-35.7	-	RNA_mistletoe-m1124-3p	8	-	8	TGTGATCAAACTCAGTGACTTTGGGATCTGTCGTGTAATCTCTCAGGATGGAAACTCAACGAATGATACATCTTTTTGCAGGACTGATCCCAAGGGCACATTTTGTTAC	109	.((((.((((....(((.((((((((((.(((.(((((......((((((.....(((.....)))..)))))).))))).))).)))))))))).)))..))))))))	-	CAGGACTGATCCCAAGGGCAC
val-miR576	TTTTCCGCTATGACTGTAAAG	21	8	RNA_mistletoe-m1125	CL7748.Contig1_RNA_mistletoe:1278:1369:-	-26.6	RNA_mistletoe-m1125-5p	-	8	8	-	GCTTTTCGCCTTTTCCGCTATGACTGTAAAGGATTCCAAAAGTGAAAGCTAATCCGAGGACATTGCAGCACAGCGTTCAGGAGGCGTCTAAT	92	......((((((((.((((.((.((((((.(..(((....(((....))).....)))..).)))))))).))))...))))))))......	TTTTCCGCTATGACTGTAAAG	-
val-miR580	TGAGAAGTATGTTTTTGGGC	20	8	RNA_mistletoe-m1132	CL7789.Contig1_RNA_mistletoe:396:667:-	-70.8	RNA_mistletoe-m1132-5p	RNA_mistletoe-m1132-3p	13	5	8	TTCGATTTAGTAACTTGCTGGATGAAACTGTGCTGCTGGAGAGTCCACGGGATATGGTTCTTAGCCTGATAAAGAAGATGAATCCCGCTGTCTTCATACTGGGGATAAGAAATGCTGCATATGGCGCCCCATTCTTCATGACGCGATTCCGAGAGGCTGTCTACCATTATTCTTCTCTGTTTGATATGCTGGATACTACGGTTCCTCGTGAGATTCCAGAGAGGATGCTGCTTGAGAAGTATGTTTTTGGGCGGGAGTTGATGAATGCCATT	272	....(((((.(((((((((.((..((((.(((((.((.(((.((((..((((((((((...((((((......(((((((........)))))))...((.(((((..(..(((..(...((((....)))).)..)))..)...))))).))))))))...)))).))))))((((((.....((((..(((.((....))))).))))......))))))))))....))).)).))))))))))).)))..)))))).)))))......	GATGAAACTGTGCTGCTGGAG	TGAGAAGTATGTTTTTGGGC
val-miR585	ACTTCGACTGGAGACGGGCCT	21	8	RNA_mistletoe-m1141	CL7917.Contig1_RNA_mistletoe:329:431:+	-39.5	RNA_mistletoe-m1141-5p	-	8	8	-	CTGCACAGGTACTTCGACTGGAGACGGGCCTTCGTCCCCGACGGCTCCGTCTCCGCGTCAGAGATCCCCAACGAAATCGCGCAGAACAAGATCTTTATGCAGG	103	(((((..((..((..(((((((((((((((.(((....))).))).))))))))).)))..))..))....((....))..................))))).	ACTTCGACTGGAGACGGGCCT	-
val-miR586	TTCATGTAGACGGTTGGCACA	21	8	RNA_mistletoe-m1143	CL792.Contig3_RNA_mistletoe:777:856:+	-24.8	RNA_mistletoe-m1143-5p	-	8	8	-	AATTTTGTTCTTCATGTAGACGGTTGGCACATTCTTTAGATGTATGTCGCCGAGGGTCTGCATCGATGGTGGGTAGGGGT	80	..(((((..(.((((((((((..(((((((((.(.......).)))).)))))..)))))))).))....)..)))))..	TTCATGTAGACGGTTGGCACA	-
val-miR597	GAAGGTCTCTGATGGCGAGCT	21	8	RNA_mistletoe-m1161	CL8141.Contig1_RNA_mistletoe:452:711:-	-94.8	-	RNA_mistletoe-m1161-3p	8	-	8	TCCGTTGTCGCTCCTTGCCGCGGGGATCTGAGGCAGTCGAAAAGCGGTCACCACCACCAGATCGTGCAGATTACAGAGCACGCTGGCAAATGTCTTGTCGACAGATACTTGGTGGATAAACGGCCGTGCTCGACGCCAGGGAAGAGGTGGTTCAATCTACCGAGCACGGTGACCATCAAAGAACTTCGAACTCCTGCTTTTGAGCAACTGTTGAAGTCGTTCAGTGAGAGAAGGTCTCTGATGGCGAGCTTGATGGCCAT	260	...((..(((...((((((((((((((((((((((((((((....(((((((....((((..(((((..........)))))))))....((((.....))))....((((((((((.(((.(((...(((.......)))....))).)))..))))))))))...))))))).((...))..)))))....)))))))(((((.(((.....))).)))))........))))))))).)))))))..)))..))...	-	GAAGGTCTCTGATGGCGAGCT
val-miR611	GCAAGGCCGATTGATTCTGACAG	23	8	RNA_mistletoe-m1202	CL8257.Contig2_RNA_mistletoe:212:356:-	-56	-	RNA_mistletoe-m1202-3p	8	-	8	ACCACCGTGTTCAGTCACTCGCAGACGGTCGTTGTATGTGGCAATTGCCAGACGGTACTGTGCCAGCCAACGGGAGGGCGCGCCAGGCTCACCGAGGGATGCTCTTTCAGGCGCAAGGCCGATTGATTCTGACAGATTGCGGGGG	145	.((.((((..((.((((....(((.(((((.((((...(((((..((((....))))...)))))(((...(..((((((..((.((....))..))..))))))..).)))))))))))).)))....)))).))..)))))).	-	GCAAGGCCGATTGATTCTGACAG
val-miR638	TTCTCTTGACGATTTCGGCTCC	22	8	RNA_mistletoe-m1246	CL849.Contig10_RNA_mistletoe:183:310:-	-39.9	-	RNA_mistletoe-m1246-3p	8	-	8	TTGTGGATTTGGGCCGGTGGGCGTTCGAGGAGACTGGTTCTGTGGTTTGTCCAACTTTTCTGATGTTCGTGTTCCCTGCTTCATGGTACCTCAGTCTTCTCTTGACGATTTCGGCTCCAGATGTGTAG	128	.(..(.(((((((((((....((((.(((((((((((.....(((.....)))...........(((((((..........))))).)).)))))))))))..))))...))))).)))))).)..).	-	TTCTCTTGACGATTTCGGCTCC
val-miR652	TTTTCGCGGCCTCGGACTCCACC	23	8	RNA_mistletoe-m1267	CL8687.Contig1_RNA_mistletoe:35:210:-	-57.7	RNA_mistletoe-m1267-5p	-	8	8	-	TAATTATATTTTTTCGCGGCCTCGGACTCCACCACCACCCCTGCCTTCAAATTGATTCGAACTTTGCATGAAGAAGTTCAGTGTTCTTGGAGGCTTCATCTTCTCTCCACCAAAGTGGTTTTGGGTGTTTATGCTCGTGATTGTGGAGTTCGAAGCTTGTGGATAGAATGAGAACC	176	......((((((((((((((.(((((((((((...(((....((((((((....(((.(((((((.......))))))))))....))))))))..(((((.....((((....))))....))))).........)))...))))))))))).)).)))))).))))))......	TTTTCGCGGCCTCGGACTCCACC	-
val-miR655	GCTGCGGACACAATATTCTATG	22	8	RNA_mistletoe-m1277	CL870.Contig1_RNA_mistletoe:2310:2539:-	-68.7	RNA_mistletoe-m1277-5p	-	8	8	-	CCTTCCTGCAGCTGCGGACACAATATTCTATGGGGGAACAGGTAATGTTCTATGTAGGGCGGAGGATCGGGTAGTTATATTTGATCTTCAGCAGAGGATTGTCATTGGTGATGTCCAAACCCCTTTCGTCAAGTCTGTTGTCTGGTCAAACGACATGGAGAGTGTTGCCCTGCTCAGCAAACATGCTATTGTTATTGCAAGCAAGAAACTTGTGCAGCAGTGCATTCTTC	230	......((((.((((.(.(((((..((((.((..((((((.....))))))..(((((((.((((((((((((....))))))))))))......((((.((((....))))))))........(((..((.(((..(((......)))..))).))..)))....)))))))...(((((((......)))..))))...))))))..)))))).))))))))......	GCTGCGGACACAATATTCTATG	-
val-miR656	GACGAGGAAGATGACTCCGGCCT	23	8	RNA_mistletoe-m1278	CL8702.Contig1_RNA_mistletoe:125:223:-	-36.9	-	RNA_mistletoe-m1278-3p	8	-	8	ACGCATCCGCAAGGGATCCTTGCGAGTCGTTCTGGAATTCTTCCTCATCGCCTGTAAACGAGCGTCGACGAGGAAGATGACTCCGGCCTGGGGGATGGG	99	.(.(((((((((((...))))))...(((..(((((..((((((((.((((((.......)).).))).))))))))....)))))..))).))))).)	-	GACGAGGAAGATGACTCCGGCCT
val-miR661	TAATTTTAGTGTCAAAACCCTG	22	8	RNA_mistletoe-m1288	CL8751.Contig1_RNA_mistletoe:384:476:+	-22.5	RNA_mistletoe-m1288-5p	-	8	8	-	TTTAGATGTGTAATTTTAGTGTCAAAACCCTGAAATTAGAGTGGCATAATGTGTGATTTTAGAGGTTCCAACATTGAAATGGTCCATTGGAAG	93	(((.((((..(.((((((((((...(((((((((((((..((......))...))))))))).))))...)))))))))).)..)))).))).	TAATTTTAGTGTCAAAACCCTG	-
val-miR666	ATCCAAGATCGAGAGCGAGC	20	8	RNA_mistletoe-m1296	CL8819.Contig2_RNA_mistletoe:569:865:-	-100.2	RNA_mistletoe-m1296-5p	-	8	8	-	GTGACTACAGATCCAAGATCGAGAGCGAGCTCTCCTCCATCTGCGACGGCATTCTTCGCCTCCTTGACTGCAGGCTCATTCCCATCGCTTCCGTAGGAGATTCCAAGGTGTTTTATCTCAAGATGAAGGGTGATTATCACCGGTATCTTGCTGAATTCAAGACCGGCGGGGACCGGAAGGAGGCTGCTGAAAACACGCTCTCCGCGTATAAATCTGCTCAGGATATTGCCAATGGTGAACTGGCGCCGACGCATCCCATCCGACTGGGGCTTGCTCTCAATTTTTCTGTTTTTTACT	297	((((..(((((...(((((.(((((((((((((..((....((((.((((.(..((((((((((.((..((((.(((.((((..((.((.(((.....((((((((((((.((((((....)))))).((((.....))))..)))))))..)))))......))).)).))..)))).))).)))).......((((.....))))..........))))))..........))))))..)..)))).))))........))..))))))))))))).))))))))))...)))).	ATCCAAGATCGAGAGCGAGC	-
val-miR675	GAGACTGTGCTAATTTGTAGG	21	8	RNA_mistletoe-m1309	CL8892.Contig1_RNA_mistletoe:1844:2055:+	-44.73	RNA_mistletoe-m1309-5p	-	8	8	-	TAAGAAGAGCGAGACTGTGCTAATTTGTAGGAAGAGGTTCTGGGCAGTTGTTTGAGTTATGCCCCCCCCCCCATGCATTGAGGTCCTTGTATTTATGATTTTTTTTTTGTTTATGATAAAATATTTAATTTTTTCAAAGATGGTTTGTTGCTGCTGATGCTTTTCCTTATTGTTGTCTCATTTCTAAAATGAAGCACATCATGCGAAATTAT	212	........(((.((.((((((.((((.((((((((((....(((((.............)))))..........(((.(((((.....(((((.............(..(((.(((.(((((.....))))).))).)))..)............)))))....))))).)))..)))).))))))))))..)))))))).)))........	GAGACTGTGCTAATTTGTAGG	-
val-miR678	TCTCTTTGGGTATTAGGGGGAC	22	8	RNA_mistletoe-m1315	CL8937.Contig1_RNA_mistletoe:951:1071:+	-73.9	-	RNA_mistletoe-m1315-3p	8	-	8	CAGGACCAAAAGTCCCCCTAGTACCCAAAGAGAACCCGGCACAGTTCTATGAACAGTAAAAAATCACTGTTCACAGAACTAGATATGATTCTCTTTGGGTATTAGGGGGACTTTGGTCCCC	121	..((((((((.(((((((((((((((((((((((..((....((((((.((((((((........)))))))).)))))).....)).)))))))))))))))))))))))))))))))..	-	TCTCTTTGGGTATTAGGGGGAC
val-miR681	CCCGATCACGAGGCTGGCCT	20	8	RNA_mistletoe-m1320	CL8962.Contig1_RNA_mistletoe:436:551:+	-41.67	RNA_mistletoe-m1320-5p	-	8	8	-	GCTTCCCGATCCCGATCACGAGGCTGGCCTCATGACACACGCATCGTCATTGGAGCCGGATTCTCGAGACGACCACTCAACCATGGCCAGCCCTTGTGTGGGCGATGCAGGCTGCA	116	((..((.((((((.(.(((((((((((((..(((.........(((((.((((((.....))).)))))))).........))))))))).)))))))).)).))).).))..)).	CCCGATCACGAGGCTGGCCT	-
val-miR69	CCTCGATCTCTGCGGCTGCT	20	8	RNA_mistletoe-m0117	CL1285.Contig1_RNA_mistletoe:54:235:+	-50.8	RNA_mistletoe-m0117-5p	-	8	8	-	CTCTTCGTTTCCTCGATCTCTGCGGCTGCTGAGTACAATGGACGGGGCTACTCCATTCAAGCTAATTCTGGGATCTTCTTCAACAGCCCGCAGGAAAATATTAACAGATATTGGTTATAAATTCACTGTAGTGACTGCGGACATTGATGAGAAGGTGATTCGTAAGGAAAAACCTGAAGAGT	182	((((((.((((.(((((.(((((((..(((((((..((((((.(......)))))))..(((((((((((..((.((((((........).))))).)).....)))).)))))))........))).))))..))))))).))))).)))).(((..(((.....)))..))).)))))).	CCTCGATCTCTGCGGCTGCT	-
val-miR695	TGGCGTCGGCAACTGCTCCCT	21	8	RNA_mistletoe-m1346	CL916.Contig1_RNA_mistletoe:731:965:-	-80.3	RNA_mistletoe-m1346-5p	-	8	8	-	TTGATTTTTATGGCGTCGGCAACTGCTCCCTTTTGATGGCTTCACCTGTGCTTGAATGCCTCGAGGTGCAGGGCTGTAGTTGGATTAGGGTTCCAGAAAGCCATCACTTAAAGAGCCTCTCCATTGCCAATAACACTGGAAGAGTTTACATTGTGAATTTTGGGAAACTTGATAACTTAGAGTGCCTATCCATCAGAGGGGTGCAGTGGAGTTGGGATGCCATTAGCATGATCCT	235	..((((...(((((((((((.(((((.((((((((((((.....((((..(((((.....)).)))..)))).(((.(((((....((..((((((((.....((((.....((((.((((((.((.......)).))).))))))).....)))).))))))))..))...)))))))).........)))))))))))).)))))...)))..))))))))......))))..	TGGCGTCGGCAACTGCTCCCT	-
val-miR702	CGGAATCTGCTAAGAATTTTAA	22	8	RNA_mistletoe-m1365	CL9230.Contig1_RNA_mistletoe:152:422:-	-68.31	RNA_mistletoe-m1365-5p	-	8	8	-	AAGCTCAATGCGGAATCTGCTAAGAATTTTAAAGAAAAAATTGATGATGAATATCGAGTAAACATGATTCTGGATAACCTCCCAGTTGCTGTTCTTCGTCTGAGGAGAGATGGTAGTCAGTCAAAAACTTATGAACACGGATTCCGTGTAGGTTCTAAGAGAAACTATACTGGGAGCAATGAGGAGAAATACTTTATTCATAATCACTTAAGCTTCAGAGTGATGTATAACAAGGATCCTGAGATCGATTCTGCTAGGATAGTTGGGTTTG	271	(((((((((((((((((..((.((.(((((..........((((((.....))))))....((((.((((((((....((((((((.((((..((((((((......)))))).)).))))......((((.((((((((...))))))....)))))).........)))))))).(((((((.......)))))))...............)))))))).))))......))))).)).))...)))))))).......))))))))).	CGGAATCTGCTAAGAATTTTAA	-
val-miR706	GAATACTGGGGTCAAGGACA	20	8	RNA_mistletoe-m1372	CL9357.Contig1_RNA_mistletoe:1724:1818:+	-26.5	RNA_mistletoe-m1372-5p	-	8	8	-	TGAAGGATGTGAATACTGGGGTCAAGGACAACATGATGCAAAGCTTCTTCCTTGCAGAGACACTCAAATATCTTTACCTCATGTTCTCACCTTCC	95	.(((((.((.(((((.((((((.(((((........(((((..........)))))(((...))).....)))))))))))))))).))))))).	GAATACTGGGGTCAAGGACA	-
val-miR707	TTATGTTACCCGGAATGTAGA	21	8	RNA_mistletoe-m1374	CL9381.Contig1_RNA_mistletoe:274:549:+	-61.8	RNA_mistletoe-m1374-5p	-	8	8	-	GAGGCCACAGTTATGTTACCCGGAATGTAGATGATAACTCAGATGTTAAGAGTGAGAGGGTTGGCGGTGATGAGGAATGGGATAGCAGTGATAAGAGAAAGCACAGATCAAGCAAGAAAAGAAAGCCTGATAATGAGGAAGATGATGAGGTGTTAGAGGGCAGTGGACAGAAGAAAAATTCTACAGAGCGCAATGTCTCCCGCAAGCTCTCAGGTGGATCAAGCAAAGCAGTAAGTGATGACGGTGATTACGTTGTGGGAAATGAGCTGCGATCTA	276	.((..(.(((((.((((.((((.(((((((.((((.((((.........))))..(((((((.((((.((.((.(.....(((....(((...........)))..)))..((...........((((..(((((....(.....)....)))))..)))).(((((............))))).....))..).)))))))).)))))))......))))..((..(((........)).)..)).))))))).)))).))))))))).)..)).	TTATGTTACCCGGAATGTAGA	-
val-miR714	GTTGTTCTTCTCCTGTGTGAGCT	23	8	RNA_mistletoe-m1389	CL9424.Contig1_RNA_mistletoe:485:794:-	-86.4	-	RNA_mistletoe-m1389-3p	8	-	8	ACAGGACGAACTACTTCATCATGATAGTCTTCATACTTGGGATGGGATTTCTCATGAGGCCACTTGCCGTTGCTGCTGCTCTTCTGACCGCACTTACAGTTGCTTTCCTCAACGATAGCTTTGCAGGTACTTTCAGTGAGAAAATGATGAAAACTGTGCGGAAGTTCTCTACCCACTTGGCTGCAAAGATGCGGCCACCCCCTACGCCCGTTATTCGTGGCCGTCCTTCGGCAAAAAGAGCGATCTATGTATGTGGCAAGCCTCGTTGGATGTTTGTGTTGTTCTTCTCCTGTGTGAGCTTCAGTCTCTG	310	.((((((..(((((........).)))).(((((((..((((.(((((.(((.(((((((...((((((....(((.(.((....))).)))..((((((((((((......(((...((((((((.((.(((((............)))))...(((.((.((....)).))))).)).))))))))..((((((((.....((....)).....))))))))...)))......))))))))...))))..))))))))))))).)))..........)))))))))..))))))).....))).)))	-	GTTGTTCTTCTCCTGTGTGAGCT
val-miR719	GATGATGACTGTAGATTGGTACT	23	8	RNA_mistletoe-m1398	CL9503.Contig1_RNA_mistletoe:663:962:+	-91.96	RNA_mistletoe-m1398-5p	-	8	8	-	TGATGTTCCTGATGATGACTGTAGATTGGTACTGGCATTGGGCCCAGCACCAACTTCATATTCTGGGCTTAGCAGAAGCAAATCCATCGAATTACACCAAGGGCTGTCATCCGAAACGGGCTCGATCCTAAAACTCGGCCAACCTAATGTGATCTGCTCGGGTTTAACCATGCCAAATTGTGCCATTCAAGAAAACAGAGCTTTCATTCCGGTTGTTGACAAGGGCTCGACCGCAGCTAAAAAGACAGGTGGATACATGATGGATGATGCCAGTCTTTTGTCTGCATCCAAGGAATATTC	300	.(((((((((((((..(((...(((((((((...((..(((((((((...............)))))))))))........((((((((.....((((...((((((..((((...)))).((((.(((.....(((((.((((....((((...((((.(((........)))...(((.......))).......))))..))))...)))))))))...))).))))..)))))).........))))......))))))))..)))))))))...)))..))))..))))))))).	GATGATGACTGTAGATTGGTACT	-
val-miR740	AAGTGGATATGGTTGGCCTGCC	22	8	RNA_mistletoe-m1434	CL9903.Contig1_RNA_mistletoe:376:507:+	-35.1	RNA_mistletoe-m1434-5p	-	8	8	-	CTCTCTCTCGAAGTGGATATGGTTGGCCTGCCGAAGTTAGCAATGATGATGGGTACTAAATGTCCAGATTGCTGATTAATTTGGTGGTAATCAAGTGGGGGCTGCAGTGGAGCCAAGTTGGGTGCCTTGGAC	132	....(.(((((..(((.(((.((.(((((.((..((((((((((.....(((..(.....)..))).)))))))))).(((((((....)))))))))))))))).)))...)))..))))).)........	AAGTGGATATGGTTGGCCTGCC	-
val-miR742	GTTGAACTGTAGTCGACCTTC	21	8	RNA_mistletoe-m1438	CL9968.Contig2_RNA_mistletoe:129:373:+	-70.9	-	RNA_mistletoe-m1438-3p	8	-	8	AAGCTCCTGCGATGAAGCCGTTGACATCGCGCCGCCGACGACTCCGAGCCTGGATGATTGGGGAGATTCCGATCCTACTGGTTCTCTGATGCCTTGAAGCCGATCCGCCATCTCACGAGAAGATCCTAAAGCCGGTGATTGAGAATCATCTGATGCACTGAAGAAGGTGAGCCACCTGAATCTGGAGATCCAACCAAGACGAGCCTAGGTCGCGGTTGAACTGTAGTCGACCTTCATCTGCTGCT	245	.(((....(((((((((..((((((((.(..(.((((.(((((..(.((((((..((((.(((.((((((((((..((((((((((.(((((.(((....)))...).))))....))))..........))))))))))).)))))........((((......)))).....))).)))).((....))..)))....).)))..))))))))).)..).)).))))))))))))).)).)))	-	GTTGAACTGTAGTCGACCTTC
val-miR753	TTGCCCAGAGCTCCAGCGCCT	21	8	RNA_mistletoe-m1449	Unigene10460_RNA_mistletoe:774:850:-	-25.8	-	RNA_mistletoe-m1449-3p	8	-	8	TGACCATGGAGCCATTTGATGTGGGGTTTGGGGCCATTGTCAGGTATTGCCCAGAGCTCCAGCGCCTGTCCATGTCC	77	.(((.(((((..((..((...((((((((.((((.((........)).)))).)))))))).))..)))))))))).	-	TTGCCCAGAGCTCCAGCGCCT
val-miR766	AACAGCTTTTGACTTTGAAGCCT	23	8	RNA_mistletoe-m1463	Unigene11233_RNA_mistletoe:2400:2644:-	-68.72	RNA_mistletoe-m1463-5p	-	8	8	-	GAAACTAGGCAACAGCTTTTGACTTTGAAGCCTAACCATCGGATGAACTGGATAGGTTTTGCTGTTGCACATCATTTAAGCTCAAATGGTTCAAAAGCAATTGAAATCCTAGAAGCATTTGAGGGGACGCTAGAAGAAGACTATCCTCCAGACAATGAGCGTTGTGAACATGGGGAAATGCTCTTATATAAGATCTCTTTATTGGAGGAATGTGGCTTTCTAGAAAAGGCTCTTGGCGAGTTGCG	245	(.((((.(.(((.(((((((..((..((((((...((.(((((((..((((((.....(((((.(((...(((((((......))))))).))).))))).....)))).))...))))))).))..................((((((((.....(((((((.............)))))))......(((....)))..))))))))....))))))..)).))))))).))).).)))).).	AACAGCTTTTGACTTTGAAGCCT	-
val-miR774	TTAGAAGTTCATATATCTGGAT	22	8	RNA_mistletoe-m1473	Unigene11606_RNA_mistletoe:5:112:-	-22.8	RNA_mistletoe-m1473-5p	-	8	8	-	GCAGCGTGTGTTAGAAGTTCATATATCTGGATGGTATATTTAATTTCATTTGTTACTGTGTATTCCCAGATGATATTTGTTTTCAGATTTGTGAACAAACAATGTAAT	108	...((((.((((....(((((((.(((((((....(((..((...(((((((.(((...)))....)))))))))..))).))))))).))))))).))))))))...	TTAGAAGTTCATATATCTGGAT	-
val-miR786	GGCGGTGTGAGCGATTCCTGGAC	23	8	RNA_mistletoe-m1486	Unigene12359_RNA_mistletoe:426:675:-	-71.3	RNA_mistletoe-m1486-5p	-	8	8	-	GGGCGAGCGAGGCGGTGTGAGCGATTCCTGGACATATTTTCACGAGAGGGATGCCGTATGGTGGAGCTATCATCTGCAGAGCACGATCTGTACGCTGGTTGGTCTCAGTTTCTGACGCATACGATGGGGAGGGTTCTTGAAAAGTTTGGTCTGGAATCTACGCCGATTAACACAAAGGGGTACGAGACATTGTTGGATTTGGTGGAGAATACTTCCGGGGATAGCTTTGATCTGTATTATGGTCTGTTCA	250	(((((..(.(.((((...((((.(((((((((..(((((((((.(((....(((.(.((((((....))))))).))).((((...(((((((.((..(((((.((((...)))).))......(((.(.(((((((.((.........)).))))))).).))).......))).)).)))).)))...))))...))).)).)))))))..))))))))).))))....))))....).)..))))).	GGCGGTGTGAGCGATTCCTGGAC	-
val-miR787	AGGTAGAACACCAGGAGGGTG	21	8	RNA_mistletoe-m1487	Unigene12364_RNA_mistletoe:39:208:-	-36.6	RNA_mistletoe-m1487-5p	-	8	8	-	ATTTGCCACGAGGTAGAACACCAGGAGGGTGCCGATGGAGATCATCTCAATTATAATGTCCAGATCAGTGAATAAGCCAACCAATGCAGTGCAAATTCCTACAAATCACGGAGAGTTTGTTAGAAAGAGAAGCTATTTGCATTTCTGGTGATTTTAATCATGTGACTATT	170	......((((.(((((((((((((((..((((.(((((......((((...........................((........))...((((((((((.........)).))))))))......))))..))))).)))))))))))).)))).))).))))......	AGGTAGAACACCAGGAGGGTG	-
val-miR789	TCAGCGTAGTACAAAGGAAGACT	23	8	RNA_mistletoe-m1489	Unigene12686_RNA_mistletoe:3746:4099:+	-118.4	RNA_mistletoe-m1489-5p	-	8	8	-	GCGAGGCTTCTCAGCGTAGTACAAAGGAAGACTGGGCGGAATGGATGAGACATTTTAGCATTGAACTCTTAAGAGAATCTCCCTCTCCAGCTTTGCGAACATGTGCAAAGCTTGCACAGTTGCAGTTTGTTGGTCGAGAGCTGTTTGCAGCTGGATTTGTTAGCTGTTGGGCTCAACTGAATGAAAAGAGTCAAATACAGTTGGTTCGAAGCTTAGAGATGGCGTTCTCTTCGGCAAATATTCCTCCTGAAATTCTTGCCACTCTTCTTAACTTGGCTGAGTTCATGGAACTTGATGAGAAGCCTCTTCCTATTGATATCCGCTTTCTTGGTGCTTTAGCAGAGAAGTGTCGTG	354	((((.(((((((.((..(((((.(((((((.....((((((((.......)))))).))..(((((((..((((((((((..(((.(((((.((((((...((((((.....)))))).))))))...)))))....(((((....((((((((.....)))))))).((((.((((((..(((......)))....))))))))))..))))).)))..)).)))))))).(((((..(((.(....).)))..)))))..................))))))).(((..(..(((.((((...)))).)))..)..))).))))))).)))))...)).))))))).)))).	TCAGCGTAGTACAAAGGAAGACT	-
val-miR81	TTATACCTGGAACCTGCCCC	20	8	RNA_mistletoe-m0145	CL148.Contig1_RNA_mistletoe:1350:1462:+	-47.3	-	RNA_mistletoe-m0145-3p	8	-	8	ATACCTTTTGAGGCAGGTTTCCATGTACAATGGATTAATAATCTGGGCAGATACCAATTGTATCTTTCCAAATTAGTAGTCCATTATACCTGGAACCTGCCCCTAAATTGTGC	113	.(((..((((.((((((((.(((.(((.(((((((((.((((.((((.((((((.....)))))).)))).)))).))))))))).))).)))))))))))..))))..))).	-	TTATACCTGGAACCTGCCCC
val-miR811	TTGATGATAAAGAGCTCTTGGTA	23	8	RNA_mistletoe-m1515	Unigene13910_RNA_mistletoe:3206:3324:+	-38	-	RNA_mistletoe-m1515-3p	8	-	8	GTTTGGGGCAGGTGCGCAGGTCAAGCATCTGGAGCTTGACAATAAGTGTATGACCGTTGATGTTTTTTATTCAAACACGAGCTCGTTTGATGATAAAGAGCTCTTGGTATTCCTCGAAA	119	.(((((((...((((((..(((((((.......))))))).....)))))).((((..((.(((((((((((((((........))))))..))))))))))).))))...))))))).	-	TTGATGATAAAGAGCTCTTGGTA
val-miR819	CGGCAGGTGGCTGTGCCGTCGGC	23	8	RNA_mistletoe-m1523	Unigene14451_RNA_mistletoe:847:1047:+	-59.2	RNA_mistletoe-m1523-5p	-	8	8	-	GGAGGAAAATCGGCAGGTGGCTGTGCCGTCGGCGAAGGGGAATCCAAGGGCCATGCCTAGGGTTTTTTCGTACGAGGAGAGGGCAAAGATGGCGAAAAATGAGACTGGGAAGCGGTTGTTCGAAGTGATGGTGAGGAAGGAAAGTAATCTTTGTTTGGCTGCAGATGTTGACAGCGCTGCAGAACTGCTGGGCATTGCTGA	201	..((.((..(((((((...((.((((.(((((((..(..(((.((..((((...))))..)).)))..)......(.((.((((((((((.((.........(((((.....))))).((((.........))))........)).))))))))))..)).)...))))))).)))).))....)))))))...)).))..	CGGCAGGTGGCTGTGCCGTCGGC	-
val-miR83	TGAGACTACTGTTTGATGCT	20	8	RNA_mistletoe-m0155	CL1485.Contig2_RNA_mistletoe:856:956:+	-29.2	-	RNA_mistletoe-m0155-3p	8	-	8	TGGAGGGGATGAGATAAAGGAAGCATCGAAGCGGGAGTTGGGCGAGGGGCAGCAGCAGTAATATGAGCTTGTGAGACTACTGTTTGATGCTATCCTCATTT	101	....((((((...........((((((.((((((.((((..(((((...((............))..)))))..)))).))))))))))))))))))....	-	TGAGACTACTGTTTGATGCT
val-miR843	GATCTCGGCTCTCCCTGCACC	21	8	RNA_mistletoe-m1549	Unigene16846_RNA_mistletoe:314:617:-	-131.16	RNA_mistletoe-m1549-5p	-	8	8	-	GATAATTTGTGATCTCGGCTCTCCCTGCACCTCAGGATAATGGAAGAGCGGCGGGGCGTTTGGCAGGGCGGAGGAGGAGGAGGCGTGATGAAGGGCAAAGGGGAAGCCGCCGTATTCCTCCATCCCTCCCTTGAATTTGCGGTTTCTCCATGCGGCGCCAGCTTCATGTCCCGCACCCACGGAATACTGGGACCTCACCCCCTCCGCCGTGGCTCCCCCGTAGTTCAACGACAGCGGCGGGGCGGCGTCCAAATGAAGGAACCCTCCCGGCGGGATCTGGAGAGGCGGGAGGTCCTCGATGTCG	304	..........(((.((((.((((((.((..(((.((((.......((((.((((((.(...(.((.((((((((.((.((.(((((((.(..((((...(((((((((((...((((...............))))..))))))))))).....)).))..).)))))))))...((((.(.....)))))......)).)))))))).)).).))))))).))))........((.(((((.((..(((.......)))..))))))).))..)))).)))..))))))))...)))).))).	GATCTCGGCTCTCCCTGCACC	-
val-miR849	CGCCAGTTCACCGGAGGAACT	21	8	RNA_mistletoe-m1556	Unigene17298_RNA_mistletoe:320:468:-	-99.8	-	RNA_mistletoe-m1556-3p	8	-	8	TATCGTCTCCAGTTTCTCCGGTGAACTGGAGCGTCCGGTCTACTGGAACCAGGCAAAAAAACCAACTGGAACTGTCACTGTTCACCAGAACAGTAAAAAAGTTCCGGTGGGCCAGACGCGCCAGTTCACCGGAGGAACTGGAGACGATT	149	.((((((((((((((((((((((((((((.(((((.(((((((((((((............((....)).......(((((((....)))))))......))))))))))))).))))).)))))))))))))))))))))))))))).	-	CGCCAGTTCACCGGAGGAACT
val-miR85	CTTCCCCTTCGTCCAGTTCGG	21	8	RNA_mistletoe-m0157	CL15.Contig4_RNA_mistletoe:1050:1151:-	-32.5	-	RNA_mistletoe-m0157-3p	8	-	8	GTGGGAGCTGGCAGGGGGAAGGAAGCAGATAAAATACCGTCCTCCTACACTGCTCAACCTATGTTACGCTTCTTCCCCTTCGTCCAGTTCGGCCAAATCCCC	102	.((((((((((((((((((((.((((.(((........)))..............(((....)))..))))))))))))).).)))))))..))).......	-	CTTCCCCTTCGTCCAGTTCGG
val-miR850	GCACAAGGAGATGATCGGTCGGG	23	8	RNA_mistletoe-m1557	Unigene17324_RNA_mistletoe:258:594:-	-130	-	RNA_mistletoe-m1557-3p	8	-	8	TGGCCGGGAAGGGTGTGTCTCCGGATAAGGTGAGCCATGGGTCCATGATATTAGGATTGTGCAGGGAAGGGGAGGTGCAGAGGGCTTTTGAGGTGATGCGTGAGATGACCAGGCAGCGCGTAGTTCTCGACGTCGCCACCTACTCGGTGCTGGTCCAGGGCCTTTGTGAGCAGGATCGGCGGGACGATGCTCGGAAGGTGGTGGGGGAGATGGCGATGGCGGGCTTGCCACCGGACGAGGTGACATACACCGTCCTAATCAACGCCTGTTGTCGGCGGGGGTCGGTAAAGGAGGCTGTTGCTGTGCACAAGGAGATGATCGGTCGGGGCATTCGGCC	337	.(((((((....((((((((((((....((..((((.....(((((.......((((((..(.(((.(((((.(..(..(((((((....(.(((.(((.((.......)).))).))).))))))))..)..).)).))).))).)..).)))))...((((((.((((((...(((......))))))))))))))).))))).......((....)).))))..)).)))))......))))))).(((.((..((((.(.(((..(((((((((.((((.........)))).)))))).)))..))).).)))).)).)))....)))))))	-	GCACAAGGAGATGATCGGTCGGG
val-miR872	AAGAACCCGAGTCGGACCTAGAT	23	8	RNA_mistletoe-m1582	Unigene18814_RNA_mistletoe:194:288:-	-20.8	-	RNA_mistletoe-m1582-3p	8	-	8	TCTCCTCTCAATCTGTCTGGAAACTGGTTTTTGTAATTTTTGGACCCTTCACCCACCAACGCAAGAACCCGAGTCGGACCTAGATTATCTGAAAA	95	.........(((((((((((...(.(((((((((......(((.........))).....))))))))).)..))))))..))))).........	-	AAGAACCCGAGTCGGACCTAGAT
val-miR873	CCCTGGGAGCTATCGGCGCTGC	22	8	RNA_mistletoe-m1583	Unigene1881_RNA_mistletoe:882:991:-	-44.2	-	RNA_mistletoe-m1583-3p	8	-	8	GGCATTCCCGGCGACGTCGGCAGCTGTCAGAAGCTGGTCACTCTGAATCTCCGCGGCAATTCACTCACCGGCGCGATCCCCTGGGAGCTATCGGCGCTGCCGGTCATTGC	110	.(((...((((((.(((((..((((.((((..((((((.....(((((..(....)..)))))...))))))........)))).))))..))))).))))))....)))	-	CCCTGGGAGCTATCGGCGCTGC
val-miR878	TGAGGATGGGTACTGCTCAGT	21	8	RNA_mistletoe-m1588	Unigene19179_RNA_mistletoe:1:64:+	-21.12	RNA_mistletoe-m1588-5p	-	8	8	-	TGTTTGAGGATGGGTACTGCTCAGTTTGTCGGTGGTTTGCTGGCAGTGGATTTGTCCTGGGAAC	64	..(((.(((((..(((((((.((((.............)))))))))..))..))))).)))..	TGAGGATGGGTACTGCTCAGT	-
val-miR880	CGGGGCTAGGGTTTCAGAGGGC	22	8	RNA_mistletoe-m1590	Unigene19323_RNA_mistletoe:800:877:-	-36	-	RNA_mistletoe-m1590-3p	8	-	8	ACACATCGCTTGCCTGCTGTATTAGGGTTCCGTATAACGAGAGACGCGGGGCTAGGGTTTCAGAGGGCGAGGGTGTGA	78	.((((((.(((((((.(((.(((..((((((((....(....)..))))))))..)))..))).))))))))))))).	-	CGGGGCTAGGGTTTCAGAGGGC
val-miR886	CGCGGCGTCGGGGTGGCACTG	21	8	RNA_mistletoe-m1596	Unigene20005_RNA_mistletoe:332:476:+	-46.5	RNA_mistletoe-m1596-5p	-	8	8	-	TTCATGGCGTCGCGGCGTCGGGGTGGCACTGGCCTTGTTCCTCGCTAGTTCCCCCTCTTTCGCTTGTATGCTCGCTCGATTCAGCCTCCGGTACGCCTTCCCGGTTCAATTCGGCTCAGATCTGCAGCTGCGGTTTCGGAGGGAG	145	.....(((((.((((((..((((.((.((((((..........)))))).))))))....))).))))))))............(((((((...(((....(((((((..((......))..)).))))).))).)))))))...	CGCGGCGTCGGGGTGGCACTG	-
val-miR889	GCTGGTAATGGATGTGAAAGACC	23	8	RNA_mistletoe-m1599	Unigene20034_RNA_mistletoe:1653:1896:+	-79.5	RNA_mistletoe-m1599-5p	-	8	8	-	CCGTGCCGTAGCTGGTAATGGATGTGAAAGACCCGCTGTTGCTTCTCAGCCAGTTTCTCAGAAGGCTCCGCATGCAACTCCAGCTCCCTCTTCTGTTGATCATGCACCAGAGGATGCTGATTCTCGCACCATCTTTGTCAGCAATGTCCATTTTGCTGCAACCAAGGACAGTCTTTCTCGGCATTTTAACAAATTTGGGGAAGTGTTGAAGGTTGTCATCATAACCGATGCAGCAACGGGACTT	244	..........((((..((.(((((((..(((......(((((.....((((............))))......)))))..((((..(((((..(((.......)))..)))))..))))..)))..)).)))))))..))))...((((...((((((((......((((..((...((((((((((..((....))..))))))))))))..)))).((......))))))))))..))))..	GCTGGTAATGGATGTGAAAGACC	-
val-miR901	CGCGTGAACGGCGGCCTGGTG	21	8	RNA_mistletoe-m1612	Unigene20520_RNA_mistletoe:1582:1868:+	-136.6	-	RNA_mistletoe-m1612-3p	8	-	8	GTTGCAGGCGTCGCCGTCGCCGTCGCGGCGGCAGCCGCGAGAGTAATCGCCGGACAGCCACCCGTCGCCGTCCACGGGCACGAAACCGTCGGCGCAGGCGCAGGGCCCTCGCGGGCTCCGGTCGCAGAACCCGAAACCCCCGCACAGCCCGTACACCCGGCACTGGATCTCCGGCTGCCACCAGAACATGTTCCAGCTCTGCGTCTGCGACGACCACGTGAACTGCCGGAGCCGGCCGGAGGGGTCCACGCAGAAGCGCGTGAACGGCGGCCTGGTGAGCCCATTCT	287	(((...((((..((((((((....))))))))....((....))...)))).))).((((((.((((((((.((((.((........((((.((((((((((((((....(((((((.((((((.......))).....)))...)))))))......((((((((....)))).))))................)))))))))))))).))))..((((.(((.((((......))))...))).)))).....)).)))).))))))))..)))).)).......	-	CGCGTGAACGGCGGCCTGGTG
val-miR924	CGACCTTCTCTGCCTCCGCCT	21	8	RNA_mistletoe-m1636	Unigene21391_RNA_mistletoe:1689:1926:-	-98.3	RNA_mistletoe-m1636-5p	-	8	8	-	GCTTTCGAATCGACCTTCTCTGCCTCCGCCTCTTGCCTTTGTCTGGATTCCGTCGGATCACGCCCGAATGGCGAGAGCGGGAGTGATCTGCGAGACGGGTTTGTCCATGGAGGCGAAGAAGAAGAAGGCGTCGGAGTTGAAGAAGGAACTGCAGAGGCTGGTGAAGTCGATAGTCGCTGATGCGGAAGTTGATGATTTTCCGGTGGAGGCTGCGGATTCGGCGATTCGGGTTCTGGCT	238	((((((((((((.((.(((..(((((((((..(((((((..(..(((((((((((((((((.(((.....((....))))).)))))))....))))))...)))))..))))))).(((((....(((.(((.((((........)))).).)).)))......((((((..((((....))))..))))))..))))).)))))))))...)))...)))))))))))....))).	CGACCTTCTCTGCCTCCGCCT	-
val-miR936	GTGGTTTTGACGGAGTTTAGC	21	8	RNA_mistletoe-m1649	Unigene22437_RNA_mistletoe:740:883:-	-54.13	RNA_mistletoe-m1649-5p	-	8	8	-	GAGGGGGACTGTGGTTTTGACGGAGTTTAGCGTCGTCACCGGCAACACGGGTGCTGTGGCCCGACGGATCGTGGAAAAGCTGCCCACCGAGGCCGATTCGAGGCTATGCTTCTCTCAGGATCGCTACATATTTCACATCCTTCG	144	((((((....((((((((((.(((((.((((.(((....((((.....(((((((....(((((....))).))...))).))))......))))...))).)))).)))))..)))))))))).............)))))).	GTGGTTTTGACGGAGTTTAGC	-
val-miR940	TTCGTTCGTCACTCTGCAGAG	21	8	RNA_mistletoe-m1653	Unigene22602_RNA_mistletoe:1311:1443:-	-50.9	-	RNA_mistletoe-m1653-3p	8	-	8	GATATCGATTGGGCTTTGCCGGGGCGATCAGCGAGCACCCGCGGGGCAGCCATCGGAGCACCCGAGAACCAATATTGACAGCTTTCTGTATGTTTCCGTGTGTTCGTTCGTCACTCTGCAGAGCATCGAGCTA	133	....(((((...(((((((.((((.(((.(((((((((.((.(..(((....((((.....))))............((((....)))).)))..))).))))))))).))).))))))))))))))))....	-	TTCGTTCGTCACTCTGCAGAG
val-miR95	AAGGACGGGCTTCGTGAAGCT	21	8	RNA_mistletoe-m0188	CL1577.Contig3_RNA_mistletoe:424:739:+	-113.2	-	RNA_mistletoe-m0188-3p	8	-	8	CTTGGAGGTTAGGCTTCACGGAGGCGGTTTTTAGATCCATTTCCATTCTGGTAGGTTGTTTCCCTAGATCCATGATTTGTGGTGGTCGTACTACGTTGGTCAATTTCCAGATCCGTGATTTGTGGTGGCTGATTTCCCAGATCTGCGGTGACGCTAACCCCCTCTTTTGCGCGGTGACTTCTCTGATTCGTGAAGGTCCAGGCGAGAGAACCGCGGTTGGTGACCTTCTTGGTCCGCGAAAGGCATTGCCCACAGGTTGGCGGTGAGGTGGGATTCCAGGTCGCAAAGGACGGGCTTCGTGAAGCTAACTTCTCTG	316	...(((((((((.((((((((((.(.((((((.((((...(((((((((((.(((((((..((.((((((...((((((..(((..((........))..))..)..))))))...)))))).))..)).))))).)))))..(((((...(((((((((..((((((((..((...((((.(......).))))..))..))))))))...).))))))))(((.....)))))))).....(((((((........)))))))..)))))).....))))...)))))).).)))))))))))))))))))...	-	AAGGACGGGCTTCGTGAAGCT
val-miR952	CAATCTAATGTAGTTGAGCCT	21	8	RNA_mistletoe-m1665	Unigene2334_RNA_mistletoe:426:639:+	-53.8	-	RNA_mistletoe-m1665-3p	8	-	8	TCATAGGAATAGGGGCTCAATTTCATGGGTAGAGCAGATAACAGGGGTCAAGGGAAAAACAATGGTAAGAGTAAAAGGAAAGGTACAAGTCAGTTTAAGACTCTGAATTGCTATCACTGTGGTAAACTGGGTCACTTTAAAAGGGATTTTCCTGAGAAAAATGGTTCAAAGGGCGATGAAGCTCAATCTAATGTAGTTGAGCCTCGTTTTGATG	214	.(((..((((.(((((((((((.(((((((.((((............((..(((((((.(..(..((((..((((..((..........))..)))).(((((....(((((((....)))))))...)))))..))))..)..).)))))))..))...((.(((.....))).))...)))).)))).))).)))))))))))))))..)))	-	CAATCTAATGTAGTTGAGCCT
val-miR955	TACGTGGTTCGGGAATAATCC	21	8	RNA_mistletoe-m1668	Unigene23514_RNA_mistletoe:32:212:+	-57.7	RNA_mistletoe-m1668-5p	-	8	8	-	CACGGCGATTTACGTGGTTCGGGAATAATCCCTACGTCCATGGAGAGACAGAAATATCTGTATAATTCGGGAGCACAATAACAGGGAGATCTCAGAGTTTCTATGTGAAACTCTAACTCGAAATGAGATATTAAGGAGGACGAAGTATTGTTCCACTAACCGCACAGAAAGTCCGTCGTGT	181	(((((((((((.(((((((.(((((((((..((.(((((........(((((....)))))....((((((............(((....))).(((((((.....)))))))...))))))...............))))).)).)))))))).).))))))...).)))).))))))).	TACGTGGTTCGGGAATAATCC	-
val-miR971	CATCGAACAACTTCGGACAGT	21	8	RNA_mistletoe-m1685	Unigene24472_RNA_mistletoe:1506:1875:-	-105.82	-	RNA_mistletoe-m1685-3p	8	-	8	ATCGAGGCAAAGAGGTTTTATTGAGTTCCTGCTCCGATGATCATGATGTGGATGCCGACATCTCAAGCTTTTCTTCCACTGTGCAGTCTAGGCCGGTCTATTTAATGGTCTTTCAAATTGAATGGGCTCTTCGACTTGTATTGAGTTTGGTTGTGTTTGAAGTTTTTGAAGACTCCGAGCACACTGCCTTCAATTCTGGGTTAGGATGGGGTGCAGGTGTTCCAAGATTTATTCATGCTTTCTAGGTTCAAATCATTTTCGGCCTAGTCCTGGGGTCAAAGATGTCGAAAAAGCAGAGCAAAGTGAGGTTAATGATTTGCCTGTATTTCGTGAATATACCATCGAACAACTTCGGACAGTTACGTCTGGA	370	((((..(((..(((.((.....)).))).)))..))))..(((.((((((((((....)))).(((((((..........((((((((.(((..((((((((((((..........))))))))))))))).))).))))).)))))))....((((((((((((((((.((((((((((((.(((((((((.(((((...)))))))))).))))))))))...................((((((..(((....)))..))))))....))))))........(((((..((((.(((((.............))))))))).)))))...........))))).)))))))))))..))))))))).	-	CATCGAACAACTTCGGACAGT
val-miR993	TATGATTTCATCTGTTCGGCCG	22	8	RNA_mistletoe-m1709	Unigene26081_RNA_mistletoe:45:145:-	-33.12	RNA_mistletoe-m1709-5p	-	8	8	-	CGCGCTATCTTATGATTTCATCTGTTCGGCCGCGAAGGAAGACGACTCTCAGGGGTGGTGGTGGGCGTGGACGAAGGGAGGAAGCAAAAGAGGAGAGGGTT	101	.((.((.((((.((.((((.(((.((((.(((((.......((.((((....)))).))......))))).)))).))).)))))).))))....)).)).	TATGATTTCATCTGTTCGGCCG	-
val-miR995	TCATTTGTAGTTCATTTTTC	20	8	RNA_mistletoe-m1711	Unigene26084_RNA_mistletoe:162:273:-	-39.7	RNA_mistletoe-m1711-5p	-	8	8	-	GGCAGGTATTTCATTTGTAGTTCATTTTTCTTGAGAAAATTTCGTTTTAAATTTTCTAGTGAAAATTCTAGTGATTTTTTCATGGAAAATGAACTAAAAAATGATACCTCC	111	((.(((((..((((((.(((((((((((((.((((((((((....((..(((((((....)))))))..)).)))))))))).)))))))))))))..))))))))))))).	TCATTTGTAGTTCATTTTTC	-
val-miR1006	TGACAGCACTTACTGAAAACT	21	7	RNA_mistletoe-m1724	Unigene2668_RNA_mistletoe:131:467:-	-81.71	RNA_mistletoe-m1724-5p	-	7	7	-	TTGTCCTGTTTGACAGCACTTACTGAAAACTGCTTATGCTCTTACTATTTAACGCTAATGATAATTTTTTTGAGAATAACAGCACATACTGAAAACTTCTTATGCTCTTATACCATTTAACGCTGGTGATAATTTTTTTGAGAAAATTCTGCTTTCGTAGAGCAACTTAAATTCTAGACCCCCCCCCATTCAAATCAGTTACAAAAAGACAGTTTCAATAAACAATAAATATCTGCACATAATCTTCTTCAAGAAGCGCTTATGATAAGCGACATGTGCTATAAATAGTTAAATGTTGTAAGCAGCAGATATCAGTAAGTGCTACCAAACGGAGCCT	337	..(..(((((((..((((((((((((...(((((...(((..((.((((((((............(((.((((((............(((((....((((((.....((((((((........)))).))))......))))))..((((((....))))))................................))))).............)))))).)))............((((((...((((.....))))((((((...))))))..))))))........)))))))).))..))))))))...))))))))))))..)))))))..)..	TGACAGCACTTACTGAAAACT	-
val-miR1015	GGAGGATGGAGGCTGGGCCGAGG	23	7	RNA_mistletoe-m1733	Unigene27084_RNA_mistletoe:327:670:-	-109.9	-	RNA_mistletoe-m1733-3p	7	-	7	TGTAAAAGAGCCTTCATTTTCAGCTTCTCGTTCTTCAGGACTTCATACAAGGGGTCCTATTGTCACTCAGGTTGTACAAACGATGCAAATTCCCCTTTCTTATGCTGAAGATATTATTGGGATAGAGGGGACAAATATTGCTTACATACGACGCAGCAGTGGTGCTATCCTCACCGTGCAAGAGTGCCGGGGCTTACCGGATGAAATAACCGTGGAAATTAAAGGGAGCTCATCACAGGTTCAGATAGCACAACAGCTCATCCAGGATTTTATCAGCAACCACAAGGACTCGGTGGTGGGGAGTGGGTATGGGAGGATGGAGGCTGGGCCGAGGTCAGGTTATT	344	.((((....(((((....(((((((((.((((((((.(((((((......)))))))..((((.((.......))))))...((((..(((((((.......((((((.((.(((....((((.(((..(.....(((((((............)))))))((((((((...((((((...((((.((((......)))).........((.(.........).)).))))..))).)))...))))))))..)..)))))))..))).)).))))))(((((.........))))))))))))..)))).)))))))))))))))))..)))))....)))).	-	GGAGGATGGAGGCTGGGCCGAGG
val-miR1020	TGCCGGTTCTGTACGAGAGATAC	23	7	RNA_mistletoe-m1738	Unigene27244_RNA_mistletoe:782:863:+	-22.4	RNA_mistletoe-m1738-5p	-	7	7	-	CTTCACACTGTGCCGGTTCTGTACGAGAGATACGAGGATAAGGTGGATTCGTATGCGGAGAAGGCGATGGAGGAGCTGAAGA	82	((((((.((.((((..(((((((((((...(((.........)))..)))))..))))))..)))).....)).).))))).	TGCCGGTTCTGTACGAGAGATAC	-
val-miR103	TGAAAACAAAATATCTGATCTTG	23	7	RNA_mistletoe-m0204	CL1607.Contig1_RNA_mistletoe:4113:4210:-	-26	RNA_mistletoe-m0204-5p	-	7	7	-	ACCGACAATGTGAAAACAAAATATCTGATCTTGAGAGCGTTTTGGATTCTCAGATCTATACTGTTAAAGATCGGGTAGAAGTTGACACAGTAGTACCC	98	....((..((((..(((....(((((((((((...((((...((((((....))))))...)))).)))))))))))...)))..))))...))....	TGAAAACAAAATATCTGATCTTG	-
val-miR1033	TCGGACATCGCGGCTCGATCT	21	7	RNA_mistletoe-m1752	Unigene28002_RNA_mistletoe:110:300:-	-60.9	-	RNA_mistletoe-m1752-3p	7	-	7	TAGATTTGGACAGATCGAGACCCTATTCCGTAGACTAACCCCTTCGTCGATGCTGGATCTACCCCCGCCAGCGGCTTTCCTTGTCCACAAACGAGACGACTCACCTGAACGACATCGCTTGGGTTTCCCGCGGTCGTTCTTGGCCTCAGCTCAAAGTCGCTCGGACATCGCGGCTCGATCTCCCCACTCGA	191	..((..(((..((((((((.(((.((((((..((((.........((((..(((((...........))))).......(((((......))))).))))...((.(((((((..(((..(((...)))))))))))))..))...........))))...)))).)).).))))))))))..))).))..	-	TCGGACATCGCGGCTCGATCT
val-miR1035	TGAGTCTGTGATTTTTCTGCCT	22	7	RNA_mistletoe-m1754	Unigene28053_RNA_mistletoe:430:618:+	-61.1	-	RNA_mistletoe-m1754-3p	7	-	7	ACGGCTTCCCGGTTTCAGATCTACAGATTCATCCTCTTTTACGGTCCAACGTTTTCGGTTCCTCGTCGGCACGGCGGTCCTTCGCTTTTGGACCTCCCTATTTGTGTAGATCTCAGTCTTCGTTTGCGCCCCTGGTCGCTCAAGAACCGCGGATCGATGAGTCTGTGATTTTTCTGCCTGTGGAGGACG	189	.((.(((((((((...(((((.(((((((((((.(((...(((......)))...((((((.....((((..((.(((((.........))))).))......((((((((..........)))))))).....)))).....)))))).)))..))))))))))))))))....))).).))))).))	-	TGAGTCTGTGATTTTTCTGCCT
val-miR1038	AGGAGAAAAGAAATGAGGAGAG	22	7	RNA_mistletoe-m1757	Unigene28291_RNA_mistletoe:949:1204:-	-82.9	RNA_mistletoe-m1757-5p	-	7	7	-	TGTGGGTCCAAGGAGAAAAGAAATGAGGAGAGGGGAGAGGCACTCACCTAATGCCTTCCTCTAGCATGAACCGCGATCCATGGATTATATGGATCTTTAGCAAGAACTGATTCATTATTTGAGTTCGTGAAGGGAAATGAATCGACAGTACAAAAACACATGCTTCCTATTAAATGGGATCCGCAACTTGGATTCCAGCAATCTTATCCCATTCCTCCGGGGAAGAAGCCTCTGCCATTATCTTCTCCTGCCCACG	256	.((((((...((((((..(((((((.(.((((((((.(((((.........))))))))...((((((....((((((((((.....))))))))....))..(.((((..(((.....)))((((((........))))))...)))).).......))))))..........(((((((((.....)))))))))....((((.((((........))))))))..))))).))))).))))))))))))))).	AGGAGAAAAGAAATGAGGAGAG	-
val-miR1050	CGCGACGCTCTGTCCGGCGGCCC	23	7	RNA_mistletoe-m1773	Unigene28869_RNA_mistletoe:27:194:-	-107.2	-	RNA_mistletoe-m1773-3p	8	-	7	GTCGGGATAGAGGGTCGCCGGACAGAGCGTCGCGGCTCCCGTCGCGCCTCCCTCCTCCCGCACGGTGCTCCCGACGCGACTCGGCTTCCAGCCCCGCATCCCTTGCGTCGGCCTCTTGTGACGCGCGACACCTCCCGCGACGCTCTGTCCGGCGGCCCTCTCTCCCGA	168	.((((((.(((((((((((((((((((((((((((.....(((((((.((.........((.....))..((((((((((..(((.....)))..)......)))))))))........)).))))))).....))))))))))))))))))))))))))).))))))	-	CGCGACGCTCTGTCCGGCGGCCC
val-miR1056	TTCTCGGCTCAGATCTGTATC	21	7	RNA_mistletoe-m1780	Unigene29442_RNA_mistletoe:117:244:+	-27.21	-	RNA_mistletoe-m1780-3p	7	-	7	CGGCGGCGGATTCAGGTTAGGGCGACAACCTCCTTGCAGCATCCTCAGTAGATCTTCACCAGCACAAACCATGACATCAGAAGCACCTCCTCATTGGTTCTCGGCTCAGATCTGTATCCAGATCGGCT	128	.(.((((((((.((((((.((((((.((((....((.((.(((.......))))).))...((...................))...........)))).)).)))).)))))).)))).).))).).	-	TTCTCGGCTCAGATCTGTATC
val-miR1061	TAAGAACGAGGATTTGCAGAGCC	23	7	RNA_mistletoe-m1790	Unigene29878_RNA_mistletoe:642:752:+	-37	-	RNA_mistletoe-m1790-3p	7	-	7	GGGCGTCGTCGACCAAACCGGCAACTGGTTCTGCAAAGTGCTATTGTTTGTGGCGGTTGCAGGGGTGCTGTTGATTCGTAAGAACGAGGATTTGCAGAGCCTAAAGACACT	111	.((.(((((((.......))))....(((((((((((...((.((((((...((((..((((.....))))....))))..)))))))).)))))))))))....))).))	-	TAAGAACGAGGATTTGCAGAGCC
val-miR1064	TCGAAAGGAGACTGAGCAACC	21	7	RNA_mistletoe-m1793	Unigene3005_RNA_mistletoe:1415:1502:+	-26.9	RNA_mistletoe-m1793-5p	-	7	7	-	GGGAAGCATCTCGAAAGGAGACTGAGCAACCTTGATGGCCAGGCTGCCAGGTTTTGTTCTGTTTCCTGTTCTTCAAAAGCATCGCCCC	88	(((..((.....((((((((((.((((((.((((..(((...)))..))))..)))))).))))))).))).......))....))).	TCGAAAGGAGACTGAGCAACC	-
val-miR1070	GATATGCTCATGTGAAGGACT	21	7	RNA_mistletoe-m1800	Unigene30562_RNA_mistletoe:938:1158:-	-56.9	RNA_mistletoe-m1800-5p	-	8	7	-	GTTCATAAGCGATATGCTCATGTGAAGGACTATATCCGTGTTACTTTGATTGAGGCAAATGAAATATTGTTATCCTTTGACGATCGGCTCAGGATCTATGCCACGAAGCAATTGACCAAGTCAGGAGTCCGTCTTGTTCGCGGGATTGTGAAGGCTGTTTACCCTGACAAGTTAATTCTTAACGACGGCACAGAGGTTCCATATGGGTTGTTGGTATGGTC	221	..(((((..(((((.(((((((((..(((((..((((..(((...(((...((((..((..(....)..))..))))...)))..)))...))))((.((((.(((((.(((((((...((((((.(((.((((...(((((....))))))))).)...))))))))..))))))))))..))..)))).)).))))))))))))))))))).)))))..	GATATGCTCATGTGAAGGACT	-
val-miR1076	CGGATCCGGGAGAGCGTTGCG	21	7	RNA_mistletoe-m1806	Unigene30632_RNA_mistletoe:345:552:-	-88.7	RNA_mistletoe-m1806-5p	-	7	7	-	GGGATTCAAGCGGATCCGGGAGAGCGTTGCGTGTGATGGGGTGGTGGGTGTGTTCACGTACCAGAGGATGGGGGCGGTCTTCTTCTCTCCCCAGCACTTCCCGCTCTTCACGGAATTTGTCAGGAGCTTCAGCCAGGAGGGGCTGGTTGAGGACGATCGGCCGGCGGAGGAAGGAGGCGACGCCGAGCGCCCGCGTCTGAAGAGTCGA	208	..(((((...(((((.((((.(.(((((((..(((.(((((.((((.(((....))).)))).(((((.((((.....))))))))).))))).)))...((..(((((.(((.....(((.(...((((((((((......)))))))))).))))...)))...))))).))..)))))))....).)))).)))))..)))))..	CGGATCCGGGAGAGCGTTGCG	-
val-miR1097	AGAGGGTACAGCTTGAGACTG	21	7	RNA_mistletoe-m1827	Unigene31929_RNA_mistletoe:969:1202:-	-70.34	-	RNA_mistletoe-m1827-3p	7	-	7	GGAGGTCGTTCTTAAGGTCTTGAAGGATGCACTCTCTTCTGTGCATGTGCCTTACGCATATGGATTTGCTATTATACTGCTCACTGTTATTGTTAAGTTTGCAACACTTCCCTTGACAAAACAGCAGGTTGAATCAACTCTAGCTATGCAAAATCTTCAACCGAAGATCAAAGCCATTCAAGAGAGATATAAGGGTAATCAGGAGAGGGTACAGCTTGAGACTGCACGGCTTTA	234	.((((((((......((((((.(((..((.(((((((((((..(((((((.....)))))))...(((((.(((((((.(((.(((((.((((((((..............)))))))))))))..(((((...)))))...(((.((....((((((....)))))))).))).......))))).))))).))))).))))))))))).)).)))))))))..)))))))).	-	AGAGGGTACAGCTTGAGACTG
val-miR1099	GCACGACTCATCGAAACCACTG	22	7	RNA_mistletoe-m1829	Unigene31986_RNA_mistletoe:284:495:+	-54.59	RNA_mistletoe-m1829-5p	-	7	7	-	TCAAATTCATGCACGACTCATCGAAACCACTGCACTACCTCGCTGGTAATTTCGCCCCGGTCCCCAAAGAGACTCCTCCCTGCCACAACCTCCCCATCCAGGGTGTTCTCCCCGATTGCTTGAATGGTGAATTCGTGAGAGTTGGCCCCAACCCAAAGTTTTTTCCGGTGGCTGGATATCACTGGTTTGATGGAGATGGTATGGTTCATGGT	212	......((((((.((.((((((.((((((.((...((((.....))))........((((((((..((((((((.(.(((((................))))).).((((..((((..((.....))..)..))).))))((((....))))....))))))))..)).))))))....)).))))))))).))).))))))))........	GCACGACTCATCGAAACCACTG	-
val-miR1112	CCGGCTTGGGGGCTCTTCTTGGA	23	7	RNA_mistletoe-m1844	Unigene32742_RNA_mistletoe:253:503:-	-104.6	-	RNA_mistletoe-m1844-3p	7	-	7	AGCCGTTACTATGAAGAATCCAGATCCCATGGAAGGAGGAGCCGGAGCCGGAGCTTGGCGAATGACCATCACCGGAGTCCTCAGAGAGGCGAGAGCAAGGAGAGGGCGGGCATGGTGTCCAGCAATCTTGCCAAGCTCCGGGACTTGTATGGCGACATGGGTGATGATAAAGGTGGGTCCGAAAGGGTCCCGAGCCGGGATGGTGGGGAAGAAGTGATCCGGCTTGGGGGCTCTTCTTGGAAGTAGGGGGT	251	..((.(((((.......(((((..(((((((.(((..(....)....((((((((((((((.((.....((((((.((((((......((....)).....))))))...).))))).....))...))))))))))))))..))).))))).))..)))))...............((((((((((((((((((((((.((.(........).)).)))))))).))))))))).)))))))))).))..	-	CCGGCTTGGGGGCTCTTCTTGGA
val-miR1119	GGACGTCGGTGTCAGTGGGC	20	7	RNA_mistletoe-m1851	Unigene33501_RNA_mistletoe:329:413:+	-43.6	RNA_mistletoe-m1851-5p	-	7	7	-	CGTCTGCCGGGGACGTCGGTGTCAGTGGGCAATCGGATTCGCGGCCCATCGAGACTGACGCCCGGCTAGTCCCCGCTCCCGGACT	85	.....((((((..(((((((.((.((((((...((....))..)))))).)).))))))))))))).(((((........)))))	GGACGTCGGTGTCAGTGGGC	-
val-miR112	TTCGGAACTGTGTTAATATAC	21	7	RNA_mistletoe-m0215	CL167.Contig3_RNA_mistletoe:392:618:+	-65.29	-	RNA_mistletoe-m0215-3p	7	-	7	AGGAAACGGAGACTGTTAGCTGCTTCCGTGTTGAAGGCACTCTATGGCCTGGTTTCCTCCCCAACCGTTCCTTCTGTCCGTGTCGGCCTTGTTGATTCTCATCGATTGTTCGAGTTATCACGCCGACGCGTCTGCGTCGATCGTGTCCGCTTCTAAAGTGAAGCAAATTTCGTGGAAACCGAGGTCCGTTTTGATCTTCGGAACTGTGTTAATATACTTCTTTATAT	227	.......((((..(((((((.((....((.(((((((((....((((((((((((((.(....((((.((........(((((((((.....((((.....((((....))))...)))).)))))))))........)).)).))..(((((......))))).......).))))))).))).))))..)).))))))).)).)))))))))..)))).......	-	TTCGGAACTGTGTTAATATAC
val-miR1128	ATCTTCATCCCGTCTGATGGT	21	7	RNA_mistletoe-m1860	Unigene338_RNA_mistletoe:388:549:+	-48.3	RNA_mistletoe-m1860-5p	-	7	7	-	ACTTTTCAAAATCTTCATCCCGTCTGATGGTTGCGGGTGTGGGGAAGAGCAGGCAGACCCCCCTCAAGAAAGGCCTAGTGGTTGAGCTGAGAAATTGTTTTGATGTTTTGGGTGCTCATGAACCAACACTACCTTAAGCGGGGGAAGATTCAGGTGAGGACA	162	.(((.((..(((((((.(((((..(((.(((....(((((.((...(((((..((((.....((((.(...((((....))))...)))))..(((.....)))..))))..))))).....)).)))))))))))..))))))))))))..)).)))....	ATCTTCATCCCGTCTGATGGT	-
val-miR1129	AGTGTTAAATGTTGGATTGGAG	22	7	RNA_mistletoe-m1861	Unigene33987_RNA_mistletoe:1473:1655:-	-50.6	RNA_mistletoe-m1861-5p	-	7	7	-	CTGCAACGACAGTGTTAAATGTTGGATTGGAGGGAGAAGCCTCAACACATCGGCTGGGTCTGGTTGGAGGTGGTTGGATGGTCTGTCACCATGGAATACATCTTTTCCTTCGGGCAATATCTCCGTTAATTCGTGCACTCTAGTGGCTGTTGGATCCGCATCTCTTGTCGCTGACAATTGCAA	183	.(((((...(((((.(((((((.(((((.((.(((((((((..........))))..((((((..((((((((((..(((((.....)))))..))).)))))))....))))))....)))))........((.(((....)))))..)).)))))))))...))).)))))....))))).	AGTGTTAAATGTTGGATTGGAG	-
val-miR1131	CCTCGTTGTGCCATCTGAAAAT	22	7	RNA_mistletoe-m1863	Unigene34087_RNA_mistletoe:782:882:-	-42.5	RNA_mistletoe-m1863-5p	-	7	7	-	CTTGTCGAGCCCTCGTTGTGCCATCTGAAAATGGGATGCATGCCACTGGAGGGCATGCACGACAGTCAGATGTTCACCAGCAAGGGACAAGCTCAGCAAGC	101	(((((.(((((((.((((((.(((((((...((...((((((((.(....)))))))))...)).)))))))..)).)))).))).....)))).))))).	CCTCGTTGTGCCATCTGAAAAT	-
val-miR1149	GGGTTGGGCTTCTCTGCTTC	20	7	RNA_mistletoe-m1883	Unigene35164_RNA_mistletoe:125:221:-	-40.9	RNA_mistletoe-m1883-5p	-	7	7	-	GATGGATTGAGGGTTGGGCTTCTCTGCTTCGGCTTGGCAGCCTCGCAGGGCATTCATTGAGGAAGAGTGGAGCACAGAAGCTGAACCCAATACATCG	97	((((.(((..(((((.(((((((.(((((((.(((.....(((((...(.....)..)))))..)))))))))).))))))).)))))))).)))).	GGGTTGGGCTTCTCTGCTTC	-
val-miR115	AGCATGGCGGAGAGATGGACTC	22	7	RNA_mistletoe-m0220	CL1705.Contig2_RNA_mistletoe:63:203:-	-34.8	RNA_mistletoe-m0220-5p	-	7	7	-	GATCGAATGCAGCATGGCGGAGAGATGGACTCCCATGGAGATTGAAAGTGAATGTCAAAATTAAAGTTGCACCGTAGCTGTAGTGGAAATTTTTCAGGAGATTCTTTGAGCCTCATTTCTATGACTCATGTGTAATGATCA	141	(((((..((((.(((((((.((((((((.(((....(((..(((((((......((...((((.((((((...)))))).)))).))...)))))))....)))...))).).))))))).)).).)))))))).))))).	AGCATGGCGGAGAGATGGACTC	-
val-miR1156	CGTACCTGGATGAAGAGCTGC	21	7	RNA_mistletoe-m1893	Unigene35579_RNA_mistletoe:998:1139:+	-50.9	-	RNA_mistletoe-m1893-3p	7	-	7	TCAGAGGGGTGCTCGCCCCTGTTCGGGATACAGCGAGGACCATTTCTAGCAGGCCACCATTGAAGCTCCGCCTTCCAAGCACCACTGGTGCGGAGTCGTGGTTGCTGACGACGTACCTGGATGAAGAGCTGCACATCTCGTG	142	...(((..((((..(((..((((((((.(((.((.((((....)))).)).(((.(((((....(((((((...(((........))).))))))).))))).)))......)))))))))))..).)).))))..)))...	-	CGTACCTGGATGAAGAGCTGC
val-miR1160	CCGGTGGTCCGTTCTTGCTCTC	22	7	RNA_mistletoe-m1897	Unigene35786_RNA_mistletoe:45:136:-	-44.9	-	RNA_mistletoe-m1897-3p	7	-	7	CGGTGCCGCCGCGCCAGCAACCCGCGCCGCCGGTGAAGTCTGCGGGCCACCGGAGCCGCTCCGGTGGTCCGTTCTTGCTCTCGTCTAGGCCT	92	.(((((....)))))..........(((...(..(((((..((((((((((((((...))))))))))))))....))).))..)..)))..	-	CCGGTGGTCCGTTCTTGCTCTC
val-miR1180	CTTTCTTTTTGACTCTGATTCCT	23	7	RNA_mistletoe-m1917	Unigene37331_RNA_mistletoe:479:692:-	-68.16	-	RNA_mistletoe-m1917-3p	7	-	7	TCCGTGGAAAAGAAGATGTCGGAAGCAGAGAGAGTTGTGGAAGAAATGGGGAGCAAAGGAATTAAGCCTAGTCTTGACACATTCCTCATTTTGGTCAGAGGGTCTTGTGATGCTGGGGATTTAGAGGGGGCGAAAAAATGGTATGACAGGATGGCGCCAAGGGGTCTTACCCCGCGCAAAGCTTTCTTTTTGACTCTGATTCCTGCTGCTATGG	214	.((((((...((.((..((((((..(((((((((.(.(((..(((((((((((...(((.......))).((....))...)))))))))))..))).)..(((((((.((((((........(......).......)))))).))))))).((((...((((.....))))))))......)))))))))..))))))..)).)).))))))	-	CTTTCTTTTTGACTCTGATTCCT
val-miR1206	GAGAAGGATTTGCGGTCGTCGCC	23	7	RNA_mistletoe-m1944	Unigene39102_RNA_mistletoe:38:217:-	-67	-	RNA_mistletoe-m1944-3p	7	-	7	GGCGGGGGCCAGAGATGCGACGCCGTCGCGTCCTTCGGAGAGGATCCGGCAGCTGTCACCTGATTCAGAGATGGCTGAGTGGAGAAGGGAGGAGGGTTGGATTACCGTTAGAAGCCACGAAAGTGAAGAATGGACAGGGGAAATGCAGAGAAGGATTTGCGGTCGTCGCCATGGCTGCGC	180	.(((.((.(((.....(((((((((.((.(((((((......((((((((..((.(..(((.((((((......)))))).....)))..).)).)))))))).(((((......(((....)))...)))))................))))))).))))).))))))..))))).)))	-	GAGAAGGATTTGCGGTCGTCGCC
val-miR1213	GAGGGATTTTGAGAAGCTGGCC	22	7	RNA_mistletoe-m1953	Unigene3959_RNA_mistletoe:175:372:-	-77.7	RNA_mistletoe-m1953-5p	-	7	7	-	AGAGGAGTCTGAGGGATTTTGAGAAGCTGGCCAGGGGGGCTGGCTTCGCAGGCCTCCGGGTTGCTTGCTGCGCCTACAACACCTGGGTCATGGAGTTCTGCAAGAAGCTTTCGTAGCTCGTCAATGGTGTCGGATCTTTCGAGGGACACGAGCCGTTCGGTGTCGCCGGCGATCACGGGATCACCTCTGTTTCCTTTT	198	(((((((...(((((((((((.((.((((((..((.(((((((((((((((..((((.(((.((.....)))))......((....))...))))..))))..)))))).....))))).)).(((((.(((..((((....))))..))))))))........))))))..)).))))))).))))...))))))).	GAGGGATTTTGAGAAGCTGGCC	-
val-miR1220	TAAACATCTTATTATCTTCTG	21	7	RNA_mistletoe-m1960	Unigene39835_RNA_mistletoe:22:295:-	-78.5	RNA_mistletoe-m1960-5p	-	7	7	-	AAAATCGCTCTAAACATCTTATTATCTTCTGGCTCGTGAGCATCAGCAGCCGAGGAGCAAAAGGCTCGTAGAGGAGAAAGCTGGCATGACCGCGAGCAGATATATGACACCTACAGCAGCAGAAGAGCAAGGCCCGTGGCAAAAGCTGTCCTGGCCGGACAGAATCGAGCCGATAAAACGCCAATGGAAGGTGGAGGAGTTGGAGGAGGAGGAGGGGGAGGAGGAGGGGGAGGAGGATGAATCGGAGGATGAGGAGGAGAAGGGGGAGGAGGCG	274	....((.((((...(.((((.(((((((((((((((((..(((((((..((.(.((((.....)))).)...)).....))))..)))..)))))))............(((.((((.((......)).....((..(((.....((((((.....))))))......))).......((((.......))))..)).)))).)))....................................))))))))))....)))).)..))))))....	TAAACATCTTATTATCTTCTG	-
val-miR1223	GCCGGCTCCTGTTCCTTCCCT	21	7	RNA_mistletoe-m1964	Unigene40525_RNA_mistletoe:178:437:+	-113.3	RNA_mistletoe-m1964-5p	-	7	7	-	TGCCAGAAAAGCCGGCTCCTGTTCCTTCCCTACCTCCGCGGCCAGTCACGGGGGCGGCATCTGATGCGATCGTCGAGTACAAACCCGGAGCTGCCAAAGCGGAAGATGAAGACCTGGAAGTGAAGCTTCGTCGGATATTAGACCATGTCCCTGTCCGCGTAAGCAACACTTCTGGCAGCTCGGCTGGTTCCGGCTCAGGGGACTTCCATCAGTATCGTCAGATGAGACGGAAGGAGCAGGATCGGGTGGCGAGGATGGAG	260	..(((.....((((.((((((((((((((...((((((.((....)).))))))...(((((((((..((.(..((((.....(((.((((((((....(....)..........(((((((..((((((.((((((...(((...)))..)))))))).))))..))))))))))))))).((((....))))...))).))))....).))..)))))))))....)))))))))))))...).)))).....)))..	GCCGGCTCCTGTTCCTTCCCT	-
val-miR1225	GAGGCTGCGTGAGATTCTGACCA	23	7	RNA_mistletoe-m1967	Unigene40908_RNA_mistletoe:438:520:-	-33.5	RNA_mistletoe-m1967-5p	-	7	7	-	ATTTTCAGGGGAGGCTGCGTGAGATTCTGACCACCATCCAGCGATCCGATGGGGCACAGATCCGGGGAGCTGCTCCTGACACC	83	....(((((((.((((.(.((.(((.(((.((.(((((.........)))))))..)))))))).).)))).)))))))....	GAGGCTGCGTGAGATTCTGACCA	-
val-miR1233	TTTTTTGTTGAAGTGACTCGGC	22	7	RNA_mistletoe-m1975	Unigene41420_RNA_mistletoe:13:343:-	-107.83	-	RNA_mistletoe-m1975-3p	7	-	7	AGATCCTCCAATTGAGTCGGTTTCTCTCATCAGGTGGGTAGCCATGCTTTCATCATTACGGGCATAATACGCAGAAAAGTCATGACTGCCAGAGAAGTCTAAGTCTGAACGAGGGCGTTTGCCCCCAACGAAGGGGAGGATCGGAGGCTGTCTGGCTTCGTTAAACCCCCAAAAAGCTTCCGCCATAACTGTGGTTTGATTCGAAACCAGACAAAATGTGGGAGGGGGGTGAGGAAGAAGATAAATTGAGAGTGGAAGAGTCGTGAGTCGATCGGATCCAAAGCAGAAGGGCTCCCTCGTTTTTTGTTGAAGTGACTCGGCTCTGGGATCA	331	.(((((..(((((..(((..((((.((((((.((.(((((((((.(((((((((.....(((((....((((.......(((.((((...(((....))).)))))))......)))).)))))....(....)....))).))))))....))))).......))))))......(((((((......(.((((((......)))))).)......)))))))...))))))))))..))).)))))........((((((..((((((.((((....(((((.((.((....)))))))))...))))..)))))))))))).))))).	-	TTTTTTGTTGAAGTGACTCGGC
val-miR1249	TGAGAAACTGTGGCCTCTGCCG	22	7	RNA_mistletoe-m1991	Unigene42246_RNA_mistletoe:19:113:+	-37.5	-	RNA_mistletoe-m1991-3p	7	-	7	CCGAGCCCACGGGCGGAGGCTCACAGGCTCCACTGAGTTCCGGACCAAAGTCGCCGCAGCTGTTGAGAAACTGTGGCCTCTGCCGCCATTGAAGC	95	...........(((((((((.(((((.(((.((..((((.(((..........))).)))))).)))...))))))))))))))...........	-	TGAGAAACTGTGGCCTCTGCCG
val-miR1252	GTTGAGTGCCGCGTCGTTGAG	21	7	RNA_mistletoe-m1996	Unigene42322_RNA_mistletoe:1:81:+	-35.62	RNA_mistletoe-m1996-5p	-	7	7	-	GCGTTGAGTGCCGCGTCGTTGAGGAGGGAATCCGGAATTTGGTTCTTCACAAACCTCTTCGGCGGCGCCCGAACTCGATTT	81	..(((((((...(((((((((((((((......(((((...))))).......)))))))))))))))....)))))))..	GTTGAGTGCCGCGTCGTTGAG	-
val-miR1259	GGAGGATTTCGTGAAGAAGAATC	23	7	RNA_mistletoe-m2003	Unigene42770_RNA_mistletoe:501:810:-	-88.7	-	RNA_mistletoe-m2003-3p	7	-	7	AGCCCGATGTTGCCACGAGATTGTTCTTGAGGAAAATGAAGACGGAGCTGAAGCTTCCTGTTCTTGCGCTGGTTGACAGTGATCCCTATGGGTTAAAAATCTTATCAGTTTATGGCTGCGGGTCGAAGAACATGTCTTATGACAGTGCGAACTTGACGACGCCGGATATAAAATGGCTGGGGGTTAGGCCGAGCGATTTGGATAAGTATAAGGTTCCAGAGCAATGCAGGTTGCCGATGACAGAGCAGGATGTTAAAACGGGGAAGGATATGTTGGAGGAGGATTTCGTGAAGAAGAATCCTGGGTGGGT	310	.(((((((.((..(((((((((.(((((.((.(...........((((....))))(((((..((((.((((..(((..((((((....)))))).....((((((......(((((((((((((....((.((((....)))))).)).))))).))..))))......((((.(((.((.......)).))).)))).))))))......))))))).)))).)))))((.(((.(((((........)))))...))).))......).)).))))).)))))))))..))...)))..))))....	-	GGAGGATTTCGTGAAGAAGAATC
val-miR1260	GATCTGAATTCTCCTCCGGCC	21	7	RNA_mistletoe-m2004	Unigene42804_RNA_mistletoe:436:609:+	-85.5	RNA_mistletoe-m2004-5p	-	7	7	-	TCCATATGCGGATCTGAATTCTCCTCCGGCCAGGCGCTGGGCGGGCACATGAGGCGCCACCGGGCGCCCCCCGCCGCCGCGAGAGGGGATTCCCGGGACAAAAGGATCGCCCTGAAACTGGATCTCAATCTGCCGGCGCCGCCGGAGGACGAGCCGTCCGATCCCGCGTACCAG	174	....((((((((((.((.((((((((((((..(((((((((((((.....(.((((((....)))))))))))))...((.(((.(((((..((((......(((.....)))....)))))))))..))))))))))))))))))))).)))...)).))).)))))))....	GATCTGAATTCTCCTCCGGCC	-
val-miR1261	TTATGACTCTGGTCTTGGGCC	21	7	RNA_mistletoe-m2005	Unigene42820_RNA_mistletoe:346:450:-	-29.9	-	RNA_mistletoe-m2005-3p	7	-	7	GGCCGAGGTGGGGGCGAAGGATATGGGAGTTATGGGGGTTCGGGCTATGGTGGTGGTGGTGGTGCTGGTGGGGGTTATGACTCTGGTCTTGGGCCTAGTTATGGT	105	.((((......((((..(((((...((((((((((....(((((((((.(......).))))).))))......)))))))))).)))))..)))).....))))	-	TTATGACTCTGGTCTTGGGCC
val-miR1263	ATCCCGGTGAACTATGAGCAAT	22	7	RNA_mistletoe-m2007	Unigene42967_RNA_mistletoe:736:982:-	-57.32	RNA_mistletoe-m2007-5p	-	7	7	-	AAAAATGGAGATCCCGGTGAACTATGAGCAATAATACATTATAATCGACAATAGATGAACCAAACACCACTATCTATTCCATTCTAGCTCTGCCTTCGCATAATTTGAGCGACCCGGATCTTCCACCCGAATGGAACTTGCATAGGCATGCCATCCCATAAGGTATGGCAGGATGAAATTAAAGGCCGAGATGATAACAGCAAACTCTGCTCTGGTGATGGGGATATAAATACTCTCATCCACATTC	247	.....((((.(((((.((..((((.(((((....................(((((((.............)))))))(((((((..(((((((....)))......)))).....((.....))....))))))).....(((.(((.((((((.((....)).))))))..............)))...)))..............))))))))).)).))))).............)))).....	ATCCCGGTGAACTATGAGCAAT	-
val-miR1265	CTATTGATTTTTGTGAGGAAGT	22	7	RNA_mistletoe-m2009	Unigene42985_RNA_mistletoe:571:830:-	-81.6	RNA_mistletoe-m2009-5p	-	7	7	-	TTGAAAAAGGCTATTGATTTTTGTGAGGAAGTTAAACATAAATGTCCAAGAATCTCGTATGCAGACTTGTACCAGCTTGCTGGTGTTGTTGCAGTTGAGGTCACTGGGGGTCCTACCGTTGAGTTTGTTCCTGGGAGGAGGGATTCACTGTGCTCACCTAAAGAAGGGCGCCTCCCGGATGCTAAGAAAGGTGTGCCACATTTAAGGGAGATATTTTATCGGATGGGTCTTTCTGACAGAGATATCGTAGCACTTTCAGG	260	((((((...(((((..((((((((.((((((..........((.((((...((((((..(((((.(...((((((....))))))..))))))..))))))...)))).))(((((((..((((.(.(((((((((((.((......))..((((..........)))).))))))(((((((......))))).)).......))))).).))))...))).)))).)))))).))))))))...)))))..)))))).	CTATTGATTTTTGTGAGGAAGT	-
val-miR1279	AGCGGCGAGATTAGAGGACGG	21	7	RNA_mistletoe-m2023	Unigene438_RNA_mistletoe:290:368:-	-24.8	RNA_mistletoe-m2023-5p	-	7	7	-	CAAAATCTGGAGCGGCGAGATTAGAGGACGGGAAGTCAGTAGTGCGGTTTCTTCCTCTTTCTTGCTCTTTCTTCCTCCT	79	........((((.(((((((..((((((..((((..(........)..)))))))))).))))))).))))........	AGCGGCGAGATTAGAGGACGG	-
val-miR1284	CGAGTACGTGCCGTTCGGGTC	21	7	RNA_mistletoe-m2028	Unigene4448_RNA_mistletoe:357:535:-	-90.7	RNA_mistletoe-m2028-5p	-	7	7	-	GCGGCAGCTTCGAGTACGTGCCGTTCGGGTCCGGCCGGCGGTCCTGCCCGGGGATGCAGCTGGGGCTGTACGCTCTGGAGCTGGCGGTGGCGCACCTCCTCCACTGCTTTACGTGGGAGCTGCCGGACGGCATGAAGCCTCATGAGCTGGACATGGATGACGTCTTCGGGCTGACCGCC	179	(((((((((.((((.((((..((((((.((((((((((((((((..(((((((.((((((....))))))..))))))....((((((((.(......).))))))))....)..))).))))))...(((.....)))......))))))).)))))))))).))))))))).)))).	CGAGTACGTGCCGTTCGGGTC	-
val-miR1290	CTTTTTTACTTGTCGGATGCAT	22	7	RNA_mistletoe-m2035	Unigene4660_RNA_mistletoe:801:913:-	-25.8	-	RNA_mistletoe-m2035-3p	7	-	7	AGGGGAGGAGTACTTTAATATCTTGTGTCAGAATTCCATGCTTCATGACATTAAAAAGGTTCAACATGGTGTTGAGGGCATCTTTTTTACTTGTCGGATGCATGATCTTGTTC	113	.(((.((((...........(((......)))....(((((.((.(((((..(((((((((((((.....)))))....))))))))....))))))).))))).)))).)))	-	CTTTTTTACTTGTCGGATGCAT
val-miR1291	TTGCTGGCGCTGTGATTCTGGGA	23	7	RNA_mistletoe-m2036	Unigene4681_RNA_mistletoe:1656:1739:+	-19.42	RNA_mistletoe-m2036-5p	-	7	7	-	GTTCGTCCAGTTGCTGGCGCTGTGATTCTGGGAGGGTCTTTGTCGCGTTTTTTTTTAGGTTATGTGCGGGTGGTCCGGGTTTTG	84	.....(((.((..((.((((.(((((.(((((((((.............)))))))))))))))))).))..).).))).....	TTGCTGGCGCTGTGATTCTGGGA	-
val-miR1304	AGTTGAGAATCAGGCCTGTACT	22	7	RNA_mistletoe-m2051	Unigene5161_RNA_mistletoe:5748:6062:-	-86.8	-	RNA_mistletoe-m2051-3p	7	-	7	TTGTATTTAAGCATGATAGTCCTGAATTTTCTGCGAATCCTATGCAATTCACTAAAGTTGCTCAAATTATGGGAAAAGGCTTTGATGAAGCATTCTTCTGGTACCCAATTGCTCCACCTGGCTATGCATCTCTAGGATGCATAGTTTCAGCAACTGATGAAGCTCCACCAACTGACATGTTTTGCTGCCCACGGATGGATCTTGTTAACCAAGCCCACATCCAGGAGGTGCCTGTCTTTAGATCTTCCAGTTCAAAGGCGTCCAATTGCCTGAGCCTTTGGAAAGTTGAGAATCAGGCCTGTACTTTTCTTGCAC	315	.((((...(((....((((.(((((.(((((.((....((.((((..((((.(((((((.((((.....))))....))))))).))))))))......))...((((..((((...(((((((((((((.....))))))))))..))).(((((..((((.((........((((.((...(((..((..((((((..((((.....))))..).))))).)).))))).))))....)).)))))))))...(((((......)))))))))..))))...)).)))))))))).)))).)))....)))).	-	AGTTGAGAATCAGGCCTGTACT
val-miR131	TTGATGCTGCAAACAAGATTG	21	7	RNA_mistletoe-m0254	CL1884.Contig5_RNA_mistletoe:2265:2460:+	-42.07	RNA_mistletoe-m0254-5p	-	7	7	-	ACCAATAAATTTGATGCTGCAAACAAGATTGGTGAAGGTGGTTTTGGATCCGTCTACAAGGGTACATTATTAGATGGCATGGTCATTGCTGTAAAACAACTTTCTGGCAAATCAAAGCAAGGAACCCGTGAATTTGTGAATGAAATAGGCACAATGTCTGCTTTGCGGCACCCAAACCTAGTAAGATTGTATGGTT	196	((((.....((((.(((((((((..((((..(((.((..((........))..)).........((((..(((((..(((((((.(((((.........(.....).........))))).))..))))).)))))..)))).......)))...))))..)))))))))..)))).((....))......)))).	TTGATGCTGCAAACAAGATTG	-
val-miR1315	GCGGGAAACGCAGATCGGAGGAA	23	7	RNA_mistletoe-m2063	Unigene5589_RNA_mistletoe:19:179:+	-36.2	-	RNA_mistletoe-m2063-3p	7	-	7	ACAGCAAAACTCACTTTGATCTTTTTTTTGGTTTTGACGGAGGTTTAGGAAATGCAACATAGGGGAAGTCAAGTGATAGGGTTTTGTGAAGTTTGAGACTCCGCCGAAGGAGCAGACCACCACTAGAGGCGGGAAACGCAGATCGGAGGAAGAAATATGAA	161	.........((..(((((((((.(((((((.(((((..((.(((((.......((..(((((((...(((....)))....)))))))..))......((((......)))).))))).))..))))).)))))))...)))))))))..)).........	-	GCGGGAAACGCAGATCGGAGGAA
val-miR1318	GCAGGAGCTCTGAGGCGGTGG	21	7	RNA_mistletoe-m2070	Unigene5864_RNA_mistletoe:516:604:-	-32	-	RNA_mistletoe-m2070-3p	7	-	7	AAGGACTACTGGTGCTCATCGCCTCATCTCCGTATCTTCAGGTCCTTCATCCAGGCAGGCAGGAGCTCTGAGGCGGTGGCTCTGTTCAG	89	..((((....((.((.((((((((((.((((...(((((.((........)).)).)))..))))...)))))))))))).))))))..	-	GCAGGAGCTCTGAGGCGGTGG
val-miR1320	AATGGTGCAGACGGATGGGCTG	22	7	RNA_mistletoe-m2072	Unigene5997_RNA_mistletoe:166:494:-	-123.7	-	RNA_mistletoe-m2072-3p	7	-	7	GGCATCAAGAATCGATCCTCCTTATTCCATTGTTGTTTGCATTAGGGCTTGTTGTGGTTCATCTTCGTTTGTAGGCATCGGTGTCGAACCAATCTGCTTCGGACTCGGCCTCGGTTCTCTTCCAACATTAGCTTCGAGCTCGGGCTCGGATCTGATTCATCTTCTTCATCGGTTTCAACTCACCCTGTGGGATCTTGCTGCGACGGTGGAGGTGGTGGCCATGCGGTGCGTGGAGGGGAAGACAACGCCGGAGACCGACTTTGACAGCGATGAGCAGACCAGGCGGTACCGTGGTCGAATGGTGCAGACGGATGGGCTGAGGTGGTGCA	329	.((((((............(((((..(((((..(((((((((((..(((..(((((((((..(.(((..((....)).))).)..)))))........(((((.(((((..((((..((((((...(((((.(((((((....))))))).))))).((((.(((((((((((..((((((((...)))))...)))..))..))))))))).)))).((((((...))))))...))))))....))))..).)))).)))))..))))..))).(((((((.....)).)))))...))))))))))))))))..))))))))))).	-	AATGGTGCAGACGGATGGGCTG
val-miR1322	AGGACCCCTATTCTGATAACT	21	7	RNA_mistletoe-m2075	Unigene6114_RNA_mistletoe:2713:2933:-	-58.7	RNA_mistletoe-m2075-5p	-	7	7	-	CGCTTGCTGAAGGACCCCTATTCTGATAACTGTAGACCGTCCATGGCGACGTCGGAGAATCCGAAGGCGCCGCCGTCTCGTCCTTCTCCCAAAACTCACTCCTCAAATGACTCGGAAACTGACCCGAGCTCCCACTCCCTCGAGAAGTTCAAACTCTACGAGACCAAATCGAAGTTTTATATCATCGGAAGTGATCGGAACAAGAGGTTATTTCGCTTGCT	221	.((..((.(((.((((.((.(((((((.(((.....(((.....((((...((((.....))))...))))...(((((((.((((((..............((....))(((((........))))).............))))))..........))))))).....................))).))).)))))))..)).)))).))).))..)).	AGGACCCCTATTCTGATAACT	-
val-miR1330	TCACACCAGATATGAGCAGAGG	22	7	RNA_mistletoe-m2083	Unigene639_RNA_mistletoe:1013:1153:-	-44.24	RNA_mistletoe-m2083-5p	RNA_mistletoe-m2083-3p	11	7	4	GATTGTCACACCAGATATGAGCAGAGGTCTGCGGTAGGAAGCCAAACTCATGGAGGAGATGACAAAACCAGATAATCTCAGTGGTTACCGTGATCATGAAATGGTATACAACTTCTGCACTAGATCTGGAGACGACAATCT	141	(((((((.(.((((((..(.((((((((..((((((....((((..(((...)))(((((..............)))))..)))))))))).(((((...))))).....)))))))).)...)))))).)..))))))).	TCACACCAGATATGAGCAGAGG	TCTGCACTAGATCTGGAGACGACA
val-miR1336	GGACGCCATTGAATCGAGCTG	21	7	RNA_mistletoe-m2089	Unigene6858_RNA_mistletoe:24:98:+	-31.9	-	RNA_mistletoe-m2089-3p	7	-	7	CCTCCTTCGCCGGTTCCGACGATGGGTTCCTTCGGATAATGCAGGGACGCCATTGAATCGAGCTGGAGAAGAAGC	75	.((.((((.(((((((.((((((((((((((.((.....)).)))))).))))))..))))))))).)))).)).	-	GGACGCCATTGAATCGAGCTG
val-miR1337	TTAGGGCTGGGATGAACGTT	20	7	RNA_mistletoe-m2090	Unigene6982_RNA_mistletoe:275:345:+	-29.2	-	RNA_mistletoe-m2090-3p	7	-	7	GGGGCCTGCTTCTCGTTCTGTTTCCATGCTCGAGAAGCTTCTTAGGGCTGGGATGAACGTTGCAAGGTTCA	71	.((((((((....(((((...(((((.((((((((....)))).))))))))).)))))..)).)))))).	-	TTAGGGCTGGGATGAACGTT
val-miR134	GTGAGTGGGGCAAAGCTCGGGG	22	7	RNA_mistletoe-m0263	CL1912.Contig1_RNA_mistletoe:1808:1910:+	-28.8	RNA_mistletoe-m0263-5p	-	7	7	-	GCACTGGCTGGTGAGTGGGGCAAAGCTCGGGGTTGATAAAGGCAGGATCGTGTTGCGTGTTAAGTACTCGCTACTCAACTATTGATTGGAATGTGCAGGTGCT	103	(((((.((.((((((((.((((.(((.(((..(((.......)))..))).)))...))))...))))))))......(((.....))).....)).))))).	GTGAGTGGGGCAAAGCTCGGGG	-
val-miR1340	CCCGGATGGTCGTGTTTTAGGGG	23	7	RNA_mistletoe-m2093	Unigene7220_RNA_mistletoe:1011:1097:+	-28.3	RNA_mistletoe-m2093-5p	-	7	7	-	CTCTAGCTAGCCCGGATGGTCGTGTTTTAGGGGGCGGGGTTGCTGGGTTCCTCGTGGCTGCTGGTCCGGTGCAGGTTGTGGTGGGGA	87	((((((((.((((((((.(.((.(((..(((((.(.((....)).).)))))...))))).).)))))).)).))).....))))).	CCCGGATGGTCGTGTTTTAGGGG	-
val-miR1341	TAGGACTAGCTAATTCAAGAAGT	23	7	RNA_mistletoe-m2094	Unigene72_RNA_mistletoe:297:533:+	-65.2	RNA_mistletoe-m2094-5p	RNA_mistletoe-m2094-3p	10	7	3	TGCCAAGACATAGGACTAGCTAATTCAAGAAGTCTCGTGACTGTTAAAGTAGTATGGTTTAATTTTAGTTTAAGTTTACTGAAGTTAAAGCAGTACACTTTCGTTCATAATTTAGTGACAAAAATATGAAGACCAAACAATTAGTTTAAAGACCGGCGTTGGGCTTCTTGCTTCCTCGTGGGATCGATCCCGCACTTGCCACTATTCTACACTCTTGTAGTTAGTGTAGGTCTGGTT	237	.((((.(((...(.((((((((...(((((.((...((((.((..(((((.(((((.((((((((((((........)))))))))))).)).)))))))))).))))....(((((.(((......((((.((((....(..(((....)))..)..)))).))))..........((((((....))))))..))).)))))......))))))))))))))).)..))))))).	TAGGACTAGCTAATTCAAGAAGT	TCTTGTAGTTAGTGTAGGT
val-miR1353	CGTGGACCGGCTCGGGTGACC	21	7	RNA_mistletoe-m2106	Unigene8303_RNA_mistletoe:373:430:+	-29.9	RNA_mistletoe-m2106-5p	-	7	7	-	CGGGCCTTGTCGTGGACCGGCTCGGGTGACCGGTTCATGGTCGACCTGGGTTGGTTCG	58	.............(((((((((((((((((((.....))))).)))))))))))))).	CGTGGACCGGCTCGGGTGACC	-
val-miR1355	GGTCTTGGCGTCGGCTGCTGGC	22	7	RNA_mistletoe-m2108	Unigene8331_RNA_mistletoe:70:278:+	-88.7	RNA_mistletoe-m2108-5p	-	7	7	-	CTGACCCGGTGGTCTTGGCGTCGGCTGCTGGCACTTGGTGCGACGTCGTCACGCCTCAGCGGTTCTCCGGTGGCATCTGGTTTCGAGATCTTGGCTCGGTGGCGCTCTCTACGGCGCAACTAGGCGATGGTTTCACATCGCTTACATGCAGCTCGGCGTCGGCTTCAGGATCTCACATTAGTAGCGGCGCGACCCAGCTTCGGCTCAGG	209	((((.((((.(((..(((.(((((((((((..(((.(((((.(((..(...(((....)))...)..).)).))))).)))...((((((((((...(.(((((((......((((((..(((((((((......)))))))))..))).))).))))))).).)))))))))).......))))))).)))))))))))))).)))).	GGTCTTGGCGTCGGCTGCTGGC	-
val-miR1361	ATGACTTTAGAAACATTTTGGAA	23	7	RNA_mistletoe-m2117	Unigene892_RNA_mistletoe:99:166:+	-18.4	RNA_mistletoe-m2117-5p	-	7	7	-	GGTGTTTCACATGACTTTAGAAACATTTTGGAAATGTCCTAAAGTGTATTTCAGATGTGCGAAGCATA	68	.(((((((.((((.((..(((.(((((((((.......))))))))).))).)).)))).))))))).	ATGACTTTAGAAACATTTTGGAA	-
val-miR138	GACGGTTGCTGTGGCTGTGGCCT	23	7	RNA_mistletoe-m0272	CL195.Contig1_RNA_mistletoe:146:484:-	-93.42	-	RNA_mistletoe-m0272-3p	7	-	7	TCCATGCACCCGCAAGTCACATAAAAATGGTGGCATTGGCCGATGTTCGACGAGACAAAAAGATGGGTTATTGCTGTGTCCCTGATGCTGTGCACTGTGGCATTGTTATGCTGTTGAAAGCCGATATGGATGGGTTTGTGTATTATGATACAGGCTGCATATCCATCTCTTGCCATGTTCTTAAAAAAAAGAAAAAAGAAAAGAAAAACAGCCATGGGTAGGGGGGGATTCTGTAGGTTTGATAGAAGGGTGTCTAAAGATGTTCAAGAACACAAAAGACGTGGGCAGAGCTGTGAGCTCGAGTAAGACGGTTGCTGTGGCTGTGGCCTTAGCTGTGGT	339	.((((((..(((((.((((((....(((.((.((....(((.(((((.....(((((.....((.((...((((...((((((....((.(((.(((((((..((((..(((......)))....((((((((((((((((......)))))))))...))))))).((((......(((((......))))).......))))..)))))))))))))).))))))))...))))..)).)).......))))).....((((....)))).....))))).))).((((.....))))..))...)).)))..))))))))))).....)).)))).	-	GACGGTTGCTGTGGCTGTGGCCT
val-miR141	TTGGGTACATAGGCGTTGATCTG	23	7	RNA_mistletoe-m0276	CL1958.Contig3_RNA_mistletoe:314:490:+	-47.3	RNA_mistletoe-m0276-5p	-	7	7	-	AGCATCATTCTTGGGTACATAGGCGTTGATCTGAGTGTTTTCCTGGTTCCCTACTTCTGTTGGTCGCAGGTGAATCTGGTCATAGTGATTCTCACTGCATGCATCAAACATTGTTTGTCGTTGCTACTCTTGGTTGTCCATGCCTCTGTGCCTGGTTCTATTTTTTTAATGGTAGTG	177	.((.......(..((((((.((((((.((((..((.((...((.(((((((((((......)))...))).))))).))....((((.....))))(((.((..(((((...)))))..))))).)).))..)..))).)))))).))))))..)..(((((.....)))))..)).	TTGGGTACATAGGCGTTGATCTG	-
val-miR148	GGCTCCGGATTTGTAGGTTTA	21	7	RNA_mistletoe-m0293	CL2059.Contig3_RNA_mistletoe:41:325:+	-94.1	RNA_mistletoe-m0293-5p	-	7	7	-	TTCCGTCATCGGCTCCGGATTTGTAGGTTTAAATCGGCAGCCTTGGTGCTAAATCCCGATTTGTACCCAGGGTTTTGGAGGCAGACGTAGATGAATACTCGGCGTCTGGAGCGATCCGGTACTATGACTCGGGGGAAGCGACCTTTGCAGTCCGACGAGGAACAAGAGCCAGAGCGCAAACGGCCCGCTTTATCTAGTGTTATTGTTGAAGCTCTTAAGGTGGATAATTTGCAGAAGATTTGCTCATCCCTGGAACCTATACTCCGTAGAGTTGTTAGCGAGGAA	285	((((((...((((((((((..(((((((((.....(((.((...((((((...((((((((.(((((..((((((..((.((.((.(((......))))).)).))..))))...)))))))...)).))))))..))).)))...))..(((.....)))......))).(((((((((..(.((((((((...(((.(((....))).)))..)))))))).)..))))).........)))).......))))))))).))))..))))))...))).))).	GGCTCCGGATTTGTAGGTTTA	-
val-miR149	CCGTGGACGGAGGACGAGCACC	22	7	RNA_mistletoe-m0294	CL2061.Contig1_RNA_mistletoe:1042:1125:+	-34.33		RNA_mistletoe-m0294-3p	7	-	7	GAGGAAAGGCGCGGCGGCTCGGTCGTCCGATCAGGAGAAGAGGAAGGGAGTGCCGTGGACGGAGGACGAGCACCGGCAGTTCCT	84	.(((((..((.(((..(((((.((.((((.(((((.................)).))).)))).))))))).)))))..)))))	-	CCGTGGACGGAGGACGAGCACC
val-miR155	CAACAGAACCCTCGTCGGCTC	21	7	RNA_mistletoe-m0306	CL2100.Contig2_RNA_mistletoe:2158:2521:+	-154.1	-	RNA_mistletoe-m0306-3p	7	-	7	TGGCGCTCCCGAGCCTCCCGGAGGATCTGTTCGGCGGTGATTTGGACGGGGGCGGGGGTCTTGTTTTTTACGCGAGTGGGGCGAGGAAGCTTAACCTCGGTTTCCTTTTTGGTTAGGTAGCCCAGGGCGGGGTCGGCCGCCATGGTTTCTTCCGGATCTGCGATGGGGACGGAGGCAGAAGGATCCGACGATCCTGATCTTTTCAAAGCCGAGGGTTGAACGCGCAGCCTCCCGGAGGTCGTCGCGCTGAAAGACCTCGCCGTACAAGGAGATCGATGCCGCGCAGCACCGCTTCGTCGCAAAAACAGAACCCCGACGCGCAGCCTTCGGTGTCAACAGAACCCTCGTCGGCTCGGATCTGGTT	364	........(((((((...((..((.((((((.((((.(((...((.(..(.((((((((..((((((((((....)))).((((.(((((......(((((((((((..((((.(((((((((..(((((......)))))..(((((((((((..(((.....)))..))))))....((((((....))))))..........)))))..)))))...(((((.(((((...))))).).)))).......)))).))))...))))))))))).((......))...))))).)))).))))))..)))))..))).).))).))).)))))))))).))..))..)))))))........	-	CAACAGAACCCTCGTCGGCTC
val-miR156	CATGGACCAAGTATGCAGAGCT	22	7	RNA_mistletoe-m0307	CL2100.Contig2_RNA_mistletoe:577:851:-	-79.2	RNA_mistletoe-m0307-5p	-	7	7	-	AATTGCTATGCATGGACCAAGTATGCAGAGCTGGAGAGATCTTTATGTGAAACAGAACGGGCAAGGGCTATCTTTGAACTTGCAATTGCACAACCCACATTGGACATGCCAGAGATGTTGTGGAAGGCTTATATTGACTTTGAAATGTCAGAGAGTGAATTTGAAAGAACCAGAGGGCTTTACGAGAGGCTTCTGGACCGAACAAAACACTTGAAGGTGTGGATTAGTTATGCTAAGTTCGAAGCATCTGCCATGGAAGGTGATGCAAGTGATTT	275	(((..((.(((((.(.((...(((((((((((((((....))))..........((((..(((((..(.......)..)))))....(((.((((((((((.(((((..(((((....(((((.....)))))....)))))..)))))...(((((..((((...(..(((((((.(((.....))).)))))))..)...)))).)))))...)))))))....))).)))...))))..))).)))).))))...))).)))))))..))).	CATGGACCAAGTATGCAGAGCT	-
val-miR16	GTGTGATTGGTAAGAATGGGA	21	7	RNA_mistletoe-m0021	CL10236.Contig1_RNA_mistletoe:2017:2340:-	-83.6	RNA_mistletoe-m0021-5p	-	7	7	-	GTTATTGGAAGTGTGATTGGTAAGAATGGGAAAGTGATCAATTCAATAAGACAGGAAACAAGAGCCAAGGTTAAAGTCGTGGACCCATTTCCTGGTGCGAAAGAAAGAGTGCTGACCATTTATTGCTATGTTAAGGATAAAGAAGAAATTGAAGCTGAGGAATACGACCTCACGGATCCACTATGTCCTTCTCAGGATGCCCTTCTTAAGGTGCAATCGGCTATAGCAAATGCAGTAGCCACAATCGGGGAATCTGACAAGAAACACGAAGATAAGGAGGAATGCCGCATTCTTGTTCCTTCTAGCCAGTCCGCAAGTGTCATT	324	..........(((.(((((((.((((.((((...(((.....)))......(((((((......(((.((......)).))).....)))))))...(....).((((((((............((..((..(((((((.((.............(((((.......))))).(....).)).)))))))..))....))((((((((..........((((((.((....)).))))))....(((.(...(((....)))..).)))...))))))))......)))))))).)))))))).))))))))))..........	GTGTGATTGGTAAGAATGGGA	-
val-miR172	CATGAAGAACCCAACATCGGTC	22	7	RNA_mistletoe-m0337	CL2182.Contig10_RNA_mistletoe:88:187:+	-37.6	-	RNA_mistletoe-m0337-3p	7	-	7	ACCATAGGCTGATGGGGAAGTATCATGGACCGCAGTCTGACTTTGTCGAGATGGCTGAGATGGGCGGCCATGAAGAACCCAACATCGGTCGATGAGGTGG	100	.((((.(((((((((((...(.((((((.((((.((((.(....(((.....)))).))))..)))))))))).)..)))..))))))))......))))	-	CATGAAGAACCCAACATCGGTC
val-miR179	CTAACAGAACATCATGAGCATT	22	7	RNA_mistletoe-m0346	CL2251.Contig2_RNA_mistletoe:262:517:-	-75	-	RNA_mistletoe-m0346-3p	7	-	7	AAGGGGGTCGGTGGTCATTGAAGCTGTTGGCACTTGTGGTGGTGCTTTGGCATTGGAAATATTTGTTCCATGAAGAAAGGTGCACTTGTCTTCTTTTAAATTCATCCCCTTATGTAAGAAAATGCAAGGCACTATTTGTTTAGTTGTATTGGAAGGAGGATGCATGTTGGATGAAACTACAGGTTGTGATGAAGCTACAGAAGATCCAGCTTCAGCTTGGGTTCCTAACAGAACATCATGAGCATTGAATCCTCTG	256	.((((((((((((.((((.((..(((((((.(((((((((..((.((..(((((((((.......))))).(((((.(((....))).))))).........(((((((((..(((.((....(((((......)))))....)).)))...)))).))))).))))..))))..))))))))).....(((((((...........)))))))..........)))))))....)))))).))))).))))))).	-	CTAACAGAACATCATGAGCATT
val-miR188	CGGCAAGCAACTCGAAGATGGC	22	7	RNA_mistletoe-m0370	CL2316.Contig1_RNA_mistletoe:283:550:-	-83.4	RNA_mistletoe-m0370-5p	-	7	7	-	TTATTTTCGCCGGCAAGCAACTCGAAGATGGCCGTACCCTCGCCGACTACAATATCCAGAAGGAATCCACCCTCCACCTTGTCCTCCGCCTCCGTGGTGGCGCAAAAAAGCGGAAGAAGAAGACCTACACCAAGCCTAAGAAGATCAAGCACAAGCCGAAGAAGGTAAAGCTTGGCGTGCTCCAGTTCTACAAGATAGACGACTCTGGTAAGGTCCAGAGGCTGCGGAAGGAGTGCCCCAACAGCGAGTGCGGTGCCGGCACGTTCAT	268	........(((((((.(((.((((..(.(((..(((((((..(((.........(((....)))...((.((((...(((.(((.(((((.....))))).((......)))))..)))..(((((((.((((((....(.....)........(((......)))...)))))).))...((((.((((.....)))).....))))..)))))..)))).))))).))).)))).))).)..)))))))..)))))))........	CGGCAAGCAACTCGAAGATGGC	-
val-miR195	AATGATGGATCTGAATGGAGGC	22	7	RNA_mistletoe-m0380	CL2525.Contig1_RNA_mistletoe:1021:1244:-	-63.7	RNA_mistletoe-m0380-5p	-	7	7	-	CCTGAGTCCAAATGATGGATCTGAATGGAGGCAGCGTATCCAGAATGAAGCTGAGCACTTTGTTGATGTGTCTTTGTTGTCATCAGATTTGATTGCCAAGCTGATCAATGACGATAAAATTCAAATTTTGGTAAACCTCAATGGCTATACCAAGGGGGCTAGGAATGAAATATTTGCCATGCAGCCTGCACCCATCCAGGTTTCATACATGGGATTCCCTGGGA	224	(((((((((..((((((((((((.((((..(((((((((((((((((((.....((((.........)))).((((((((((((((.((((.....))))))))....)))))))))).))))..))))))....((((..(((.....)))..))))....................)))).).))))..)))).)))).))))).))).))))))...))).	AATGATGGATCTGAATGGAGGC	-
val-miR202	GCTTGCAGTAGCGGACATTACTG	23	7	RNA_mistletoe-m0395	CL2610.Contig1_RNA_mistletoe:185:411:+	-67.9	-	RNA_mistletoe-m0395-3p	7	-	7	GTCCATTAGGTTCTTATTGTCCAACTGCAACGCTCAACAAAACCTCTGGTGAATGTGAACCATACAATTATCAACTGCCTCCTGGGCAGTTTAACCATACATGTGGTGGAGCTAACATCTGGGCCGATGTTGGCAGCAATAGTGAGTTATTCTGTTCAGCAGGATCTTTCTGTCCAACAACTACTAAAAAAATTGCTTGCAGTAGCGGACATTACTGCAGGATGGGA	227	.((((((..((...((.(((((.(((((((.((.............((((...((((.....))))......(((((((.....)))))))..))))......((((((.(((((((((......)))))))))....((((.(((..((((((.....))))))))).)))).......))))))........)))))))))...))))).))..))..)))))).	-	GCTTGCAGTAGCGGACATTACTG
val-miR211	CGATTCGACTTCTGCGGCTAGAT	23	7	RNA_mistletoe-m0414	CL279.Contig3_RNA_mistletoe:179:366:-	-49.5	RNA_mistletoe-m0414-5p	-	7	7	-	CCCGCTTCGGCGATTCGACTTCTGCGGCTAGATCGCTTCCCCCCGCTGTCTCCCTTTGCATCGGTCTCATCTCCCCTGCCTGCCTCGCCTGGCCTTTCTTTTTGTGTCATCGACTGACTCTTACTCGCCTCGCCCGACGGCCGGACGCTGCCCCCCGTCTCGCCTCCACCGTCGCCCAGCCGGCCGGT	188	...((...((.(((..((((..(((((..((((.((........)).))))....)))))..))))..))).))...))..(((..(((.(((..........(.((((.....)))).)......((..((...((.(((.(((((........))))).)))))...))..))...)))))).)))	CGATTCGACTTCTGCGGCTAGAT	-
val-miR230	AGAGGATTGTTGCGTATGAGACT	23	7	RNA_mistletoe-m0460	CL3000.Contig7_RNA_mistletoe:995:1268:-	-89	RNA_mistletoe-m0460-5p	-	7	7	-	AAGGAGCAGGAGAGGATTGTTGCGTATGAGACTCAGGCTCACCGAGTGTGCAGTAAGACACAGTGCACAAGGTAACACCCGGGTTCCGAGTCCCCTTTTTCTAGGTCTGAAGATTAGAACAAAAAGGATTTGTGTGGTCAAGACAGGGATAAATCAGTGGAAGTACGGGTTGATAAACATTCCCTGACGTTTCCTCAATCTGGAAGTGGGAGGTTTTCTGGAATGGTGGTGGTGGTTTGGATGGTGGCACGGTGAGCGATCCCTTTGCTTCTTC	274	(((((((((.((.((((((((((...((..((((((((.(((((..((((((.(.......).))))))......((((...((((((((.(((((.(((((((((((...(((((..(((((.....))))).))))).)))).((((.(..((((.((((......(((....))).))))))))..).))))....))))))).))).))..))).))))))))).))))))))))...)))..))..)).))))))))))))))))))).	AGAGGATTGTTGCGTATGAGACT	-
val-miR232	TTCCTGTGAACTTTTCTATGCA	22	7	RNA_mistletoe-m0463	CL3010.Contig1_RNA_mistletoe:911:1196:+	-85.44	-	RNA_mistletoe-m0463-3p	7	-	7	CCCAGTAAGTTCTAAAGGCGAAGTGGGCACCGGAAGCAAATTCCAGGAGACTGAATCTTTCATTCGAAGTGCGGCACCAACAAAGCTGATTGTGTACACAACAACGAGGCCAAATGACCTAAAAACTCCTTACGAGAAAATGCTCGAGAATGAGGTTGAGTTTGGGTCTCCTGACAAGCGGTCAGGTGGATTTTTAAACTCTGTATTGATAGCTCTGTTTTATGTTGCCGTGCTTGCAGGACTTCTCCACAGGTTTCCTGTGAACTTTTCTATGCACACATCTGGT	286	.((((...(((.....)))...(((.(((..(((((....((((((((((((..............(((..(((((.(((((.(((((.....(((((.......(((((((...((((((((....(((((((((......))))....))))).....)))))))).((((((.....))))))))).)))).......)))))...))))).)))....)).)))))..)))...(((....)))...))))))))).)))..))))).))).)))..)))).	-	TTCCTGTGAACTTTTCTATGCA
val-miR233	AGAGGATTGTGAATGCGTTGA	21	7	RNA_mistletoe-m0466	CL3050.Contig1_RNA_mistletoe:719:971:+	-80.7	RNA_mistletoe-m0466-5p	-	7	7	-	GTGATGCAGGAGAGGATTGTGAATGCGTTGAAGGTGGGGACATCCAGTGGTGAGCTTGAGAGTTACACCCTGATGTGGTCCTTACGCCCGTATGTAAATGAAGAAGTTCTGCATGATGCTTGGAGGCTAATTCGGTCCGGGGGAGGGGAACAAAGGAAAGAAAATCTGCAGACGCAGAGGCTTGAAACCAGGACCTCCTCAACTCACAATTGACACATTTTTTAGTTAAATCTTCTGTTTTTCGTCCATCACA	253	(((((((((((((.(((((.(((((.((..(..(((.((((...(((.((((((((....)))).)))))))...(((.((((..((...(((((((((......))).))))))..))...))))))).....)))).(((((((..................(((((....)))))..((((....)))).)))))))....)))..)..)).)))))..)))))...))))))).........)))))).	AGAGGATTGTGAATGCGTTGA	-
val-miR234	TTCCGTTGATGTATTGTGAGA	21	7	RNA_mistletoe-m0468	CL3057.Contig1_RNA_mistletoe:1131:1353:-	-64.7	RNA_mistletoe-m0468-5p	-	7	7	-	ATAGCCTCTCTTCCGTTGATGTATTGTGAGAAATATGGGAAGGTTCTTCAGGCAGAAGGGTATCTCACTGAGAGCCAGAGACATGGAAAAGCTGGTTATAGCTTGACGAAGCTGCTTGCTCGATTGAAGAACAGTATCACGCTAATTGACAGTGGCAGACCCCATGGACAGCATTCAGTAATACTGGCGGAGGATGCTTCGAAATACATGGAGAACAGGCGCG	223	...((((.(((((((((...((((((((((...((((((...(((((((((.......(((.((((...))))))).(((.((.((...((((.((((.....))))..)))).)))))))..)))))))))........((((........))))....)))))).......)))).)))))).)))))))))..(((((.......)))))...))))...	TTCCGTTGATGTATTGTGAGA	-
val-miR236	CTGCTTCTCTGACATCCCCAGCT	23	7	RNA_mistletoe-m0474	CL3115.Contig1_RNA_mistletoe:201:521:-	-116.6	RNA_mistletoe-m0474-5p	-	7	7	-	GCGTCTGCGGCTGCTTCTCTGACATCCCCAGCTCTTGTCCAGTCCACGGAGCGCTTTATGTACTACTTCAATTCGCGATTGGGTGCGCCTGCCTGTATTCATGCCTGTACAGAACTAAAATGAGGGAGCGGTACGGGTTGAAACAGAGCCCCTGCAACGACTGTCTGCTTCACTTTTGCTGTGAGGGGTGTGCCCTTTGCCAGGAGTACCGTGAACTCAAGTCACGCGGCTTTGACATGTCTATTGGATGGGAAGGAAATGTGGCGAGGCGGACTCAAGGCGTGGCGATGGCTCCCGTGATGGAGCCCGGCATGCAGCGCT	321	((((.((.(.(((((((.((.((((..((...(((..((((((.(((((...((.....))..((((((.....((((..(((..((((.((((((.((((.((((((((.(..((........))..).)))))))))))))))).))..................((((((.......))))))))))..))).))))..)))))))))))...(((((((....))).)))).......))))))..))).))..)))))).))))))).).))..(((((.((..((((((......)))))))).))))).)))).	CTGCTTCTCTGACATCCCCAGCT	-
val-miR24	CCTTCTACGAGGCTGTGGCATT	22	7	RNA_mistletoe-m0033	CL10381.Contig1_RNA_mistletoe:1067:1154:-	-29		RNA_mistletoe-m0033-3p	7	-	7	TCTCACCCCTTGAATGCAAAACGGGCTGCAGAGGGAAAGAGCATCGCAAATATTGTCCTTCTACGAGGCTGTGGCATTCGGCTTGAGG	88	.((((..((..((((((...((((.(((.(((((((....((...))........))))))).).)).)))).))))))))..)))).	-	CCTTCTACGAGGCTGTGGCATT
val-miR25	GTCACCTTTTTAAATTGGATG	21	7	RNA_mistletoe-m0035	CL10391.Contig1_RNA_mistletoe:2272:2378:+	-52.3	RNA_mistletoe-m0035-5p	RNA_mistletoe-m0035-3p	13	7	6	CAATTGTCTCTGGTCACCTTTTTAAATTGGATGATCAGGTCAAGGTTTAACTTACCTAGAAACCTGCACAGGATCATCCCGTTTAAAAAGGTAACTGGAGACAATTA	107	.(((((((((..((.((((((((((((.((((((((..((..((((((...........))))))..))..)))))))).)))))))))))).))..))))))))).	GTCACCTTTTTAAATTGGATG	TCCCGTTTAAAAAGGTAACTG
val-miR252	AGGGCGTTGGGAGACGGGTGGG	22	7	RNA_mistletoe-m0502	CL329.Contig10_RNA_mistletoe:191:361:-	-61.85	RNA_mistletoe-m0502-5p	-	7	7	-	TGATGAGTTTAGGGCGTTGGGAGACGGGTGGGGAGTGTTTTGCAAGGCCAACGGCATCCACGCGGGGGACGAGTGCACCTTCCTGCTCCAAACCAACCCTGACACTGCGCCCGAGGATGTCTACCTGGTCACCATTGCTCCACCCGCTCACTAGTTGCCTTACACATTGCT	171	......((.(((((((..(((((.(((((((((.((.....))..(((((..(((((((...((((.(.(.((((((......................)).)))))).)))).)))))))....))))).......)))))))))))).))...))))))).))......	AGGGCGTTGGGAGACGGGTGGG	-
val-miR254	ATAGCAATCTAATGGTCTGGAT	22	7	RNA_mistletoe-m0526	CL3292.Contig3_RNA_mistletoe:200:300:+	-32.4	RNA_mistletoe-m0526-5p	-	7	7	-	CTAAAGGGAAATAGCAATCTAATGGTCTGGATATGTCGTGAAGATCCCCCAATCTTGATGAGACACATCCAGAACCATTGAATCGCTACATCAACCAATGA	101	.....((((..((((.((.(((((((((((((.((((((.(((((......))))).))..)))).)))))).))))))).)).))))..))..)).....	ATAGCAATCTAATGGTCTGGAT	-
val-miR267	ATTCAAAGCACAAATCTGGCATG	23	7	RNA_mistletoe-m0547	CL3476.Contig3_RNA_mistletoe:159:451:+	-79.2	-	RNA_mistletoe-m0547-3p	7	-	7	ACCGGAACGGCGAGGTTCGTTCTTCTTTGGAAGATCTGCCACGCTTTCGTGTTCATTTGATCACGCACCTGAGTATCCTGGTAACGCGAGAAACGGTGGGATATAGAGGGGGGCAGGGGGGATGGGCGGCGAAAAAAAAGAGCCTAAAATCATTAATGTTTTTCATTACTTGTGATAATCTTGTAGTGTAATAAGAGGAAGTGATGGCGATGTTTGGGTTCGGATTCTTCCGGTAGTTGTTATCTATTCGTTTGGAAGAGATTCAAAGCACAAATCTGGCATGTATATTTGGA	293	.((((((((((.(((((.((....(((((((...((((((.......((((.((....)).))))..(((..(((((((.((..(....)..))...)))))))..)))..))))))..(((((((..((((.......(((((((((.((((((...(((((.((((((((..(.....)..))).))))).)))))...)))))).....)))))))))(((....))).....))))..)))))))............))))))).)).))))).)).)))...))))).	-	ATTCAAAGCACAAATCTGGCATG
val-miR27	GATGGTTGGAATGACGACTCCT	22	7	RNA_mistletoe-m0037	CL10401.Contig8_RNA_mistletoe:927:1175:-	-71.4		RNA_mistletoe-m0037-3p	7	-	7	TCTATGAATTGTGTCTTGATTTGCAGCTATCTGCAAGTTTTGTATCAAATAGAACATCCCTTCCTGGATGATGTGTTGCACCTCATATTCAAAATACGCACATTTATCTTCAATGTCTCATTGGTATCCAGTGCGATATCATTCAAAGGGGTAATTGATCGCGATATTTTGGTATGAATGTGCTTGGAGGGATATTGAGGAATTTTGATGCAGTGAAGATGGTTGGAATGACGACTCCTTATTCTGTAT	249	.....((((.(.(((.(.((((.(((((((((.((....((((((((((.....(((((......)))))..........((((((((((....((.((((((((((((..((((((.(((..((((((..(..((......)).)..)))).))..)).).))))))..)).)))))))))).))...))))).)))))...)))))))))))).))))))))))))).).))).)...)))).....	-	GATGGTTGGAATGACGACTCCT
val-miR271	CTTTTGCTGAACCTATACGTGAA	23	7	RNA_mistletoe-m0553	CL353.Contig2_RNA_mistletoe:2006:2162:-	-42.8	RNA_mistletoe-m0553-5p	RNA_mistletoe-m0553-3p	13	6	7	GAGGGTAAGAGTCGTGGTTTTGCATTTGTTGAGTTTTTGTGTCACAGTGATGCAATGCTTGCCTATAAGAGGCTTCAAAAACCAGATGTTCTGTTTGGGCATGCTGAAAGAACCGCCAAAGTTGCTTTTGCTGAACCTATACGTGAACCAGACCCTG	157	.(((((....(((.(((((((.........((((..(((((((.....))))))).))))((((.....))))....))))))))))(((((((.((((...((.((((((((.......))).)))))))....)))).))).))))...))))).	CTGTTTGGGCATGCTGAAAGAA	CTTTTGCTGAACCTATACGTGAA
val-miR274	TGACAGCGCTTATTGAAAACTG	22	7	RNA_mistletoe-m0556	CL3601.Contig1_RNA_mistletoe:754:929:-	-59.8	RNA_mistletoe-m0556-5p	-	7	7	-	TGGGTCCATTTGACAGCGCTTATTGAAAACTGCTTATAATACTTATCACTTAAGATAAACAGTTAAAAAATAAGTGGTTTTTGTTTTGTTTCTGAAAAAACACTTGCACCAAGTCGTTAATCACGAGTGAAAAGTGCTATAACCAGTTTTTTAAAAGTGTTGTCAAATGAAGCCTT	176	.((((.(((((((((((((((...((((((((.(((((.(((((.((((((..(((...(((....((((((((.....))))))))....)))....((((((((...))))).))).)))..)))))).))))).))))).))))))))...)))))))))))))))..)))).	TGACAGCGCTTATTGAAAACTG	-
val-miR287	CATTTCTTCTCATCGGTTGGCT	22	7	RNA_mistletoe-m0597	CL3724.Contig1_RNA_mistletoe:228:532:+	-83.22	RNA_mistletoe-m0597-5p	-	7	7	-	AAGCCTCGGTCATTTCTTCTCATCGGTTGGCTTTGGAGATTCGCAACCCCATTCCGACGGTGCTGGACCTGTTTACAATCGAAACCACAGTGGGCGTCTGGCTTGAAAATAAAACGTAATTACATGATAACTGCAAGTGCCTGGGATGAGAGCTTCAGCACGGATTGTCGATGTTTTTGTAATTAAAGTAAGTTAACTCTAGGTACTTCAGGACTTTGGAAATCAGAGACAAACTATAAGGGGTATACTCATTGATGTGCAGCATGGGGAGAGTCAAGCTGAGAATAAAGAGACTCGAGAGCTTG	305	(((((((((((.(((.((((((..(.((((((((...........(((((.((((((.(..((..(((..((((((.............)))))))))..))............................(((.((((((((((..(...(((((..((...(((((.(((.....))))))))...))))))).)..)))))))))))))..).)))))).....((.....))....)))))...(((((((.....))..))))).)))))))).))))))).)))..))).)))).)))).	CATTTCTTCTCATCGGTTGGCT	-
val-miR30	CATGGTTTTGATCTTTCTGTACA	23	7	RNA_mistletoe-m0040	CL10446.Contig1_RNA_mistletoe:1995:2122:-	-39.1	RNA_mistletoe-m0040-5p	-	7	7	-	CATCGAAACACATGGTTTTGATCTTTCTGTACATGCAAAGCATCCAACATTGGAACCCAGCTGGGCATCATCCATGATGGACCGTGTGATCGGAATGGTAGAGAGGGACAAAAACCATGCATGCGTTA	128	...((.....(((((((((..(((((((.(((..........((((.(((.(((.(((....))).....)))))).))))(((......)))....))).)))))))..)))))))))....))..CATGGTTTTGATCTTTCTGTACA	-
val-miR302	TCCCGATCTTGACGATGACCG	21	7	RNA_mistletoe-m0630	CL3886.Contig2_RNA_mistletoe:374:489:+	-29.7	RNA_mistletoe-m0630-5p	-	7	7	-	TCGAGGACGATCCCGATCTTGACGATGACCGATTTCTCCAAGAATACAGGAAGAAAAGATTACTAGAGATGAGTGAAGCTGCTAGGATTTCAAAGTTCGGGTCGGTGATCCCTATT	116	...(((..(((((((((((.(((..(((((..(((((((.........)).)))))...(((((.......)))))........))...)))..))).))))))).)))))))...	TCCCGATCTTGACGATGACCG	-
val-miR304	ACGGAAAGAAATGCTGACTTGA	22	7	RNA_mistletoe-m0634	CL3893.Contig1_RNA_mistletoe:1454:1594:+	-25.12	RNA_mistletoe-m0634-5p	-	7	7	-	AGATGAACACACGGAAAGAAATGCTGACTTGATGGAATGCAGCATTCAAGTTTGTAAAAAATGCTGCTGATTTAATTATGTAATAGTTTTGTTTTCTGGTTGGCTATTTAGTTCATATCCCCATTTTCCTTCCATTCATGA	141	..((((((((.(((((((....((((((.((((.((((((((((((.............))))))))..)))).)))).))..))))....)))))))))..........)))))).........................	ACGGAAAGAAATGCTGACTTGA	-
val-miR306	TAGTGAGAACAGCAGGGACATG	22	7	RNA_mistletoe-m0637	CL3907.Contig1_RNA_mistletoe:552:817:+	-77.72	-	RNA_mistletoe-m0637-3p	7	-	7	GGGCTGGATGTTTTTGGTGTTTTTGGGGGTTTGTATGTTCTGGGGTGCTCTCAAAATTTGTGCCAATAGGTGGTTTGTATCCTCAATTGAAAGAACCGAGGCCGTTCAGGGTTTGTCAAACTTGGGCCTTACTCGTTTGCATGCATGGGATCAAGCTTCTCATGATTACCAGCATTTGGAGGGAGGGGGCGATCTTGAGCAAACATTAATGACAGTAGCTCCAGATTTTGTTACTAGTGAGAACAGCAGGGACATGTATTCAGGTA	266	.(..((.(((((((((.((((((((..(((........(((((((((((.(((.......(((((..((((.((((.(.(((((.............((((((...((((..........))))))))))...((..(((...(((((((.......))))))).......)))..))))))).).)))).)))))).)))........))).)))).))))))).......)))..)))))))).))))))))).))..).....	-	TAGTGAGAACAGCAGGGACATG
val-miR315	GAAATTGAGATGTGTTGTGATT	22	7	RNA_mistletoe-m0658	CL4092.Contig2_RNA_mistletoe:703:822:+	-21.7	RNA_mistletoe-m0658-5p	-	7	7	-	GCCTTTGATTGAAATTGAGATGTGTTGTGATTGAGAATTAATGTGTATATGTGAATCACCACTTTGACCTACTCATCCATTTGATTGTAGATGTTGATCATTGACACCTTTTAGTTAGCG	120	............((((((((.((((((((((..(.(..............(((......)))......(((((((......)))..)))).).)..)))).)))))).))))))))....	GAAATTGAGATGTGTTGTGATT	-
val-miR322	CGAGGAGGTCGTCGACGGAGAA	22	7	RNA_mistletoe-m0677	CL4135.Contig1_RNA_mistletoe:335:448:-	-49.1	-	RNA_mistletoe-m0677-3p	7	-	7	ACGGATACAGAGTCCTTGGGTTCTTCGTCGTCGTCGTCTTCCTCGCCGTGGAAAGCTTCTTCGAAATGCTCGTCGGAGAGGTCGAGGAGGTCGTCGACGGAGAATTCCTCGCCG	114	.(((.....(((.....(((((((((((((.((....((((((((.........((((((((((........)))))))))))))))))).)).)))))))))))))))).)))	-	CGAGGAGGTCGTCGACGGAGAA
val-miR323	TGTTGTCACTAGTCCCAGGAC	21	7	RNA_mistletoe-m0679	CL4141.Contig2_RNA_mistletoe:2643:2781:-	-60.6	-	RNA_mistletoe-m0679-3p	7	-	7	AAGACTCCATGTCTCTGGAGGGGCGCTTGGCGGTGGACGCATGGTAGACGACTCGTCCAGTGTTGCAGTGTTGGATACTGCAGCTGGGGTCTGGTGTGATACCAAGTCTGTTGTCACTAGTCCCAGGACAGGGAGATTC	139	....((((.((((.((...(((((...((((((..(((...(((((.((.(((.(.((...((((((((((...))))))))))...)).).)))))..))))).)))..))))))...))))))))))).))))....	-	TGTTGTCACTAGTCCCAGGAC
val-miR329	GCCATGCTCGTCGCCGGGGC	20	7	RNA_mistletoe-m0691	CL4191.Contig2_RNA_mistletoe:1542:1622:+	-29.4		RNA_mistletoe-m0691-3p	7	-	7	GGTTTCACACAGCTCCAGCGCATGGGCATCGGCCTCATCCTCTCCATCGTTGCCATGCTCGTCGCCGGGGCACTTGAGGTT	81	..(((((....(((((.(((.((((((((.(((..(............)..)))))))))))))).)))))...)))))..	-	GCCATGCTCGTCGCCGGGGC
val-miR331	AAGTGTTGTCAAATGGAGCCT	21	7	RNA_mistletoe-m0694	CL4215.Contig3_RNA_mistletoe:808:1176:+	-103.56	-	RNA_mistletoe-m0694-3p	7	-	7	GTGGTGTTTATTATGTTTCTGAAAAAACACTTCCTGTTAGGGTTTATTTGTCAGCACTCAGTGTGAACTGCCTGTAACTCATTTATGGTAGGTCCATATTGAAAACCACCTGAATAAGTGGCAGAAAAGCACTTGTGCAACAAGTGCGTATTGAAAGTCTTTGTATGCCACTCCTGTTTTCAGCTTGTGCTGTCAAACGGACCTTTAAATTCCAAAAGAAAACCAACTGAATAAGTGGCAGAAAAGCACTTGTGCAACAAGTAATTTGGAAATGCTTCTACAGAAATGCCTAGCACAAGTACGAAGTGCTATAGGGAGTTCTTGATAAGTGATGTCAAAAGTGTTGTCAAATGGAGCCTTGGTCTCCAG	369	..(((((((...............))))))).((....(((.((((((((.(((((((......(((((.(((((....(((((...(((((..(((.((.(((.((((........)))).........(((((((((.(((((((.....(.....)......(((((((.((((((.((((....))))..))))))..((((........))))...............))))))).....)))))))))).))))))..))).)).)))..)))))..)))))...(((((.........)))))))))).))))).(((((.....)))))..))))))).)))))))).))).)).......	-	AAGTGTTGTCAAATGGAGCCT
val-miR352	TACGCCGTGGATGTGTCTCGCT	22	7	RNA_mistletoe-m0742	CL4477.Contig2_RNA_mistletoe:3011:3085:-	-26.1	-	RNA_mistletoe-m0742-3p	7	-	7	CATGGCTGGGGGTGAAGACAGGGAGCACGAGGGATCTGAAAGATACGCCGTGGATGTGTCTCGCTCGGAGGCTGT	75	.((((((..((((((.((((.(...((((.(.((((.....))).).)))))..).))))))))))...))))))	-	TACGCCGTGGATGTGTCTCGCT
val-miR364	TTGGTCCAGGATGATTGTTGT	21	7	RNA_mistletoe-m0772	CL4671.Contig2_RNA_mistletoe:693:815:+	-29.2	RNA_mistletoe-m0772-5p	-	7	7	-	GTCAACGAGGTTGGTCCAGGATGATTGTTGTTGAAGGTATTTCTGGTTTTTGTTTTCTCAATGGTGAATGGGTTTTATGAGGTCTATTGGTAAAGCGATTCTTTTGGACTTGACCACACAGAA	123	........(((((((((((((.(((((((.(..(.((.((((((((..((..(((.((....)).)))..))..))).))))))).)..)...))))))).)))))))).)))))........	TTGGTCCAGGATGATTGTTGT	-
val-miR367	GAGCGTCGAAAGGTGGCGGAGGC	23	7	RNA_mistletoe-m0775	CL4697.Contig1_RNA_mistletoe:165:263:-	-43.2	RNA_mistletoe-m0775-5p	-	7	7	-	AGAGTGGAGAGAGCGTCGAAAGGTGGCGGAGGCAGGTGAGGACACTGGAGCGCTTGCCTCCTCAACTTGCCGATTCTCTCTTTCGCCGCCTCCTACGCC	99	...((((.(((.(((.((((((..((.(..((((((((((((..(.((....)).)..))))).)))))))..).))..)))))).))))))))))...	GAGCGTCGAAAGGTGGCGGAGGC	-
val-miR368	GATACTCTAGACAATTGGCACG	22	7	RNA_mistletoe-m0777	CL4700.Contig1_RNA_mistletoe:519:603:-	-22.1	-	RNA_mistletoe-m0777-3p	7	-	7	GAGGAGCAGATTGCTGTGTTCTTGTCTATGATGTCAACGTGTTGAAGTCGTTTGATACTCTAGACAATTGGCACGATGAGTTTCT	85	.((((((...((..((((((.(((((((.((((((((((.........)).)))))).)))))))))..))))))..))))))))	-	GATACTCTAGACAATTGGCACG
val-miR372	CGCTGTCAGGACTCGAGGAAGAA	23	7	RNA_mistletoe-m0786	CL4730.Contig2_RNA_mistletoe:1761:1840:+	-30.31	RNA_mistletoe-m0786-5p	-	7	7	-	AGAGGGGTTGCGCTGTCAGGACTCGAGGAAGAAGCATTATCCTTCTTCAAGCAAATGAGAGCGTTCAATGTAGCCCCTGA	80	..((((((((((((.(((.(.((.(((((((..........))))))).)))...))).))))).......)))))))..	CGCTGTCAGGACTCGAGGAAGAA	-
val-miR386	GTGTTATGTCATGAAGTCTG	20	7	RNA_mistletoe-m0803	CL4976.Contig1_RNA_mistletoe:971:1071:+	-31.3	-	RNA_mistletoe-m0803-3p	7	-	7	TCGGATCGGGCCTGTGCTTCGTCACATGACACCTGTTTTCTGTACAGTCCTACTACATTGGGTTGGTTAATGTGTTATGTCATGAAGTCTGTCTGGTTTCC	101	..(((((((((..(.(((((((.(((((((((((((.......)))).((.(((......))).)).....))))))))).)))))))).)))))))))..	-	GTGTTATGTCATGAAGTCTG
val-miR390	GAATACGGATCGATCCATCGAC	22	7	RNA_mistletoe-m0811	CL5007.Contig1_RNA_mistletoe:946:1015:+	-20.3	RNA_mistletoe-m0811-5p	RNA_mistletoe-m0811-3p	9	7	2	CCTATACTGAGAATACGGATCGATCCATCGACCAGTCTGTCGAGAAAGATCTGAACCGATTCCCGATAGA	70	.((((.(.(.((((.(((.((((((..(((((......)))))....)))).)).)))))))).))))).	GAATACGGATCGATCCATCGAC	CGAGAAAGATCTGAACCGATTCCC
val-miR400	ACCGAGGACGCACCGGATCTG	21	7	RNA_mistletoe-m0832	CL517.Contig1_RNA_mistletoe:249:544:-	-103.1	RNA_mistletoe-m0832-5p	-	7	7	-	CCATCGTCGCACCGAGGACGCACCGGATCTGACGGCTCAAGCCGAGGGCACACCTGGTCTGACACCGAGCCGAGGGCGAAGCCGAAAAACCAAGTCCAGATTCGCGACGGAGGACCGAGACGAGCCGGAGGAGGGAAGAAGAGAACCCGCTGGAGAAACCCTAGCTCGGGGAAGGGGGAGAACGCCGCTGCCGCTCAGAGGCCCCCGTCGTGGCATCCCCACGTTCCGCATTTTTTTATTAAAAAAAAACAATCGGCAACAGATCTGATCTGAGAGCTTCAGCTGCGATGATCGGT	296	((((((((((((.((((...((.((((((((.(((.(((..((.(((.....)))))..)))..))).((((((((.((.(((.........(((....))).(((((((.((.((.....((((.((.((..............((((((((.......)))))..)))...((.(.....).)).)).))))))...)))).)))))))))).)))))..........(((((((....)))))))....)))))..))))))))...))....)))).).))))))))).)).	ACCGAGGACGCACCGGATCTG	-
val-miR401	TTCGGAGCTGTCGTCGTGACA	21	7	RNA_mistletoe-m0833	CL5173.Contig1_RNA_mistletoe:1869:2116:+	-103.39		RNA_mistletoe-m0833-3p	7	-	7	TGGCGGGGTCGCCCCTCACCACGTTCGGCCCCGAATCTCTCGTCAGCGACGCCAATGACGCACTGATGGACTGAAGCTGCAGTTTCTGGCGCTCTGCCTCGAAGACGGTTGCGAAGGGACCTGCCAGCGGGCTCTGGCCATCCTTGATGGGAGTGGTGGGCGCGGACTTCTTTTTCTGCAGCGAGTGAAGCTCGTCAATGGTCTGCGCTTTCACCGGTTCGGAGCTGTCGTCGTGACAGACTTCGTTG	248	.(((((((((.....((((.(((..((((.((((((((((((((((((.((....)).)))...(((((.((..((((((((.((((..(((...(((........))).)))..)))).)))).....))))..)))))))..))))))))).((((((((((((((............(((((.....)))))....))))))))))..)))).)))))).)))).))).))))..))))))))).	-	TTCGGAGCTGTCGTCGTGACA
val-miR403	TGGCGGCGATCTCGGAGAGGGT	22	7	RNA_mistletoe-m0835	CL5175.Contig3_RNA_mistletoe:1675:1842:+	-68.8	-	RNA_mistletoe-m0835-3p	7	-	7	CCCACGCGGCGGTCATCCTTGAGGTCGTCGTCGGCGTCCCATATCGCGTCGTGGGCGGGGCGGGAGATGAAGGACTGGACGAAGTCGATGCCGAAGAAGCCGAGGAGGTAGATGAAGGAGGCGACGAGGGAGAAGATGGCGGCGATCTCGGAGAGGGTGACGACGTGG	168	.(((((...((.((((((((((((((((((((.((.(((..((((((.((.(.(((....(((.(.......((((......))))..).))).....))).).)).)).))))..))).))..(......).....))))))))))))...)))))))))).)))))	-	TGGCGGCGATCTCGGAGAGGGT
val-miR405	GCGGGCGCCGGGCTTATGGAC	21	7	RNA_mistletoe-m0839	CL5181.Contig1_RNA_mistletoe:556:652:-	-48.9	RNA_mistletoe-m0839-5p	-	7	7	-	TGACCAGGAAGCGGGCGCCGGGCTTATGGACGGCGACGGAGTCGGTGCAGCGGCCGATTGCTCGTCTATTGTGCATCCGGCGGTCGCCCCCTTGTCT	97	.(((.(((..((((.((((((((..((((((((((((((...((......)).))).)))).)))))))...))..)))))).))))..))).))).	GCGGGCGCCGGGCTTATGGAC	-
val-miR411	GTTTGAGCATCCGGATTGTGTT	22	7	RNA_mistletoe-m0850	CL5285.Contig1_RNA_mistletoe:1219:1401:-	-62.7		RNA_mistletoe-m0850-3p	7	-	7	CGGTGGCCATTGCCGCGGCAGGGCTCGGTTGGGATGTGAAGATTCTTGATGGACTGGGTTACGAGGATTTGAAGAAGCTTCTGGGGCTCCAATTCTATGGCGATTTCAAGATTCCGCAGCAGCCTGTTAAGGGAAAGCTTCCAGAAATCGAGTTTGAGCATCCGGATTGTGTTCTGGCCATAT	183	..((((((..(((....)))((((.(((((.((((((..((((((..(((...(((((......((((((((((..(((..(((((......))))).)))..)))))))..)))..(((..(((.....)))...))))))))..)))))))))..)))))).))))).)))).))))))..	-	GTTTGAGCATCCGGATTGTGTT
val-miR420	GAGGCTGTGGGAGAGATGAAGC	22	7	RNA_mistletoe-m0865	CL544.Contig1_RNA_mistletoe:796:955:+	-45.6	-	RNA_mistletoe-m0865-3p	7	-	7	GTTGGACGTTCTCCTGTGATATTTTCCCCGCTTGTCTCCACTCCCATTTATTGGAATCGAAAACATGGAACGACACGTCTTTCCCATTGGATGGCACGGCATGTATGATTTTATACTCGTTCTTAAGGGAGGCTGTGGGAGAGATGAAGCGACGACCTAT	160	...((.((((.....((..(((((..(((((..((((((....(((.....)))............(((((((..(((((.(((....))).)).)))....(((((....))))))))))))....)))))).)))))..)))))..)))))).))...	-	GAGGCTGTGGGAGAGATGAAGC
val-miR422	CCATTCGCACCTTCGTGGCTG	21	7	RNA_mistletoe-m0869	CL5453.Contig1_RNA_mistletoe:317:504:+	-67.8	-	RNA_mistletoe-m0869-3p	7	-	7	GATAAGGGCGGCAGTGGAGGTGGAGGTGGCGATGGCGGAGAAGATGATTCCAGCGGCGATGGTCAGCCAGGGAAGCGGGTTGGGCCTTTTCCTGAATGGGTTAATATTAACTCAGATGATGTGAAAACAGTATTCGCCGCAGTTGCAGTATCACTTGCCATTCGCACCTTCGTGGCTGAGCCAAGATA	188	.....((.((((..((((((((..(((((((((((.((((.......)))).(((((((..((((..((((((((.((......))))))))))..(((((((....)))))))..))))((....)).....)))))))..........))).))))))))..))))))))..))))..))......	-	CCATTCGCACCTTCGTGGCTG
val-miR423	GCGAAGATCGGCGATTTCGGACT	23	7	RNA_mistletoe-m0870	CL5465.Contig1_RNA_mistletoe:2015:2360:-	-137	-	RNA_mistletoe-m0870-3p	7	-	7	GGGCGAGCGCGAGTTCCAGAACGAGCTCTTCTTCGCCCAGAAGATCAACCAGTCTGCGAACGTTGTGGCGGCGATCGGCTTCTCGTACAACCGCCGCCGGCGGCGGATGTTGCTGGTGTACGAACACATGGAGAACGGGAACTTGCAAGATGCGCTGTTGCATCGTAAATGTGCGGAGCTGATGGAGTGGAAGAAACGGTTTTCGATCGCGATTGAGATCGCTACGGGGATCGAATATCTTCACGCGTTCGATCCGCCCATCATTCACGGCGACATCAAACCCAGTAACATATTGCTGGATCGCAGTTTTGCCGCGAAGATCGGCGATTTCGGACTGGCGAGGCTG	346	(((((((...((((((......))))))...))))))).((((((....(((((((((.(((.((..(((((((((.((((((((((((.((((((....)))))).))).....((((....)))).......)))))))...))..))).))))))..)).))).....)))))).)))...............(((((..((...(((((....)))))..))..)))))...)))))).(((((((((..((((.(((.(((.((((((.((.....(((((((....)))))))......)).)))))).)))))).))))...))))))..)))......	-	GCGAAGATCGGCGATTTCGGACT
val-miR427	CAAACACTCTGTTCTTGCATCC	22	7	RNA_mistletoe-m0877	CL5495.Contig1_RNA_mistletoe:1359:1485:+	-27.9	RNA_mistletoe-m0877-5p	-	7	7	-	GCACTTGGAACAAACACTCTGTTCTTGCATCCAAAGCCTTGAACTCCTTTTATAGACCTTCTGCAGTAATGAACGTGTCTTTGAGTTTGAACGTTGTTAGAGCAAGAGAGATTGTTGAACCATACAT	127	.....(((....((((.(((.(((((((.((...(((.(..(((((.......((((((((.........))).).))))..)))))..)..)))....)))))))))))).))))...))).....	CAAACACTCTGTTCTTGCATCC	-
val-miR428	TTTCTGTAAGCCTGGACCCG	20	7	RNA_mistletoe-m0879	CL5501.Contig1_RNA_mistletoe:1994:2089:-	-33.8	RNA_mistletoe-m0879-5p	-	7	7	-	GTGACTGGCCTTTCTGTAAGCCTGGACCCGACACGGTGACGGGTGAGGAAGCTTTTAGAGAGTGGGAGCCATGGCTTTGACGGCGAGGCAGCGGCG	96	....((.((.((((((.((((((..(((((.(.....).)))))..))..)))).)))))))).)).(((...((((((....))))))...))).	TTTCTGTAAGCCTGGACCCG	-
val-miR433	CGGATGAGCAGCAACCTTTCT	21	7	RNA_mistletoe-m0895	CL5616.Contig1_RNA_mistletoe:335:468:-	-38.9	-	RNA_mistletoe-m0895-3p	7	-	7	AGTGCATTCGAGAAGGGTTGATTGTTCTATGCCTGATGTTGATTTTGATTCTGGAATGGATTTATGTTTATTTTGCTGTTGTTTGATGCTACAAAGTAGTTGGCGGATGAGCAGCAACCTTTCTGTGATGTTTT	134	...(((((..((((((((((.((((((..((((....(((.(((((......))))).)))......((((((((..((........))..))))))))..))))...))))))))))))))))..)))))...	-	CGGATGAGCAGCAACCTTTCT
val-miR439	GTATGACGCGACTTTGCATCTT	22	7	RNA_mistletoe-m0903	CL5673.Contig1_RNA_mistletoe:1250:1445:+	-69.3		RNA_mistletoe-m0903-3p	7	-	7	AAGTGGGATGTGAGAATGCCCGGCTGGTGTCGGCTCTTGTTTTGCGGGGGAGTTATGGCGGGCCACTGGCTTGCAGGCTTTGAAGGGCCGGAGTTGCACCTCATCCCTGGCGGGTGGCCGAATTTGGGGATTTGGGTATTGATCTTGATGGTTCTCCTCATGCAGTATGACGCGACTTTGCATCTTGCCAACTACT	196	.(((((...(..(((.(((..((.(.((((((....((((..((.(((((((..((.(((((((...))))))).(((((....))))).((..(((.((..(((((..((((....)))...)..)))))..)))))....))...))..))))))))).))))..)))))).)))..))))))..)...)))))	-	GTATGACGCGACTTTGCATCTT
val-miR442	GCTGGACTTACTGTTGGGGC	20	7	RNA_mistletoe-m0908	CL5712.Contig1_RNA_mistletoe:620:708:+	-31.6	RNA_mistletoe-m0908-5p	-	7	7	-	GGCTGCAGTTGCTGGACTTACTGTTGGGGCAGTTGGGGCAGCCCTTGCCGGTGGGGTGGCAACAGATAGGGGTGCTGGAAAAGATGCCC	89	.......(((((((..(((((((..(((((.((....)).)))))...))))))).)))))))......(((((((.....)).)))))	GCTGGACTTACTGTTGGGGC	-
val-miR446	CTCGGTTCTATTCGTCGTTGCTT	23	7	RNA_mistletoe-m0916	CL5792.Contig1_RNA_mistletoe:494:711:+	-65.5	RNA_mistletoe-m0916-5p	-	7	7	-	TTCATTTTCGCTCGGTTCTATTCGTCGTTGCTTCCTCCTCTCCGGCCTCTTGTTCCTCCTCTTCTTCGTCCGATCGGGTTCATCTTAAATCACCATGGTCTCGCAAGAAAAGAAAACATGCCCTTTCACCTCAGGAGTGGAGAAGTTTCTTTACACCTGAAGGGAAACTCCGTGATGGTGGAGCTAAGCTTTTGAGAAAAGTCCGCAGTGGAGGTGTT	218	..(((((((((((((..((.(((.(((..((((.((((...(((..............((.(((((((...((((((((............))).))))).)).))))).))....((((...((((.(((((((.(((((((....))))))).)))).)))))))...)))).))).))))..))))...)))))).)).))).))))))))))..	CTCGGTTCTATTCGTCGTTGCTT	-
val-miR447	GACGAGGGCGTCGAGGCTGCC	21	7	RNA_mistletoe-m0917	CL5813.Contig1_RNA_mistletoe:578:659:-	-51.5	-	RNA_mistletoe-m0917-3p	7	-	7	GTTGGCCTCGGGGGCGCCGCCGTGCTCCTCGAAGGCGGCGCGGAGGCGGCCGACGAGGGCGTCGAGGCTGCCCCAGGCCTGG	82	...(((((..((((((((..(((((.(((((..(((.((......)).)))..)))))))).)).))).))))))))))...	-	GACGAGGGCGTCGAGGCTGCC
val-miR448	GAAGAGTCTTCTGAATTACT	20	7	RNA_mistletoe-m0918	CL5817.Contig1_RNA_mistletoe:1441:1583:-	-35.84	RNA_mistletoe-m0918-5p	-	7	7	-	GCCAAAAATTGAAGAGTCTTCTGAATTACTGTCTACTTCTCAGCTTCCGCAAACCAACAAAACAACAGATGGCGAAGAGGCTGTCACAAATAGCTAAATCAGAAGCCCTTCAAGTGAATGAGATTGCCCTTGAAGAACTGGCA	143	((((....((((((.(.(((((((.(((((((........((((((((((.....................)))..)))))))......)))).))).)))))))).))))))......(((......))).......)))).	GAAGAGTCTTCTGAATTACT	-
val-miR450	ATTTGGACAAGGACTTGCTCTT	22	7	RNA_mistletoe-m0922	CL5881.Contig1_RNA_mistletoe:230:363:-	-39.5	RNA_mistletoe-m0922-5p	-	7	7	-	TTGCACAACCATTTGGACAAGGACTTGCTCTTGTTGATGATGCACAAGTTTTGACGTCACAGCCTCCAGATGCATGCTCATCGTCGTGAGTTTGTAGGTGAGCAGACGCCTGATGTACCATATGTTTGAGGCTT	134	..((.(((.(((.(((((((((..((((((..((((.(((((((.......)).))))))))).......((((.((((((....)))))).))))...))))))...)))..))).))).))).)))..))..	ATTTGGACAAGGACTTGCTCTT	-
val-miR453	TTGTCTCTGATGGATTGGCCT	21	7	RNA_mistletoe-m0931	CL5978.Contig1_RNA_mistletoe:178:274:-	-20.89	RNA_mistletoe-m0931-5p	-	7	7	-	TAAGTATTTCTTGTCTCTGATGGATTGGCCTCTAGAAGAACTGAGGGTGGATTTGGGAACGTAAAAGAGCTTGTCCATAGCAGATTGGAACCTCCTC	97	.......((((.(((((((.(((((.(((.(((.......(..((......))..).........)))))).)))))))).)))).)))).......	TTGTCTCTGATGGATTGGCCT	-
val-miR458	GATAGAAAGAGAGCTCCTGGCC	22	7	RNA_mistletoe-m0940	CL6021.Contig1_RNA_mistletoe:926:1181:+	-57.04	RNA_mistletoe-m0940-5p	-	7	7	-	TGTTCAGGAGGATAGAAAGAGAGCTCCTGGCCAAAGGAATAATGAACACCTTGAATCGCGGGACAAGAAATATGCAAATAGTAGCTATGAGAGGAGCTGGAATGCAAGCACAGTGAAGTTGGTTCCTACAATAGAAGTTGGAGAAAAGGAAAAATGTTGCGACAATTCTACAACGAGCAGGCGGGGAATACAAAATTTATCTGAAGAAGAATACGAAGAAAGACGTGCTAAGGGGCTAGGTTCTTCCTACGAACAA	256	(((((...((((.((((....(((((((((((................(((((..(.((.........................((((...((((((..(....((.......))...)..))))))...))))..((((.((((..(..............)..)))).))))..)))..))))).............(((.....)))..............).))).)))))))...))))))))..))))).	GATAGAAAGAGAGCTCCTGGCC	-
val-miR462	GAGGAGATTGGCAGCAACCC	20	7	RNA_mistletoe-m0944	CL6066.Contig1_RNA_mistletoe:342:415:+	-29.5	RNA_mistletoe-m0944-5p	-	7	7	-	TGGATTTGTGGAGGAGATTGGCAGCAACCCGACTGACTTGGGGGCTGACCGGTCCCTCTCTCTCTGGGCTCCAT	74	(((((..(.(((((.((((((((((..(((((.....))))).)))).))))))))))).....)..).)))).	GAGGAGATTGGCAGCAACCC	-
val-miR482	ATTGTCAGTCTGATGGAGCC	20	7	RNA_mistletoe-m0975	CL638.Contig14_RNA_mistletoe:2115:2459:+	-122	RNA_mistletoe-m0975-5p	-	7	7	-	CAACTGGGCAATTGTCAGTCTGATGGAGCCCTGCCGTGTTTGGTGCAGGAGAGACTGGTCGGTGAATACGTTGAAGAAGTATCTTGCGGGGCAAATCACATTGCTGTCCTCACTTCGCGAAGCGAAGTGTTCACTTGGGGCAGGGGCGCTAATGGAAGACTGGGACATGGTGACACTGAGGATCGTGTTTGTCCGACTCTGGTCGAGTCACTGAAAGAAAAGCATGTGAAAAACATTTCATGTGGCGCGAGTTCCACTGCGAGTATATGCATCCACAAGTGGGTGTCCGGAGTGGACCAATCAGTTTGTTCGGGTTGTCGTCAGGCATTTGGCTTCACCCGGAAG	345	...(((((.....((((((((((((((((((.((((((((..((((((((...(((..((..((....))..))...))).))))))..(((((......))))).(((.((((((((...)))))))).....((((.((....)).)))).)))..))..).)))))))...(((((...((((((......(((((.....))))).............(((((((((....)))))))))))))))..((((((.((.(.....(((((((....)))))))))).))))))....)))))......))))).)))))))))...))))....)))))...	ATTGTCAGTCTGATGGAGCC	-
val-miR513	TTTTGACCCGAAGAACACAGAT	22	7	RNA_mistletoe-m1023	CL6826.Contig4_RNA_mistletoe:409:608:-	-61.42	RNA_mistletoe-m1023-5p	-	7	7	-	TCCTCCCCCTTTTTGACCCGAAGAACACAGATTCTCCCCCTTCCGGACGTTAGTCTTCTCCACCCGAAGTACATGGTTGATCTAATCTCCAACGTGCAAACCCCTACAGCTTTTGACCCATTCGCTGAGGCGGACACAGAAGACGGTGCGGGGGTAAAGGATTATGTGCATATCAGAATTCAACAGAGGAATGGGAGGAA	200	((((((((((((((((.(.((....((((((((((..(((..(((.((....(((((((.........((((.(((..(((...))).)))..))))...(((((.((((.............))))))).))....))))))).)).))))))...)))))).))))....)).)...)))).)))))...))))))).	TTTTGACCCGAAGAACACAGAT	-
val-miR520	CATCGCGTGTCGCCGGATGCCT	22	7	RNA_mistletoe-m1032	CL6876.Contig2_RNA_mistletoe:325:395:-	-21.1	RNA_mistletoe-m1032-5p	RNA_mistletoe-m1032-3p	12	7	5	GCTTCATCATCATCGCGTGTCGCCGGATGCCTGTTGCTACGCGTCGTCGGATGCCTGCTGCTGATGCTGCG	71	((..(((((.((..(((.((..((((((((.((....)).)))))..)))..)).))))).)))))..)).	CATCGCGTGTCGCCGGATGCCT	GCGTCGTCGGATGCCTGCTGCT
val-miR524	CAGGACGGGGATGACTGCAGC	21	7	RNA_mistletoe-m1039	CL6916.Contig4_RNA_mistletoe:937:1243:-	-98.4	RNA_mistletoe-m1039-5p	-	7	7	-	AGACTCTTGCCAGGACGGGGATGACTGCAGCTTCCTGCGCTGTTTCGAATATCCTGAATCATCATCGGAATGACAGGATCAGAGCTGGAGGTTGAAGACGACAGGGCACAAATAAAGGTTTCCTCGTAGTCAACTCAGAGCTATGAACACTTCCCTTGGAGACAACGGGTGATGGCTGCCTTCTTGAAATACTCGAAGGACGATCCATACATTCTGTGTTACCTTTCACTTGTCGAGGCCTGCCAACGGAATGGGGTCTGGCCCTGTCTTCGGACGTACCAGGAAGAACAGATGGCTGCGAGGGGCG	307	.(.((((..(((((((((((..((((.((..((((((.((.(((((((......((((....((.(((((((...(((((..((((.(((.((((..((((..(((.((........)).)))))))..)))))))..)))).....((...((((((....))).)))...))....(((((..(.....)..)))))..)))))...)))))))))......))))....)))))))..))))..)))))).))))...))))))))).)).(((((((...........))).)))).))))).	CAGGACGGGGATGACTGCAGC	-
val-miR526	GCATCATGGTAGAAGTGGACCTG	23	7	RNA_mistletoe-m1043	CL6926.Contig1_RNA_mistletoe:1810:1995:+	-47.5	-	RNA_mistletoe-m1043-3p	7	-	7	CACCGAGTCAAAAGCAGGTGGAACCACTGATGTCATTAGGCTTCGTAATATGGTAGAAGATGAAGCTCGTCAAAAGACAAGACTTGAAGAAGAATTGTTGATTCTACGCAATCAAATGTTTGAGTTGACTAGTGAAGTTGATCAGATGAGAAAGCATCATGGTAGAAGTGGACCTGGAGATATGGT	186	.((((.(((.....(((((....(((((..(..(((...(((((......((((((((((((.....))))....(((((..(((....)))..)))))..)))))).)).......((((((.(..(((.....)))..)))))))..).))))...)))..)..))))))))))..))).))))	-	GCATCATGGTAGAAGTGGACCTG
val-miR529	CACCGCCGACCACCGTCATCTG	22	7	RNA_mistletoe-m1047	CL694.Contig2_RNA_mistletoe:2651:2993:-	-158.6	RNA_mistletoe-m1047-5p	-	7	7	-	CCCACGTCTGCACCGCCGACCACCGTCATCTGGCGCTCCGAGCCGCCCGGGAAGGAGTCGTCCTCCTCGCCAACAAAAACTCCGCCCTCCCCCTGTCCCCGAACGCCGCCCAAACCCTCGCCGTGATCGGACCCAACGCCAACGTTACCACCACAATGCTCAGCAGCTACACCGGCTCGCCCTGCGGCTACACCACCCCGCTCCAGGGCCTCCGGAAGTACGCTCCGTCGGCCGCTTTCCACCCCGGGTGCGCCACCGTGGGGTGCGGTGACCGGACGCAGGTCGGGTCGGCGGCGTCGGCTGCAGCCGCGGCGGATGCGGTGGTGCTGGTGGTGGGACTGGA	343	.(((.((((.(((((((((((((((.((((((.(((..(..((.(((.((..(((((.....)))))..)).......((.(((((..((((((((..(((..((((((....((((.(((.(((..((.((((...(((.(((............(((...)))(((((.((((...((((((.(((...........))).))))))..))))..))).))..))).))).(.....).....)))).)).))).)))))))))))))..)))..)))))..)))..))))).)).))).)).)..))).)))))))))))))..))))))))))))))).	CACCGCCGACCACCGTCATCTG	-
val-miR530	GCAGCGGACGGCGGCCTGGAC	21	7	RNA_mistletoe-m1049	CL6944.Contig2_RNA_mistletoe:320:411:-	-51.2	-	RNA_mistletoe-m1049-3p	7	-	7	AGAGGCCCTCGTAGTCGTGGCCGCCGCTGCGGAGGCGGAGGTGGAGGGGGATCGCCTTGGCGCAGCGGACGGCGGCCTGGACGTGGGCGTAA	92	....((((.(((..(((.((((((((((((.(..((.(((((((.......))))))).)).).)))).)))))))))))))).))))....	-	GCAGCGGACGGCGGCCTGGAC
val-miR531	CTATCCGTCGCGTCGAACGTA	21	7	RNA_mistletoe-m1050	CL6957.Contig2_RNA_mistletoe:828:915:-	-18.8	-	RNA_mistletoe-m1050-3p	7	-	7	TAAATAGCATTTATGTAGCGCAGTGACGGTAGAAAGTTCCCTGCCTTTTGTAAGTATCTATCCGTCGCGTCGAACGTACAGCAACATC	88	......((...(((((..((..(((((((((((.(.((..(........).)).).)))).)))))))..)).)))))..))......	-	CTATCCGTCGCGTCGAACGTA
val-miR551	GATGGAGACGAGGACTTTGATGA	23	7	RNA_mistletoe-m1074	CL7429.Contig2_RNA_mistletoe:2466:2776:-	-95.6	-	RNA_mistletoe-m1074-3p	7	-	7	TTGATGTGGCTGGCGTCGCGCTTTGCTCTTCTTCTGCGTTTCAGAGCTATTGGATCAGTTTCTGCGATGGGTTTATCGGCATCGGCACGGGCTGCTACCCTTTCCAGAATCTTGTGTTGCAGTGGCGACACTCAGAACCCAATTGCAGCGTTCAGTATGTTGGGCTCAGCAGCTGGGATAAGCACGTTGGTTATAGGAATGTCAATGTGTTGCCCTTGACAATGAATCACATTTCGCTCTGGCAGCACCTGGATCATGGTAAATACGGTGTGACAGATGATGGAGACGAGGACTTTGATGATAAACGTCTG	311	..(((((......(((((..(((((.(((((.((.((...(((((((....(((......)))..(((((((((((.(.((..(((.(.(((((((.............(((.(((((((....)))))))..))).(((((((((........))).))))))...))))))).)....((((((((((...........)))))))))))))..)).).))))))).))))..)))))))..))..(((...(((.((....)).)))...)))..)).))))))))))....)))))....)))))..	-	GATGGAGACGAGGACTTTGATGA
val-miR556	CGAGGCGACTTTGATTTTGGGT	22	7	RNA_mistletoe-m1085	CL7526.Contig1_RNA_mistletoe:109:433:-	-82	-	RNA_mistletoe-m1085-3p	7	-	7	GCCCGCTATGGCTTCGATCCCATTTGGAGACCGACGAGCAGAGATGGAATCAGAAGCAGGCGCCTCGCATTCATGGCGACGCTCGAATCATCGTATAAATAAGGGAACAGTTTCAGACAGAGAAAGAGGGGGATGGAATAAGAAGAAGAAAAAAAGTGAGCTAAAAAGGCTACGAGGGAGGAGGGGGATGATTCCGAAAGACCAGCAATGAAATTGCAGGACTTCACTGTAGGGAATGAAAATTAATTACAGCGCGGGGGAGGCGAAGGAGAGAGACGACGGCAAGAAAAGCTCGAGGCGACTTTGATTTTGGGTACCTTGCGGG	325	.(((((....((((((.((((....)).)).)))..)))......((..((((((..((((((((((..(((.((.((.(((((((((((((.................((((((..(............)..))))))................((.((((.....)))))).............)))))))).......((.(((((...))))).)).((((.((((((..(((....)))..))))))(((.......)))..)))).))).)).)).)).))).....))))))).)))...))))))...))..)))))	-	CGAGGCGACTTTGATTTTGGGT
val-miR569	TCCGTTCCTGATCTGCTACTGT	22	7	RNA_mistletoe-m1115	CL7680.Contig2_RNA_mistletoe:84:176:+	-20.2	-	RNA_mistletoe-m1115-3p	7	-	7	GTTTAAGAGTCATTGCTGGTGCAGCGCGGGATAAGGGTTTTGAGCCCCACTTCGCATTTTATCCGTTCCTGATCTGCTACTGTCTTCTTCCGA	93	....(((((.....((.(((((((..(((((...((((.....((........)).....))))..)))))..)))).))))).)))))....	-	TCCGTTCCTGATCTGCTACTGT
val-miR571	GATTGACTGCAGAAAAACATCCT	23	7	RNA_mistletoe-m1118	CL7710.Contig1_RNA_mistletoe:2395:2704:+	-76.1	RNA_mistletoe-m1118-5p	-	7	7	-	AAATTCGACAGATTGACTGCAGAAAAACATCCTCTGTAGATGATAAGATTGCACTTGTCAACGAGGAACCAGCAGTCGCGAAATTGGACAATACAAAGGATAATTTGTTAAAAATCCCAGAGTCTTTGTCTGTTAAAGTGACTGATACTCCTGATTTTGATGTCTGCAAATTTGAAACCCCTAGAGAAAAACAAGGAGATATACTTATTGATATTAATGACCGGTTTCCTCGTGATTTTCTTGCTGATATATTCTCTCAAGTGGCATATTCTGAGGATTTTTCTGGTGCTAGTCTGCTGCATAAGGATGC	310	......(.(((((((.(..(((((((..((((((.((((((((((((......))))))....((((.....(((((((.....(((((((.((...((((............))))....))..))))))).....)))))))....)))).........))))))..((((((.......((((((..((.(((((((....((((((....))))))...))))))).))..))))))....((.....))..))))))..........)))))))))))))..).)))))))).((((....))))	GATTGACTGCAGAAAAACATCCT	-
val-miR572	TCCGGTTGGATTGGAATTTTGAT	23	7	RNA_mistletoe-m1119	CL7719.Contig1_RNA_mistletoe:121:279:+	-45.6	RNA_mistletoe-m1119-5p	-	7	7	-	GGCTTCGCGTTCCGGTTGGATTGGAATTTTGATTTGAACTGGAATTTTATCGTGGTCGAACCTAGACGTCTGATTTTTCGGTCGTCGTTAGGGTTGGGAGCTCGTAAATTTCGATCCGCACGAGAATTTCGCTGATTTGACTTTCATATTTGACTGGCA	159	...........(((((..((((((((.((.((((.....(((((((((...(((((((((....((((.((((....)))).))))....((((.....))))......))))).))))...)))))))))..)))).)).))))).)))..)))))..	TCCGGTTGGATTGGAATTTTGAT	-
val-miR587	CGTTGACTTCCGCGGCTCTAA	21	7	RNA_mistletoe-m1144	CL7935.Contig1_RNA_mistletoe:60:369:-	-129.3	-	RNA_mistletoe-m1144-3p	7	-	7	GCGGTGCCGGTGGTGTTGCAGGAAGCGATGATCGGCGGAGGCGGAGTACCGCCGGAGCGGGTGTTCCAGGTGAAGGGCTCCGACCATTCCCCTTTCTTTTCGAAGCCACAGGGTCTGCACAAGGTGCTGCTGGACATAGCCATGGCGCCGCCAGGGAGTGGGTCCTCCCCCGCGCATCCTGATCCCGGAGTCGGTGGCGCACACGACGGCGTCGGGTGACGGTGCACCAGCACCGCCGTGGGTGGGGGTAAGTAACTCATCGTGTGCAGGAAAGTAGGACGTTGACTTCCGCGGCTCTAAATGAAACATG	310	...((.....(((.(((((.((((((((((...((.(((((((((((..(((((((((....))))).))))....)))))).))..))))).............((((....((((((((.(((((((.((.((...(((.((((((((.(.(((((......)))))..((((...(((((......)))))..))))....).)))))))))))....)).)).)))))))......((((((.........)))))).))))))))...)).)).))))).)))))))))).)))......))...	-	CGTTGACTTCCGCGGCTCTAA
val-miR600	CGCCGGCTCGGAGTGGCTCTGG	22	7	RNA_mistletoe-m1164	CL8160.Contig1_RNA_mistletoe:527:771:+	-106.6	-	RNA_mistletoe-m1164-3p	7	-	7	CTCAACGTCTCCGTCCCCCGCACGGGTTGCCACAGCGCCCGGCTCACGTTGCCGGCGTAATCGAACCGGAGCGGCGGGACCGGCGGGAAGTTCTGGGTGAACACCCCGGCCGTGCGCTGGTAGAAGGCCTGCAGAATGGAGTTCCGGGATGGGAGAACGAAAGAGACATTGTTCATGCTGGCGCCGAAAATGGTGCCGTTGGGGCCCTGGCACCGCCGGCTCGGAGTGGCTCTGGTGCAGTTGAA	245	.(((((.((.(((((((((((.(.((((.(....(((((.(((.......))))))))....))))).).)))).)))).))).))...((.(..((....(((.(((((((.(((.((.(((..(((((((((((..(..((((......))))..(....).....)..))).))).((((((......))))))....)))))))).)).))))))).))).)))..))..).)).))))).	-	CGCCGGCTCGGAGTGGCTCTGG
val-miR601	TTGAGATTGAAGAAAACTGGGA	22	7	RNA_mistletoe-m1166	CL8170.Contig1_RNA_mistletoe:921:1106:-	-59.9	RNA_mistletoe-m1166-5p	-	7	7	-	TGCGGTGGAATTGAGATTGAAGAAAACTGGGACAAAGTTAAGACCATATTTGTTCCAACAGGAGTGACTCTTACATCGGAAGTGTGTGCACCACTTGTGGCTACCCTTCCTCTTGAGATTAAGGCTACAATTGAGGAATTTATCAGTTCGGTCTTTGTTCTGTTTGTCGATCTTGATTTCACCTTC	186	...((((((((..(((((((...((((.(((((((((....(((...((..(((((..((.(((((.....((((.(....))))).....))))).)).....((((..((....))..))))..........)))))..))..)))....))))))))))))).)))))))..))))))))...	TTGAGATTGAAGAAAACTGGGA	-
val-miR623	CCCGAGTCTGTCTAGAGCCTGGC	23	7	RNA_mistletoe-m1218	CL841.Contig1_RNA_mistletoe:51:179:+	-38.7	RNA_mistletoe-m1218-5p	-	7	7	-	TCAGATTTCTCCCGAGTCTGTCTAGAGCCTGGCTGTTTCTTTTGCTGGTCCCTGGTCTCATCCAGATTTGTGTCGCTGGGGCTCCCGTCTTGTCACTAGCTTTAGATCTACGACACAGGAGGTTCCTGT	129	.(((...(((((.(.(((.(((((((((.(((.((...(....((.((.(((..((..(((........)))..))..)))..)).))...).))))))))))))))....))).).)))))...))).	CCCGAGTCTGTCTAGAGCCTGGC	-
val-miR634	AGATGTTGTGTCTGCAAGAACC	22	7	RNA_mistletoe-m1239	CL8460.Contig2_RNA_mistletoe:1615:1836:-	-52.9	-	RNA_mistletoe-m1239-3p	7	-	7	CTGTTGCCGGAAGCTAGGTTCTTCTGACAAAGCCTCTCGTGCAGAGGTTTTCAAATGTTCCAAGTCAACATGCGGTCTTTTTTATCACCCAACTTGTGTTGCTAATGTTCTCCATCGGGATGATGAAGCACTGGAAGAAGAAATCCAACAAAAAATTGCTGATGGGGAATCGTTTACCTGTCCAGTTCACAGATGTTGTGTCTGCAAGAACCTTGATGACAA	222	.((((..(....)..(((((((((.((((.(((.(((.(((.(.((((....(((((((((..((((....(((((...(((((((((((....((.(..((....))...)))..))).))))))))...((((........)))).......)))))))))..)))).))))))))).)......)))))).))).)))).).))))))))....)))).	-	AGATGTTGTGTCTGCAAGAACC
val-miR636	TTCCTGTGGACATGCTCTGCACC	23	7	RNA_mistletoe-m1242	CL8476.Contig1_RNA_mistletoe:1547:1893:-	-96.2	RNA_mistletoe-m1242-5p	-	7	7	-	TCCATCTTTATTCCTGTGGACATGCTCTGCACCTGGGATGTCTAGAACAATATCTTTTTTCCTTGAAATTAAGGAATGGTAGAAGAGTTTCTTTTGAAGGAAGTAATATTGTGGATCCAAATAAGGGGGAATTCCTCTGCCCTGTTTGTCGTCGGCTTGCAAATTCTGTCTTGCCTTCACTACCTGAAGGTTCTTGGAAGGCTTGGATGCACCCAAATGTTCCATCCATTAGTTCAGAGAAATCAGCAAGCTTTCTTACTTCATCACATGAACAAACATATTCTCTACGCCTTCAAAATGCATCATCTCTCTTGAAAAGTGCAGCCCATGTTGTCAGGACAGGGGAC	347	(((.(((....(((((..((((((..((((((....(((((...........(((((((((((((....)))))))....)))))).....(((((((((..(((....(((((...((((((.((.(((.....))).)).))))))..(..(((((((...(((((.((.((((((...(((....))).....)))))).((((((.((......))..))))))..))..)))))......)))))))..)........))))).(((........)))..))).))))))))).))))).((......))...))))))..))))))..))))).)))))).	TTCCTGTGGACATGCTCTGCACC	-
val-miR644	TGATTCCGTCGAAGAACGCCT	21	7	RNA_mistletoe-m1256	CL8566.Contig2_RNA_mistletoe:238:421:-	-74	-	RNA_mistletoe-m1256-3p	7	-	7	CATGCGTGGCATGCGCAAAGAAAGCGGCGATCTCGCGCTTGGAATCGTCGGTGGAGCCCTGCTTCCCAAAATCCTGGAACGAGCCGGCGGCATTCAGGAACGCCGCCCTCGTGTAGAAGCTCTTCCCGGCGCAATTGGCGGCCGCCTTCCCGATGATTCCGTCGAAGAACGCCTGAGTCACCGT	184	..(((((.....)))))..((....((((.(((..((..((((((((((((.((((....((((((((......))).(((((..((((((.((....)).)))))))))))...)))))......((((((.....)).)))).)))))))))))))))).)).))).))))....)).....	-	TGATTCCGTCGAAGAACGCCT
val-miR654	CCTCGGTGTTCTCTGTTGCATT	22	7	RNA_mistletoe-m1271	CL87.Contig11_RNA_mistletoe:517:698:+	-68.4	-	RNA_mistletoe-m1271-3p	7	-	7	CTGTTTTCGTGGTGGCAGAGGCGACGCCGAAGGCTCTGGTGCGGGCGATGGGAATCCCCGGCCTCACGCTGTACCACCTCAAGAGCCACTTACAGGTAATCTTTCCGTTCTAGATTTTACAGCAGGAGAGAGACGACGCCATAATCGGACCCTCGGTGTTCTCTGTTGCATTGCAGAAGCAC	182	.(((((..((.(..((((((..((((((((.((.((((((...((((..(((....)))...(((..((((((.....((.(((((........((........))))))).))...))))))..)))........))))...)))))))).))))))))))))))..)...))..))))).	-	CCTCGGTGTTCTCTGTTGCATT
val-miR668	ATTTGTTGTGTAGATGAAGGGG	22	7	RNA_mistletoe-m1298	CL8824.Contig3_RNA_mistletoe:543:752:+	-65.5	RNA_mistletoe-m1298-5p	-	7	7	-	AATTGCGTTGATTTGTTGTGTAGATGAAGGGGATTCCCTCTTCCCACGAGTTTGAACTGCAGGAGCTTTTTGATACTGCAGAAATCTCACCGGATTTGTGGGAATCCATAAAGCAAAGCTGCTTCGCGGACGCTGAGCCTACTTCTGTACTGGAAGCCACCGAAAGCCCAAGTTCCCCCGCTTCTCACTCGACATCTATCGGCGGCGACG	210	..((((((((((.(((((.(((((.(..(((((.......((((((((((((((..((((((...(.....)...)))))).........))))))))))))))................((((..(((..(((...(((((....)))..)).)))..))).))))......)))))..).))).)).)))))...)))))).))))..	ATTTGTTGTGTAGATGAAGGGG	-
val-miR67	GTAGAAACTTTTGCGACCTTC	21	7	RNA_mistletoe-m0114	CL1267.Contig2_RNA_mistletoe:465:583:+	-22.05	-	RNA_mistletoe-m0114-3p	7	-	7	TGGGGTTTGGAGAATCCATTTAAAGGTGTCTTCAGTTATCATATCTCCCATTCCAATAAAAGATGTAATTGCTAGCATTGGATAACCTGTAGAAACTTTTGCGACCTTCATATACTCTT	119	.(((((.(((((..((....(((((((.(((.((((((((.....................(((((........))))).))))).))).))).))))))).)).)))))...))))).	-	GTAGAAACTTTTGCGACCTTC
[truncated: 620 more rows]
