# Supplementary material for: Identification of Viscum album L. miRNAs and prediction of their medicinal values
Source: PLoS One. 2017 Nov 7;12(11):e0187776. doi: 10.1371/journal.pone.0187776 (PMC5675405; doi:10.1371/journal.pone.0187776)
Supplement: S4 Table — (XLSX) [file pone.0187776.s004.xlsx]

## Sheet: Sheet2
S4 Table. Predicted V. album targets for conserved and novel miRNAs
miRNA name	Number of putative targets	Tagets	Subject ID	E-value	Target annotation
miR1023b-5p	6	Unigene27387_RNA_mistletoe	NA
		CL6144.Contig2_RNA_mistletoe	gi|643739183|gb|KDP44997.1|	0	hypothetical protein JCGZ_01497 [Jatropha curcas]
		CL6144.Contig3_RNA_mistletoe	gi|657943907|ref|XP_008371450.1|	0	PREDICTED: uncharacterized protein LOC103434860 isoform X1 [Malus domestica]
		Unigene25735_RNA_mistletoe	NA
		Unigene37247_RNA_mistletoe	gi|661893296|emb|CDP03105.1|	4.08e-41	unnamed protein product [Coffea canephora]
		Unigene25781_RNA_mistletoe	gi|694353961|ref|XP_009358295.1|	0	PREDICTED: receptor-like protein kinase HERK 1 [Pyrus x bretschneideri]
miR1024a	14	CL3974.Contig1_RNA_mistletoe	gi|296089094|emb|CBI38797.3|	0	unnamed protein product [Vitis vinifera]
		CL4772.Contig1_RNA_mistletoe	NA
		CL4772.Contig3_RNA_mistletoe	NA
		Unigene22287_RNA_mistletoe	gi|643708749|gb|KDP23665.1|	0	hypothetical protein JCGZ_23498 [Jatropha curcas]
		CL1417.Contig4_RNA_mistletoe	gi|720028149|ref|XP_010264811.1|	2.68e-25	PREDICTED: uncharacterized protein LOC104602728 [Nelumbo nucifera]
		Unigene4384_RNA_mistletoe	gi|657961934|ref|XP_008372562.1|	3.53e-104	PREDICTED: embryonic stem cell-specific 5-hydroxymethylcytosine-binding protein isoform X1 [Malus domestica]
		Unigene18353_RNA_mistletoe	NA
		Unigene16971_RNA_mistletoe	NA
		Unigene32450_RNA_mistletoe	NA
		Unigene11623_RNA_mistletoe	gi|296085574|emb|CBI29306.3|	7.50E-178	unnamed protein product [Vitis vinifera]
		CL3974.Contig2_RNA_mistletoe	gi|296089094|emb|CBI38797.3|	3.14E-167	unnamed protein product [Vitis vinifera]
		CL4772.Contig2_RNA_mistletoe	NA
		Unigene12268_RNA_mistletoe	gi|645243889|ref|XP_008228184.1|	0	PREDICTED: uncharacterized protein LOC103327621 [Prunus mume]
		Unigene26374_RNA_mistletoe	NA
miR1026a	122	Unigene6269_RNA_mistletoe	NA
		Unigene18434_RNA_mistletoe	NA
		CL6765.Contig1_RNA_mistletoe	gi|359489634|ref|XP_002276245.2|	0	PREDICTED: ATP-dependent helicase BRM-like [Vitis vinifera]
		CL2358.Contig17_RNA_mistletoe	gi|225456946|ref|XP_002281557.1|	1.29E-112	PREDICTED: short-chain dehydrogenase TIC 32, chloroplastic [Vitis vinifera] &gt;gi|297733735|emb|CBI14982.3| unnamed protein product [Vitis vinifera]
		CL7883.Contig5_RNA_mistletoe	gi|225461477|ref|XP_002282453.1|	1.31E-101	PREDICTED: putative RNA-binding protein ylmH [Vitis vinifera] &gt;gi|302142996|emb|CBI20291.3| unnamed protein product [Vitis vinifera]
		Unigene31587_RNA_mistletoe	NA
		Unigene23677_RNA_mistletoe	NA
		CL5774.Contig3_RNA_mistletoe	gi|657388355|gb|KEH30305.1|	3.43E-06	pollen Ole e I family allergen [Medicago truncatula]
		CL3287.Contig1_RNA_mistletoe	gi|359491687|ref|XP_003634306.1|	5.77E-96	PREDICTED: zinc finger CCCH domain-containing protein 43 isoform 2 [Vitis vinifera]
		Unigene5714_RNA_mistletoe	NA
		CL2358.Contig14_RNA_mistletoe	gi|225456946|ref|XP_002281557.1|	8.33E-107	PREDICTED: short-chain dehydrogenase TIC 32, chloroplastic [Vitis vinifera] &gt;gi|297733735|emb|CBI14982.3| unnamed protein product [Vitis vinifera]
		CL8325.Contig1_RNA_mistletoe	gi|359490820|ref|XP_002271655.2|	0	PREDICTED: uncharacterized protein LOC100258836 [Vitis vinifera]
		CL2358.Contig5_RNA_mistletoe	gi|225456946|ref|XP_002281557.1|	2.35E-130	PREDICTED: short-chain dehydrogenase TIC 32, chloroplastic [Vitis vinifera] &gt;gi|297733735|emb|CBI14982.3| unnamed protein product [Vitis vinifera]
		Unigene37421_RNA_mistletoe	NA
		Unigene7250_RNA_mistletoe	NA
		CL6449.Contig3_RNA_mistletoe	NA
		Unigene19363_RNA_mistletoe	NA
		Unigene20322_RNA_mistletoe	NA
		CL3287.Contig3_RNA_mistletoe	gi|359491687|ref|XP_003634306.1|	7.03E-96	PREDICTED: zinc finger CCCH domain-containing protein 43 isoform 2 [Vitis vinifera]
		Unigene13724_RNA_mistletoe	NA
		CL221.Contig6_RNA_mistletoe	gi|661892950|emb|CDP03436.1|	4.45E-168	unnamed protein product [Coffea canephora]
		Unigene36709_RNA_mistletoe	gi|720035084|ref|XP_010266924.1|	1.59E-08	PREDICTED: F-box/LRR-repeat protein 10 [Nelumbo nucifera]
		Unigene41935_RNA_mistletoe	gi|661879293|emb|CDP17002.1|	1.88E-42	unnamed protein product [Coffea canephora]
		Unigene28878_RNA_mistletoe	NA
		Unigene901_RNA_mistletoe	gi|720095752|ref|XP_010246776.1|	5.37E-12	PREDICTED: uncharacterized protein LOC104589982 [Nelumbo nucifera]
		CL10128.Contig3_RNA_mistletoe	gi|92885034|gb|ABE87590.1|	6.79E-36	non-LTR retrolelement reverse transcriptase-like protein, related [Medicago truncatula]
		CL2764.Contig1_RNA_mistletoe	gi|359481045|ref|XP_002268626.2|	5.05E-70	PREDICTED: beta-xylosidase/alpha-L-arabinofuranosidase 2-like [Vitis vinifera] &gt;gi|296089342|emb|CBI39114.3| unnamed protein product [Vitis vinifera]
		CL835.Contig6_RNA_mistletoe	gi|641850584|gb|KDO69456.1|	7.85E-12	hypothetical protein CISIN_1g0139731mg [Citrus sinensis]
		Unigene34922_RNA_mistletoe	gi|661877890|emb|CDP18307.1|	1.90E-15	unnamed protein product [Coffea canephora]
		CL2891.Contig2_RNA_mistletoe	gi|296081397|emb|CBI16830.3|	4.49E-108	unnamed protein product [Vitis vinifera]
		CL10691.Contig2_RNA_mistletoe	NA
		CL9442.Contig2_RNA_mistletoe	NA
		CL7883.Contig4_RNA_mistletoe	gi|225461477|ref|XP_002282453.1|	1.33E-101	PREDICTED: putative RNA-binding protein ylmH [Vitis vinifera] &gt;gi|302142996|emb|CBI20291.3| unnamed protein product [Vitis vinifera]
		CL5774.Contig2_RNA_mistletoe	gi|657388355|gb|KEH30305.1|	3.25E-06	pollen Ole e I family allergen [Medicago truncatula]
		Unigene22545_RNA_mistletoe	NA
		Unigene7072_RNA_mistletoe	NA
		Unigene23924_RNA_mistletoe	NA
		Unigene23993_RNA_mistletoe	NA
		Unigene32654_RNA_mistletoe	NA
		Unigene3414_RNA_mistletoe	NA
		CL7883.Contig3_RNA_mistletoe	gi|225461477|ref|XP_002282453.1|	1.06E-106	PREDICTED: putative RNA-binding protein ylmH [Vitis vinifera] &gt;gi|302142996|emb|CBI20291.3| unnamed protein product [Vitis vinifera]
		CL835.Contig2_RNA_mistletoe	gi|643720747|gb|KDP31011.1|	5.74E-16	hypothetical protein JCGZ_11387 [Jatropha curcas]
		Unigene4054_RNA_mistletoe	gi|357488857|ref|XP_003614716.1|	8.58E-17	hypothetical protein MTR_5g058190 [Medicago truncatula]
		Unigene37143_RNA_mistletoe	gi|593799010|ref|XP_007162543.1|	8.93E-24	hypothetical protein PHAVU_001G160900g, partial [Phaseolus vulgaris] &gt;gi|561036007|gb|ESW34537.1| hypothetical protein PHAVU_001G160900g, partial [Phaseolus vulgaris]
		CL2891.Contig4_RNA_mistletoe	gi|645230462|ref|XP_008221947.1|	2.07E-150	PREDICTED: uncharacterized protein LOC103321874 [Prunus mume]
		Unigene23371_RNA_mistletoe	gi|297745850|emb|CBI15906.3|	1.37E-67	unnamed protein product [Vitis vinifera]
		CL5999.Contig1_RNA_mistletoe	gi|590635675|ref|XP_007028685.1|	4.95E-180	JHL06B08.8 protein [Theobroma cacao] &gt;gi|508717290|gb|EOY09187.1| JHL06B08.8 protein [Theobroma cacao]
		CL1931.Contig2_RNA_mistletoe	gi|225460193|ref|XP_002277122.1|	2.01E-162	PREDICTED: queuine tRNA-ribosyltransferase subunit QTRTD1 [Vitis vinifera]
		Unigene41853_RNA_mistletoe	NA
		Unigene3370_RNA_mistletoe	NA
		Unigene22455_RNA_mistletoe	NA
		CL4886.Contig4_RNA_mistletoe	gi|225459364|ref|XP_002285808.1|	0	PREDICTED: acetyl-CoA carboxylase 1-like [Vitis vinifera]
		Unigene25182_RNA_mistletoe	NA
		CL68.Contig1_RNA_mistletoe	gi|225445124|ref|XP_002283858.1|	0	PREDICTED: SNW domain-containing protein 1-like isoform 1 [Vitis vinifera] &gt;gi|359484551|ref|XP_003633120.1| PREDICTED: SNW domain-containing protein 1-like isoform 2 [Vitis vinifera]
		CL2358.Contig22_RNA_mistletoe	gi|225456946|ref|XP_002281557.1|	1.17E-115	PREDICTED: short-chain dehydrogenase TIC 32, chloroplastic [Vitis vinifera] &gt;gi|297733735|emb|CBI14982.3| unnamed protein product [Vitis vinifera]
		Unigene4465_RNA_mistletoe	gi|595967996|ref|XP_007217339.1|	3.96E-17	hypothetical protein PRUPE_ppa020770mg [Prunus persica] &gt;gi|462413489|gb|EMJ18538.1| hypothetical protein PRUPE_ppa020770mg [Prunus persica]
		CL2358.Contig23_RNA_mistletoe	gi|225456946|ref|XP_002281557.1|	2.67E-125	PREDICTED: short-chain dehydrogenase TIC 32, chloroplastic [Vitis vinifera] &gt;gi|297733735|emb|CBI14982.3| unnamed protein product [Vitis vinifera]
		CL3287.Contig2_RNA_mistletoe	gi|359491687|ref|XP_003634306.1|	4.89E-96	PREDICTED: zinc finger CCCH domain-containing protein 43 isoform 2 [Vitis vinifera]
		CL85.Contig4_RNA_mistletoe	gi|357511473|ref|XP_003626025.1|	0	ATP-dependent DNA helicase PIF1 [Medicago truncatula]
		CL1990.Contig2_RNA_mistletoe	gi|359473576|ref|XP_002264955.2|	0	PREDICTED: pre-mRNA-splicing factor ATP-dependent RNA helicase PRP16-like [Vitis vinifera]
		CL1859.Contig1_RNA_mistletoe	gi|113205323|gb|AAT38747.2|	1.88E-98	Polyprotein, putative [Solanum demissum]
		CL2963.Contig2_RNA_mistletoe	NA
		CL6912.Contig4_RNA_mistletoe	gi|657391873|gb|KEH32996.1|	1.12E-09	hypothetical protein MTR_3g012570 [Medicago truncatula]
		CL2358.Contig7_RNA_mistletoe	gi|225456946|ref|XP_002281557.1|	2.22E-125	PREDICTED: short-chain dehydrogenase TIC 32, chloroplastic [Vitis vinifera] &gt;gi|297733735|emb|CBI14982.3| unnamed protein product [Vitis vinifera]
		Unigene14448_RNA_mistletoe	gi|590645333|ref|XP_007031313.1|	2.43E-82	Uncharacterized protein TCM_016763 [Theobroma cacao] &gt;gi|508710342|gb|EOY02239.1| Uncharacterized protein TCM_016763 [Theobroma cacao]
		Unigene37382_RNA_mistletoe	NA
		Unigene7073_RNA_mistletoe	NA
		CL85.Contig2_RNA_mistletoe	gi|357511473|ref|XP_003626025.1|	2.51E-175	ATP-dependent DNA helicase PIF1 [Medicago truncatula]
		CL10691.Contig5_RNA_mistletoe	NA
		Unigene17971_RNA_mistletoe	gi|225446797|ref|XP_002283267.1|	0	PREDICTED: uncharacterized protein LOC100254120 [Vitis vinifera] &gt;gi|302143523|emb|CBI22084.3| unnamed protein product [Vitis vinifera]
		Unigene12375_RNA_mistletoe	NA
		Unigene10208_RNA_mistletoe	NA
		CL835.Contig7_RNA_mistletoe	gi|697111011|ref|XP_009609380.1|	1.69E-14	PREDICTED: LAG1 longevity assurance homolog 2 [Nicotiana tomentosiformis]
		CL4262.Contig1_RNA_mistletoe	NA
		Unigene9756_RNA_mistletoe	gi|657945063|ref|XP_008377870.1|	4.60E-34	PREDICTED: putative ribonuclease H protein At1g65750 [Malus domestica]
		Unigene4022_RNA_mistletoe	gi|300120078|emb|CBK19632.2|	6.17E-06	unnamed protein product [Blastocystis hominis]
		CL10722.Contig1_RNA_mistletoe	gi|590614067|ref|XP_007022832.1|	1.01E-39	Uncharacterized protein TCM_026877 [Theobroma cacao] &gt;gi|508778198|gb|EOY25454.1| Uncharacterized protein TCM_026877 [Theobroma cacao]
		Unigene20223_RNA_mistletoe	gi|225459364|ref|XP_002285808.1|	0	PREDICTED: acetyl-CoA carboxylase 1-like [Vitis vinifera]
		Unigene41726_RNA_mistletoe	gi|698551970|ref|XP_009769483.1|	2.57E-06	PREDICTED: probable serine/threonine-protein kinase At5g41260 [Nicotiana sylvestris]
		Unigene24149_RNA_mistletoe	gi|645234645|ref|XP_008223904.1|	0	PREDICTED: 60S ribosomal protein L4 [Prunus mume]
		Unigene4053_RNA_mistletoe	gi|357488857|ref|XP_003614716.1|	2.40E-19	hypothetical protein MTR_5g058190 [Medicago truncatula]
		CL221.Contig3_RNA_mistletoe	gi|661892950|emb|CDP03436.1|	2.40E-171	unnamed protein product [Coffea canephora]
		Unigene35663_RNA_mistletoe	gi|721649654|ref|XP_010233163.1|	9.58E-06	PREDICTED: proline-rich receptor-like protein kinase PERK2 [Brachypodium distachyon]
		CL8210.Contig2_RNA_mistletoe	gi|359485692|ref|XP_002275342.2|	0	PREDICTED: probable histone-lysine N-methyltransferase ATXR3-like [Vitis vinifera]
		Unigene4235_RNA_mistletoe	NA
		Unigene7430_RNA_mistletoe	gi|719984269|ref|XP_010251020.1|	7.07E-42	PREDICTED: uncharacterized protein LOC104593054 [Nelumbo nucifera]
		CL8872.Contig1_RNA_mistletoe	gi|661882014|emb|CDP14239.1|	1.16E-21	unnamed protein product [Coffea canephora]
		Unigene21220_RNA_mistletoe	gi|698532501|ref|XP_009763076.1|	9.19E-27	PREDICTED: uncharacterized protein LOC104215035 [Nicotiana sylvestris]
		Unigene9967_RNA_mistletoe	gi|593788246|ref|XP_007157162.1|	5.12E-54	hypothetical protein PHAVU_002G047800g [Phaseolus vulgaris] &gt;gi|561030577|gb|ESW29156.1| hypothetical protein PHAVU_002G047800g [Phaseolus vulgaris]
		CL835.Contig1_RNA_mistletoe	gi|661883619|emb|CDP12704.1|	1.43E-07	unnamed protein product [Coffea canephora]
		CL2691.Contig2_RNA_mistletoe	gi|593265338|ref|XP_007134847.1|	4.05E-141	hypothetical protein PHAVU_010G081300g [Phaseolus vulgaris] &gt;gi|561007892|gb|ESW06841.1| hypothetical protein PHAVU_010G081300g [Phaseolus vulgaris]
		CL68.Contig7_RNA_mistletoe	gi|225445124|ref|XP_002283858.1|	0	PREDICTED: SNW domain-containing protein 1-like isoform 1 [Vitis vinifera] &gt;gi|359484551|ref|XP_003633120.1| PREDICTED: SNW domain-containing protein 1-like isoform 2 [Vitis vinifera]
		Unigene27392_RNA_mistletoe	NA
		CL9805.Contig1_RNA_mistletoe	gi|661882014|emb|CDP14239.1|	8.38E-16	unnamed protein product [Coffea canephora]
		Unigene1511_RNA_mistletoe	gi|568822828|ref|XP_006465828.1|	0	PREDICTED: CCAAT/enhancer-binding protein zeta-like [Citrus sinensis]
		Unigene18983_RNA_mistletoe	gi|147843433|emb|CAN82075.1|	3.20E-17	hypothetical protein VITISV_016661 [Vitis vinifera]
		CL1931.Contig3_RNA_mistletoe	gi|225460193|ref|XP_002277122.1|	1.28E-144	PREDICTED: queuine tRNA-ribosyltransferase subunit QTRTD1 [Vitis vinifera]
		CL2358.Contig19_RNA_mistletoe	gi|225456946|ref|XP_002281557.1|	8.05E-120	PREDICTED: short-chain dehydrogenase TIC 32, chloroplastic [Vitis vinifera] &gt;gi|297733735|emb|CBI14982.3| unnamed protein product [Vitis vinifera]
		CL5999.Contig2_RNA_mistletoe	gi|590635675|ref|XP_007028685.1|	5.90E-180	JHL06B08.8 protein [Theobroma cacao] &gt;gi|508717290|gb|EOY09187.1| JHL06B08.8 protein [Theobroma cacao]
		CL68.Contig3_RNA_mistletoe	gi|225445124|ref|XP_002283858.1|	0	PREDICTED: SNW domain-containing protein 1-like isoform 1 [Vitis vinifera] &gt;gi|359484551|ref|XP_003633120.1| PREDICTED: SNW domain-containing protein 1-like isoform 2 [Vitis vinifera]
		Unigene111_RNA_mistletoe	gi|225444694|ref|XP_002277754.1|	0	PREDICTED: ATP-dependent DNA helicase Q-like 3-like [Vitis vinifera]
		CL68.Contig6_RNA_mistletoe	gi|225445124|ref|XP_002283858.1|	0	PREDICTED: SNW domain-containing protein 1-like isoform 1 [Vitis vinifera] &gt;gi|359484551|ref|XP_003633120.1| PREDICTED: SNW domain-containing protein 1-like isoform 2 [Vitis vinifera]
		CL8762.Contig1_RNA_mistletoe	gi|703120293|ref|XP_010102070.1|	4.08E-133	hypothetical protein L484_009013 [Morus notabilis] &gt;gi|587903702|gb|EXB91920.1| hypothetical protein L484_009013 [Morus notabilis]
		CL7883.Contig2_RNA_mistletoe	gi|225461477|ref|XP_002282453.1|	1.04E-106	PREDICTED: putative RNA-binding protein ylmH [Vitis vinifera] &gt;gi|302142996|emb|CBI20291.3| unnamed protein product [Vitis vinifera]
		CL2358.Contig15_RNA_mistletoe	gi|225456946|ref|XP_002281557.1|	3.35E-121	PREDICTED: short-chain dehydrogenase TIC 32, chloroplastic [Vitis vinifera] &gt;gi|297733735|emb|CBI14982.3| unnamed protein product [Vitis vinifera]
		CL8293.Contig1_RNA_mistletoe	gi|152926160|gb|ABS32232.1|	2.01E-126	exocyst complex subunit SEC6 [Carica papaya]
		CL6765.Contig2_RNA_mistletoe	gi|359489634|ref|XP_002276245.2|	0	PREDICTED: ATP-dependent helicase BRM-like [Vitis vinifera]
		Unigene16439_RNA_mistletoe	NA
		Unigene29151_RNA_mistletoe	gi|255580174|ref|XP_002530918.1|	0	Organic cation transporter, putative [Ricinus communis] &gt;gi|223529512|gb|EEF31467.1| Organic cation transporter, putative [Ricinus communis]
		Unigene13439_RNA_mistletoe	gi|703131324|ref|XP_010104853.1|	5.52E-09	hypothetical protein L484_024054 [Morus notabilis] &gt;gi|587914310|gb|EXC02089.1| hypothetical protein L484_024054 [Morus notabilis]
		CL61.Contig1_RNA_mistletoe	NA
		Unigene1255_RNA_mistletoe	NA
		CL10691.Contig3_RNA_mistletoe	NA
		Unigene17812_RNA_mistletoe	NA
		Unigene15500_RNA_mistletoe	NA
		CL5579.Contig2_RNA_mistletoe	gi|225455252|ref|XP_002273024.1|	0	PREDICTED: CDPK-related protein kinase isoform 1 [Vitis vinifera]
		Unigene41596_RNA_mistletoe	NA
		CL7883.Contig1_RNA_mistletoe	gi|225461477|ref|XP_002282453.1|	6.31E-69	PREDICTED: putative RNA-binding protein ylmH [Vitis vinifera] &gt;gi|302142996|emb|CBI20291.3| unnamed protein product [Vitis vinifera]
		Unigene37106_RNA_mistletoe	gi|297738467|emb|CBI27668.3|	1.62E-27	unnamed protein product [Vitis vinifera]
		CL10630.Contig1_RNA_mistletoe	gi|694448280|ref|XP_009350076.1|	0	PREDICTED: elongation factor G-2, chloroplastic-like [Pyrus x bretschneideri]
		CL8762.Contig2_RNA_mistletoe	gi|703120293|ref|XP_010102070.1|	3.57E-152	hypothetical protein L484_009013 [Morus notabilis] &gt;gi|587903702|gb|EXB91920.1| hypothetical protein L484_009013 [Morus notabilis]
		CL85.Contig1_RNA_mistletoe	gi|698519837|ref|XP_009804789.1|	0	PREDICTED: uncharacterized protein LOC104249954 [Nicotiana sylvestris]
miR1028b-3p	6	Unigene15810_RNA_mistletoe	gi|643732536|gb|KDP39632.1|	1.46E-103	hypothetical protein JCGZ_02652 [Jatropha curcas]
		Unigene30363_RNA_mistletoe	NA
		Unigene42889_RNA_mistletoe	NA
		CL3013.Contig1_RNA_mistletoe	NA
		CL3499.Contig2_RNA_mistletoe	gi|703070110|ref|XP_010088702.1|	1.72E-105	Putative NAC domain-containing protein 94 [Morus notabilis] &gt;gi|587846397|gb|EXB36883.1| Putative NAC domain-containing protein 94 [Morus notabilis]
		Unigene2788_RNA_mistletoe	NA
miR1034	15	Unigene37230_RNA_mistletoe	gi|255561258|ref|XP_002521640.1|	3.62E-10	Serine carboxypeptidase, putative [Ricinus communis] &gt;gi|223539152|gb|EEF40747.1| Serine carboxypeptidase, putative [Ricinus communis]
		CL7202.Contig1_RNA_mistletoe	NA
		Unigene2410_RNA_mistletoe	gi|661881568|emb|CDP14728.1|	4.52E-13	unnamed protein product [Coffea canephora]
		Unigene16492_RNA_mistletoe	gi|225461317|ref|XP_002281748.1|	0	PREDICTED: myosin-J heavy chain-like [Vitis vinifera]
		CL1586.Contig1_RNA_mistletoe	gi|470123453|ref|XP_004297740.1|	4.53E-76	PREDICTED: ENHANCER OF AG-4 protein 2-like [Fragaria vesca subsp. vesca]
		Unigene40681_RNA_mistletoe	gi|357475319|ref|XP_003607945.1|	8.85E-23	Helicase-like protein [Medicago truncatula]
		CL6784.Contig2_RNA_mistletoe	gi|661881651|emb|CDP14811.1|	0	unnamed protein product [Coffea canephora]
		CL1586.Contig2_RNA_mistletoe	gi|470123453|ref|XP_004297740.1|	1.24E-61	PREDICTED: ENHANCER OF AG-4 protein 2-like [Fragaria vesca subsp. vesca]
		CL380.Contig4_RNA_mistletoe	gi|698530530|ref|XP_009762088.1|	3.03E-124	PREDICTED: uncharacterized protein LOC104214157, partial [Nicotiana sylvestris]
		Unigene23132_RNA_mistletoe	NA
		CL7302.Contig1_RNA_mistletoe	NA
		CL380.Contig3_RNA_mistletoe	gi|698530530|ref|XP_009762088.1|	4.40E-124	PREDICTED: uncharacterized protein LOC104214157, partial [Nicotiana sylvestris]
		CL380.Contig5_RNA_mistletoe	gi|698530530|ref|XP_009762088.1|	4.76E-124	PREDICTED: uncharacterized protein LOC104214157, partial [Nicotiana sylvestris]
		Unigene18996_RNA_mistletoe	NA
		CL10407.Contig2_RNA_mistletoe	gi|590689690|ref|XP_007043298.1|	2.05E-61	Peptidoglycan-binding LysM domain-containing protein, putative isoform 2 [Theobroma cacao] &gt;gi|508707233|gb|EOX99129.1| Peptidoglycan-binding LysM domain-containing protein, putative isoform 2 [Theobroma cacao]
miR1036-3p	6	CL6830.Contig1_RNA_mistletoe	gi|225447633|ref|XP_002274469.1|	0	PREDICTED: external NADH-ubiquinone oxidoreductase 2, mitochondrial [Vitis vinifera] &gt;gi|296084969|emb|CBI28384.3| unnamed protein product [Vitis vinifera]
		CL6830.Contig3_RNA_mistletoe	gi|225447633|ref|XP_002274469.1|	0	PREDICTED: external NADH-ubiquinone oxidoreductase 2, mitochondrial [Vitis vinifera] &gt;gi|296084969|emb|CBI28384.3| unnamed protein product [Vitis vinifera]
		CL6830.Contig2_RNA_mistletoe	gi|225447633|ref|XP_002274469.1|	0	PREDICTED: external NADH-ubiquinone oxidoreductase 2, mitochondrial [Vitis vinifera] &gt;gi|296084969|emb|CBI28384.3| unnamed protein product [Vitis vinifera]
		Unigene10476_RNA_mistletoe	gi|720060662|ref|XP_010274931.1|	9.89E-173	PREDICTED: malate dehydrogenase, chloroplastic [Nelumbo nucifera]
		CL10288.Contig1_RNA_mistletoe	gi|694428003|ref|XP_009341595.1|	1.58E-10	PREDICTED: uncharacterized protein LOC103933633 [Pyrus x bretschneideri]
		CL3011.Contig1_RNA_mistletoe	gi|595868231|ref|XP_007211991.1|	9.18E-103	hypothetical protein PRUPE_ppa011035mg [Prunus persica] &gt;gi|462407856|gb|EMJ13190.1| hypothetical protein PRUPE_ppa011035mg [Prunus persica]
miR1039-3p	27	CL5099.Contig5_RNA_mistletoe	gi|661894366|emb|CDP02807.1|	1.54E-113	unnamed protein product [Coffea canephora]
		CL10101.Contig1_RNA_mistletoe	gi|676385245|ref|XP_009035901.1|	3.39E-18	hypothetical protein AURANDRAFT_71291, partial [Aureococcus anophagefferens] &gt;gi|323454001|gb|EGB09872.1| hypothetical protein AURANDRAFT_71291, partial [Aureococcus anophagefferens]
		Unigene2931_RNA_mistletoe	gi|296085816|emb|CBI31140.3|	2.93E-61	unnamed protein product [Vitis vinifera]
		Unigene18658_RNA_mistletoe	NA
		CL1646.Contig4_RNA_mistletoe	gi|669028477|emb|CDM82292.1|	4.16E-22	unnamed protein product [Triticum aestivum]
		CL5099.Contig4_RNA_mistletoe	gi|661894366|emb|CDP02807.1|	5.08E-114	unnamed protein product [Coffea canephora]
		CL10101.Contig2_RNA_mistletoe	gi|676379663|ref|XP_009033110.1|	7.70E-14	hypothetical protein AURANDRAFT_70714, partial [Aureococcus anophagefferens] &gt;gi|323456144|gb|EGB12011.1| hypothetical protein AURANDRAFT_70714, partial [Aureococcus anophagefferens]
		CL6934.Contig3_RNA_mistletoe	gi|700194898|gb|KGN50075.1|	1.62E-09	hypothetical protein Csa_5G152900 [Cucumis sativus]
		Unigene10363_RNA_mistletoe	gi|590598478|ref|XP_007018907.1|	6.93E-20	Uncharacterized protein TCM_034998 [Theobroma cacao] &gt;gi|508724235|gb|EOY16132.1| Uncharacterized protein TCM_034998 [Theobroma cacao]
		Unigene28789_RNA_mistletoe	NA
		Unigene6192_RNA_mistletoe	gi|255071203|ref|XP_002507683.1|	1.28E-14	predicted protein [Micromonas sp. RCC299] &gt;gi|226522958|gb|ACO68941.1| predicted protein [Micromonas sp. RCC299]
		Unigene1424_RNA_mistletoe	gi|449477241|ref|XP_004154969.1|	2.01E-65	PREDICTED: uncharacterized protein LOC101226861 [Cucumis sativus]
		Unigene25760_RNA_mistletoe	gi|595829138|ref|XP_007205814.1|	2.81E-44	hypothetical protein PRUPE_ppa010779mg [Prunus persica] &gt;gi|462401456|gb|EMJ07013.1| hypothetical protein PRUPE_ppa010779mg [Prunus persica]
		CL5099.Contig6_RNA_mistletoe	gi|661894366|emb|CDP02807.1|	4.96E-114	unnamed protein product [Coffea canephora]
		Unigene37443_RNA_mistletoe	gi|225469185|ref|XP_002275624.1|	7.77E-81	PREDICTED: oxygen-evolving enhancer protein 3-2, chloroplastic [Vitis vinifera]
		Unigene6387_RNA_mistletoe	gi|595818521|ref|XP_007204365.1|	6.28E-121	hypothetical protein PRUPE_ppa007278mg [Prunus persica] &gt;gi|462399896|gb|EMJ05564.1| hypothetical protein PRUPE_ppa007278mg [Prunus persica]
		Unigene8005_RNA_mistletoe	gi|703120137|ref|XP_010102032.1|	1.34E-58	hypothetical protein L484_016324 [Morus notabilis] &gt;gi|587903019|gb|EXB91252.1| hypothetical protein L484_016324 [Morus notabilis]
		CL6934.Contig1_RNA_mistletoe	gi|629107996|gb|KCW73142.1|	9.59E-23	hypothetical protein EUGRSUZ_E01595 [Eucalyptus grandis]
		Unigene14802_RNA_mistletoe	gi|641844375|gb|KDO63269.1|	4.12E-78	hypothetical protein CISIN_1g027328mg [Citrus sinensis]
		CL6934.Contig2_RNA_mistletoe	gi|700194898|gb|KGN50075.1|	1.28E-09	hypothetical protein Csa_5G152900 [Cucumis sativus]
		Unigene29273_RNA_mistletoe	NA
		CL6934.Contig4_RNA_mistletoe	gi|700194898|gb|KGN50075.1|	2.33E-09	hypothetical protein Csa_5G152900 [Cucumis sativus]
		CL3559.Contig1_RNA_mistletoe	gi|359480142|ref|XP_002269196.2|	0	PREDICTED: uncharacterized protein LOC100267035 [Vitis vinifera]
		Unigene10124_RNA_mistletoe	NA
		Unigene17961_RNA_mistletoe	gi|566193899|ref|XP_006377394.1|	1.35E-83	zinc finger family protein [Populus trichocarpa] &gt;gi|550327683|gb|ERP55191.1| zinc finger family protein [Populus trichocarpa]
		CL1646.Contig5_RNA_mistletoe	gi|604297504|gb|EYU17717.1|	2.01E-31	hypothetical protein MIMGU_mgv1a001480mg [Erythranthe guttata]
		Unigene34193_RNA_mistletoe	gi|641845680|gb|KDO64566.1|	2.23E-42	hypothetical protein CISIN_1g0108331mg, partial [Citrus sinensis]
miR1044-3p	129	CL465.Contig9_RNA_mistletoe	gi|659115371|ref|XP_008457523.1|	9.58E-09	PREDICTED: 125 kDa kinesin-related protein-like [Cucumis melo]
		Unigene12783_RNA_mistletoe	NA
		Unigene25259_RNA_mistletoe	NA
		CL10093.Contig2_RNA_mistletoe	NA
		CL5434.Contig2_RNA_mistletoe	gi|568872555|ref|XP_006489433.1|	0	PREDICTED: type I inositol 1,4,5-trisphosphate 5-phosphatase CVP2-like [Citrus sinensis] &gt;gi|641855738|gb|KDO74518.1| hypothetical protein CISIN_1g008037mg [Citrus sinensis] &gt;gi|641855739|gb|KDO74519.1| hypothetical protein CISIN_1g008037mg [Citrus sinensis]
		Unigene4170_RNA_mistletoe	gi|449533832|ref|XP_004173875.1|	0	PREDICTED: DNA-directed RNA polymerase subunit alpha-like [Cucumis sativus]
		CL9233.Contig2_RNA_mistletoe	gi|593488805|ref|XP_007141270.1|	9.25E-52	hypothetical protein PHAVU_008G181900g [Phaseolus vulgaris] &gt;gi|593488807|ref|XP_007141271.1| hypothetical protein PHAVU_008G181900g [Phaseolus vulgaris] &gt;gi|561014403|gb|ESW13264.1| hypothetical protein PHAVU_008G181900g [Phaseolus vulgaris] &gt;gi|561014404|gb|ESW13265.1| hypothetical protein PHAVU_008G181900g [Phaseolus vulgaris]
		Unigene4832_RNA_mistletoe	gi|702457957|ref|XP_010027409.1|	1.14E-14	PREDICTED: uncharacterized protein LOC104417910 [Eucalyptus grandis]
		CL2656.Contig4_RNA_mistletoe	gi|703150856|ref|XP_010109968.1|	1.18E-164	Serine/threonine-protein kinase [Morus notabilis] &gt;gi|587938207|gb|EXC24964.1| Serine/threonine-protein kinase [Morus notabilis]
		Unigene36631_RNA_mistletoe	NA
		CL10633.Contig1_RNA_mistletoe	NA
		Unigene37106_RNA_mistletoe	gi|297738467|emb|CBI27668.3|	1.62E-27	unnamed protein product [Vitis vinifera]
		CL465.Contig10_RNA_mistletoe	gi|659115371|ref|XP_008457523.1|	4.36E-08	PREDICTED: 125 kDa kinesin-related protein-like [Cucumis melo]
		CL5688.Contig2_RNA_mistletoe	gi|357472507|ref|XP_003606538.1|	6.90E-14	hypothetical protein MTR_4g061520 [Medicago truncatula]
		Unigene14855_RNA_mistletoe	gi|255567297|ref|XP_002524629.1|	0	chaperonin containing t-complex protein 1, alpha subunit, tcpa, putative [Ricinus communis] &gt;gi|223536098|gb|EEF37754.1| chaperonin containing t-complex protein 1, alpha subunit, tcpa, putative [Ricinus communis]
		CL647.Contig1_RNA_mistletoe	NA
		Unigene5488_RNA_mistletoe	gi|357488857|ref|XP_003614716.1|	2.88E-22	hypothetical protein MTR_5g058190 [Medicago truncatula]
		CL7536.Contig2_RNA_mistletoe	gi|645255991|ref|XP_008233749.1|	7.75E-47	PREDICTED: uncharacterized protein LOC103332775 [Prunus mume]
		Unigene12682_RNA_mistletoe	NA
		Unigene5507_RNA_mistletoe	gi|359473065|ref|XP_002285117.2|	0	PREDICTED: histidine kinase 4-like [Vitis vinifera]
		CL8398.Contig1_RNA_mistletoe	gi|225457759|ref|XP_002263592.1|	0	PREDICTED: vacuolar protein sorting-associated protein 45 homolog [Vitis vinifera] &gt;gi|302142769|emb|CBI19972.3| unnamed protein product [Vitis vinifera]
		CL15.Contig11_RNA_mistletoe	NA
		Unigene30965_RNA_mistletoe	gi|661873446|emb|CDP20930.1|	1.43E-09	unnamed protein product [Coffea canephora]
		Unigene35663_RNA_mistletoe	gi|721649654|ref|XP_010233163.1|	9.58E-06	PREDICTED: proline-rich receptor-like protein kinase PERK2 [Brachypodium distachyon]
		Unigene164_RNA_mistletoe	gi|566205332|ref|XP_006374093.1|	0	RNA helicase family protein [Populus trichocarpa] &gt;gi|550321716|gb|ERP51890.1| RNA helicase family protein [Populus trichocarpa]
		CL5434.Contig1_RNA_mistletoe	gi|568872555|ref|XP_006489433.1|	0	PREDICTED: type I inositol 1,4,5-trisphosphate 5-phosphatase CVP2-like [Citrus sinensis] &gt;gi|641855738|gb|KDO74518.1| hypothetical protein CISIN_1g008037mg [Citrus sinensis] &gt;gi|641855739|gb|KDO74519.1| hypothetical protein CISIN_1g008037mg [Citrus sinensis]
		CL9442.Contig2_RNA_mistletoe	NA
		CL5549.Contig1_RNA_mistletoe	gi|720004630|ref|XP_010257392.1|	2.45E-106	PREDICTED: 60S ribosomal protein L6-like [Nelumbo nucifera]
		CL2656.Contig1_RNA_mistletoe	gi|645233476|ref|XP_008223365.1|	0	PREDICTED: RGS domain-containing serine/threonine-protein kinase A-like [Prunus mume]
		CL9143.Contig10_RNA_mistletoe	gi|297738015|emb|CBI27216.3|	1.37E-90	unnamed protein product [Vitis vinifera]
		Unigene10951_RNA_mistletoe	NA
		CL9233.Contig5_RNA_mistletoe	gi|659088324|ref|XP_008444920.1|	1.29E-51	PREDICTED: uncharacterized protein LOC103488121 [Cucumis melo] &gt;gi|659088326|ref|XP_008444921.1| PREDICTED: uncharacterized protein LOC103488121 [Cucumis melo]
		Unigene23366_RNA_mistletoe	NA
		Unigene42753_RNA_mistletoe	NA
		CL303.Contig2_RNA_mistletoe	gi|297724391|ref|NP_001174559.1|	3.21E-06	Os06g0105200 [Oryza sativa Japonica Group] &gt;gi|255676639|dbj|BAH93287.1| Os06g0105200, partial [Oryza sativa Japonica Group]
		CL5607.Contig1_RNA_mistletoe	NA
		CL4571.Contig2_RNA_mistletoe	NA
		CL1331.Contig1_RNA_mistletoe	NA
		CL8398.Contig2_RNA_mistletoe	gi|225457759|ref|XP_002263592.1|	0	PREDICTED: vacuolar protein sorting-associated protein 45 homolog [Vitis vinifera] &gt;gi|302142769|emb|CBI19972.3| unnamed protein product [Vitis vinifera]
		Unigene9533_RNA_mistletoe	NA
		CL5204.Contig1_RNA_mistletoe	gi|359472695|ref|XP_002279073.2|	0	PREDICTED: uncharacterized protein LOC100247382 [Vitis vinifera]
		CL9143.Contig3_RNA_mistletoe	gi|297738015|emb|CBI27216.3|	0	unnamed protein product [Vitis vinifera]
		Unigene17028_RNA_mistletoe	gi|224075938|ref|XP_002304837.1|	6.61E-171	hypothetical protein POPTR_0003s18570g [Populus trichocarpa] &gt;gi|222842269|gb|EEE79816.1| hypothetical protein POPTR_0003s18570g [Populus trichocarpa]
		Unigene14905_RNA_mistletoe	gi|643733827|gb|KDP40670.1|	0	hypothetical protein JCGZ_24669 [Jatropha curcas]
		CL10003.Contig2_RNA_mistletoe	NA
		Unigene5005_RNA_mistletoe	NA
		CL3340.Contig6_RNA_mistletoe	gi|590590119|ref|XP_007016643.1|	2.66E-144	DNA repair (Rad51) family protein isoform 1 [Theobroma cacao] &gt;gi|590590126|ref|XP_007016645.1| DNA repair (Rad51) family protein isoform 1 [Theobroma cacao] &gt;gi|508787006|gb|EOY34262.1| DNA repair (Rad51) family protein isoform 1 [Theobroma cacao] &gt;gi|508787008|gb|EOY34264.1| DNA repair (Rad51) family protein isoform 1 [Theobroma cacao]
		CL649.Contig1_RNA_mistletoe	NA
		CL465.Contig11_RNA_mistletoe	gi|659115371|ref|XP_008457523.1|	1.01E-08	PREDICTED: 125 kDa kinesin-related protein-like [Cucumis melo]
		CL10432.Contig2_RNA_mistletoe	gi|694437149|ref|XP_009345628.1|	3.79E-167	PREDICTED: PTI1-like tyrosine-protein kinase 1 isoform X1 [Pyrus x bretschneideri] &gt;gi|694437155|ref|XP_009345630.1| PREDICTED: PTI1-like tyrosine-protein kinase 1 isoform X1 [Pyrus x bretschneideri]
		CL9233.Contig1_RNA_mistletoe	gi|593488805|ref|XP_007141270.1|	7.58E-52	hypothetical protein PHAVU_008G181900g [Phaseolus vulgaris] &gt;gi|593488807|ref|XP_007141271.1| hypothetical protein PHAVU_008G181900g [Phaseolus vulgaris] &gt;gi|561014403|gb|ESW13264.1| hypothetical protein PHAVU_008G181900g [Phaseolus vulgaris] &gt;gi|561014404|gb|ESW13265.1| hypothetical protein PHAVU_008G181900g [Phaseolus vulgaris]
		CL1316.Contig3_RNA_mistletoe	gi|661882052|emb|CDP14277.1|	2.83E-20	unnamed protein product [Coffea canephora]
		Unigene37195_RNA_mistletoe	NA
		CL6648.Contig1_RNA_mistletoe	gi|225437302|ref|XP_002263425.1|	4.70E-111	PREDICTED: uncharacterized protein LOC100245310 [Vitis vinifera] &gt;gi|297743856|emb|CBI36826.3| unnamed protein product [Vitis vinifera]
		CL7903.Contig3_RNA_mistletoe	gi|359474728|ref|XP_003631523.1|	1.44E-43	PREDICTED: uncharacterized protein LOC100854852 [Vitis vinifera] &gt;gi|296085469|emb|CBI29201.3| unnamed protein product [Vitis vinifera]
		CL7903.Contig2_RNA_mistletoe	gi|658039282|ref|XP_008355212.1|	6.61E-15	PREDICTED: uncharacterized protein LOC103418881 [Malus domestica]
		CL6648.Contig2_RNA_mistletoe	gi|225437302|ref|XP_002263425.1|	0	PREDICTED: uncharacterized protein LOC100245310 [Vitis vinifera] &gt;gi|297743856|emb|CBI36826.3| unnamed protein product [Vitis vinifera]
		CL6722.Contig10_RNA_mistletoe	gi|470101299|ref|XP_004287112.1|	3.71E-62	PREDICTED: VAMP-like protein YKT61-like isoform 1 [Fragaria vesca subsp. vesca]
		Unigene4646_RNA_mistletoe	NA
		CL2459.Contig2_RNA_mistletoe	gi|661886259|emb|CDP10181.1|	1.03E-38	unnamed protein product [Coffea canephora]
		Unigene24285_RNA_mistletoe	NA
		CL465.Contig5_RNA_mistletoe	gi|659115371|ref|XP_008457523.1|	3.40E-08	PREDICTED: 125 kDa kinesin-related protein-like [Cucumis melo]
		Unigene12346_RNA_mistletoe	gi|225456751|ref|XP_002275944.1|	3.82E-146	PREDICTED: activating signal cointegrator 1 [Vitis vinifera] &gt;gi|297733988|emb|CBI15235.3| unnamed protein product [Vitis vinifera]
		Unigene37084_RNA_mistletoe	NA
		Unigene23160_RNA_mistletoe	NA
		CL9203.Contig3_RNA_mistletoe	NA
		CL10093.Contig1_RNA_mistletoe	gi|302847797|ref|XP_002955432.1|	6.06E-06	hypothetical protein VOLCADRAFT_96399 [Volvox carteri f. nagariensis] &gt;gi|300259274|gb|EFJ43503.1| hypothetical protein VOLCADRAFT_96399 [Volvox carteri f. nagariensis]
		Unigene5563_RNA_mistletoe	gi|697118296|ref|XP_009613071.1|	2.16E-13	PREDICTED: uncharacterized protein LOC104106272 [Nicotiana tomentosiformis]
		Unigene28877_RNA_mistletoe	NA
		Unigene33446_RNA_mistletoe	NA
		CL3359.Contig4_RNA_mistletoe	gi|702236757|ref|XP_010045714.1|	7.36E-158	PREDICTED: probable fructokinase-1 [Eucalyptus grandis] &gt;gi|629123294|gb|KCW87719.1| hypothetical protein EUGRSUZ_A00095 [Eucalyptus grandis]
		CL10003.Contig3_RNA_mistletoe	NA
		CL303.Contig1_RNA_mistletoe	NA
		Unigene10694_RNA_mistletoe	gi|225435782|ref|XP_002285741.1|	5.82E-35	PREDICTED: 60S ribosomal protein L4-1 [Vitis vinifera]
		Unigene17309_RNA_mistletoe	gi|590627453|ref|XP_007026454.1|	2.07E-32	Uncharacterized protein TCM_030494 [Theobroma cacao] &gt;gi|508781820|gb|EOY29076.1| Uncharacterized protein TCM_030494 [Theobroma cacao]
		CL8398.Contig4_RNA_mistletoe	gi|225457759|ref|XP_002263592.1|	0	PREDICTED: vacuolar protein sorting-associated protein 45 homolog [Vitis vinifera] &gt;gi|302142769|emb|CBI19972.3| unnamed protein product [Vitis vinifera]
		CL1176.Contig1_RNA_mistletoe	NA
		Unigene22285_RNA_mistletoe	gi|702474842|ref|XP_010031670.1|	0	PREDICTED: cyclin-dependent kinase C-2-like [Eucalyptus grandis] &gt;gi|629084679|gb|KCW51036.1| hypothetical protein EUGRSUZ_J00650 [Eucalyptus grandis]
		CL7903.Contig1_RNA_mistletoe	gi|359474728|ref|XP_003631523.1|	7.07E-37	PREDICTED: uncharacterized protein LOC100854852 [Vitis vinifera] &gt;gi|296085469|emb|CBI29201.3| unnamed protein product [Vitis vinifera]
		CL5307.Contig1_RNA_mistletoe	gi|661882014|emb|CDP14239.1|	9.21E-08	unnamed protein product [Coffea canephora]
		CL465.Contig15_RNA_mistletoe	gi|659115371|ref|XP_008457523.1|	3.58E-08	PREDICTED: 125 kDa kinesin-related protein-like [Cucumis melo]
		CL8398.Contig3_RNA_mistletoe	gi|225457759|ref|XP_002263592.1|	0	PREDICTED: vacuolar protein sorting-associated protein 45 homolog [Vitis vinifera] &gt;gi|302142769|emb|CBI19972.3| unnamed protein product [Vitis vinifera]
		Unigene17308_RNA_mistletoe	gi|661882014|emb|CDP14239.1|	2.41E-39	unnamed protein product [Coffea canephora]
		CL2690.Contig2_RNA_mistletoe	NA
		CL9233.Contig3_RNA_mistletoe	gi|659088324|ref|XP_008444920.1|	1.14E-51	PREDICTED: uncharacterized protein LOC103488121 [Cucumis melo] &gt;gi|659088326|ref|XP_008444921.1| PREDICTED: uncharacterized protein LOC103488121 [Cucumis melo]
		Unigene27657_RNA_mistletoe	gi|595829471|ref|XP_007205881.1|	5.07E-111	hypothetical protein PRUPE_ppa011284mg [Prunus persica] &gt;gi|645218021|ref|XP_008228618.1| PREDICTED: 60S ribosomal protein L10a-1-like [Prunus mume] &gt;gi|462401523|gb|EMJ07080.1| hypothetical protein PRUPE_ppa011284mg [Prunus persica]
		CL8266.Contig1_RNA_mistletoe	gi|595829899|ref|XP_007205960.1|	1.85E-48	hypothetical protein PRUPE_ppa012003mg [Prunus persica] &gt;gi|462401602|gb|EMJ07159.1| hypothetical protein PRUPE_ppa012003mg [Prunus persica]
		CL2656.Contig2_RNA_mistletoe	gi|703150856|ref|XP_010109968.1|	2.15E-176	Serine/threonine-protein kinase [Morus notabilis] &gt;gi|587938207|gb|EXC24964.1| Serine/threonine-protein kinase [Morus notabilis]
		Unigene31967_RNA_mistletoe	gi|225445951|ref|XP_002264547.1|	0	PREDICTED: uncharacterized membrane protein At1g16860 [Vitis vinifera] &gt;gi|147844463|emb|CAN82086.1| hypothetical protein VITISV_031055 [Vitis vinifera]
		CL3340.Contig3_RNA_mistletoe	gi|502082384|ref|XP_004487150.1|	6.84E-134	PREDICTED: DNA repair protein RAD51 homolog 2-like isoform X1 [Cicer arietinum]
		CL3340.Contig4_RNA_mistletoe	gi|590590119|ref|XP_007016643.1|	1.33E-105	DNA repair (Rad51) family protein isoform 1 [Theobroma cacao] &gt;gi|590590126|ref|XP_007016645.1| DNA repair (Rad51) family protein isoform 1 [Theobroma cacao] &gt;gi|508787006|gb|EOY34262.1| DNA repair (Rad51) family protein isoform 1 [Theobroma cacao] &gt;gi|508787008|gb|EOY34264.1| DNA repair (Rad51) family protein isoform 1 [Theobroma cacao]
		CL10198.Contig1_RNA_mistletoe	NA
		CL5204.Contig2_RNA_mistletoe	gi|359472695|ref|XP_002279073.2|	0	PREDICTED: uncharacterized protein LOC100247382 [Vitis vinifera]
		CL7111.Contig1_RNA_mistletoe	gi|225456459|ref|XP_002284444.1|	3.18E-176	PREDICTED: V-type proton ATPase subunit C [Vitis vinifera] &gt;gi|297734491|emb|CBI15738.3| unnamed protein product [Vitis vinifera]
		Unigene4000_RNA_mistletoe	NA
		Unigene31501_RNA_mistletoe	gi|1167523|dbj|BAA11674.1|	1.55E-11	unnamed protein product [Nicotiana tabacum]
		CL9143.Contig4_RNA_mistletoe	gi|297738015|emb|CBI27216.3|	0	unnamed protein product [Vitis vinifera]
		Unigene38099_RNA_mistletoe	NA
		CL9143.Contig6_RNA_mistletoe	gi|297738015|emb|CBI27216.3|	9.30E-158	unnamed protein product [Vitis vinifera]
		CL9442.Contig3_RNA_mistletoe	NA
		CL1095.Contig1_RNA_mistletoe	NA
		CL465.Contig6_RNA_mistletoe	gi|659115371|ref|XP_008457523.1|	4.15E-08	PREDICTED: 125 kDa kinesin-related protein-like [Cucumis melo]
		CL647.Contig2_RNA_mistletoe	NA
		Unigene24639_RNA_mistletoe	NA
		CL7536.Contig1_RNA_mistletoe	gi|641850123|gb|KDO68996.1|	3.75E-53	hypothetical protein CISIN_1g028590mg [Citrus sinensis]
		CL10003.Contig4_RNA_mistletoe	NA
		Unigene36127_RNA_mistletoe	gi|703152891|ref|XP_010110539.1|	1.11E-154	hypothetical protein L484_023373 [Morus notabilis] &gt;gi|587940136|gb|EXC26757.1| hypothetical protein L484_023373 [Morus notabilis]
		Unigene42692_RNA_mistletoe	gi|672112432|ref|XP_008805763.1|	1.90E-19	PREDICTED: uncharacterized protein LOC103718624 [Phoenix dactylifera]
		CL5607.Contig2_RNA_mistletoe	NA
		CL9143.Contig5_RNA_mistletoe	gi|297738015|emb|CBI27216.3|	0	unnamed protein product [Vitis vinifera]
		CL10432.Contig1_RNA_mistletoe	gi|703102560|ref|XP_010097495.1|	0	PTI1-like tyrosine-protein kinase 3 [Morus notabilis] &gt;gi|587879723|gb|EXB68686.1| PTI1-like tyrosine-protein kinase 3 [Morus notabilis]
		Unigene34436_RNA_mistletoe	gi|659104118|ref|XP_008452813.1|	2.58E-30	PREDICTED: probable protein phosphatase 2C 59 [Cucumis melo]
		CL2242.Contig2_RNA_mistletoe	gi|604321153|gb|EYU31793.1|	0	hypothetical protein MIMGU_mgv1a024913mg [Erythranthe guttata]
		Unigene31888_RNA_mistletoe	gi|225438920|ref|XP_002279290.1|	0	PREDICTED: tetratricopeptide repeat protein 13-like [Vitis vinifera]
		CL6648.Contig3_RNA_mistletoe	gi|225437302|ref|XP_002263425.1|	0	PREDICTED: uncharacterized protein LOC100245310 [Vitis vinifera] &gt;gi|297743856|emb|CBI36826.3| unnamed protein product [Vitis vinifera]
		CL10003.Contig1_RNA_mistletoe	NA
		CL10474.Contig1_RNA_mistletoe	gi|225455286|ref|XP_002274585.1|	1.39E-152	PREDICTED: vacuolar protein sorting-associated protein 26-like [Vitis vinifera]
		CL8839.Contig4_RNA_mistletoe	gi|470115908|ref|XP_004294133.1|	3.62E-13	PREDICTED: protein FAM206A-like [Fragaria vesca subsp. vesca]
		CL10198.Contig2_RNA_mistletoe	NA
		Unigene16228_RNA_mistletoe	NA
		Unigene7687_RNA_mistletoe	NA
		CL10524.Contig1_RNA_mistletoe	NA
		Unigene43241_RNA_mistletoe	NA
		Unigene9515_RNA_mistletoe	gi|571461833|ref|XP_006582117.1|	2.89E-18	PREDICTED: probable LRR receptor-like serine/threonine-protein kinase At1g53430-like [Glycine max]
		CL9203.Contig2_RNA_mistletoe	NA
		CL9442.Contig1_RNA_mistletoe	NA
		CL9879.Contig2_RNA_mistletoe	gi|359488450|ref|XP_002275233.2|	0	PREDICTED: acyltransferase-like protein At3g26840, chloroplastic-like [Vitis vinifera] &gt;gi|296082299|emb|CBI21304.3| unnamed protein product [Vitis vinifera]
		Unigene42052_RNA_mistletoe	gi|460400441|ref|XP_004245743.1|	3.91E-07	PREDICTED: uncharacterized protein LOC101248807 [Solanum lycopersicum]
		CL2656.Contig3_RNA_mistletoe	gi|645233476|ref|XP_008223365.1|	0	PREDICTED: RGS domain-containing serine/threonine-protein kinase A-like [Prunus mume]
miR1046-5p	15	CL3479.Contig8_RNA_mistletoe	gi|470139726|ref|XP_004305597.1|	1.42E-54	PREDICTED: endonuclease V-like [Fragaria vesca subsp. vesca]
		CL3479.Contig7_RNA_mistletoe	gi|470139726|ref|XP_004305597.1|	4.52E-50	PREDICTED: endonuclease V-like [Fragaria vesca subsp. vesca]
		CL453.Contig4_RNA_mistletoe	NA
		Unigene22477_RNA_mistletoe	NA
		CL10565.Contig5_RNA_mistletoe	gi|658061621|ref|XP_008366684.1|	6.66E-130	PREDICTED: uncharacterized protein LOC103430323 [Malus domestica]
		CL3479.Contig3_RNA_mistletoe	gi|296081816|emb|CBI20821.3|	1.52E-83	unnamed protein product [Vitis vinifera]
		CL3479.Contig6_RNA_mistletoe	gi|470139726|ref|XP_004305597.1|	3.25E-50	PREDICTED: endonuclease V-like [Fragaria vesca subsp. vesca]
		CL3479.Contig1_RNA_mistletoe	gi|225429878|ref|XP_002281010.1|	6.43E-89	PREDICTED: endonuclease V-like [Vitis vinifera]
		CL10325.Contig1_RNA_mistletoe	NA
		CL453.Contig2_RNA_mistletoe	NA
		Unigene41375_RNA_mistletoe	gi|359486945|ref|XP_002264960.2|	0	PREDICTED: uncharacterized protein LOC100248981 [Vitis vinifera]
		CL10565.Contig4_RNA_mistletoe	gi|658061621|ref|XP_008366684.1|	5.49E-132	PREDICTED: uncharacterized protein LOC103430323 [Malus domestica]
		CL3479.Contig2_RNA_mistletoe	gi|470139726|ref|XP_004305597.1|	1.04E-54	PREDICTED: endonuclease V-like [Fragaria vesca subsp. vesca]
		CL7136.Contig2_RNA_mistletoe	NA
		Unigene34383_RNA_mistletoe	gi|225441943|ref|XP_002264267.1|	0	PREDICTED: phytoene dehydrogenase, chloroplastic/chromoplastic [Vitis vinifera] &gt;gi|297742914|emb|CBI35781.3| unnamed protein product [Vitis vinifera]
miR1048-5p	5	Unigene26396_RNA_mistletoe	gi|719968713|ref|XP_010266256.1|	0	PREDICTED: uncharacterized protein LOC104603800 [Nelumbo nucifera]
		CL858.Contig2_RNA_mistletoe	NA
		CL858.Contig1_RNA_mistletoe	gi|703143121|ref|XP_010107930.1|	6.64E-90	Methylcrotonoyl-CoA carboxylase beta chain [Morus notabilis] &gt;gi|587930201|gb|EXC17330.1| Methylcrotonoyl-CoA carboxylase beta chain [Morus notabilis]
		CL858.Contig4_RNA_mistletoe	gi|224103609|ref|XP_002313120.1|	2.35E-126	Methylcrotonyl-CoA carboxylase beta chain family protein [Populus trichocarpa] &gt;gi|222849528|gb|EEE87075.1| Methylcrotonyl-CoA carboxylase beta chain family protein [Populus trichocarpa]
		Unigene14457_RNA_mistletoe	NA
miR1050	4	Unigene21731_RNA_mistletoe	NA
		CL6227.Contig1_RNA_mistletoe	gi|255559169|ref|XP_002520606.1|	0	glutamate receptor 3 plant, putative [Ricinus communis] &gt;gi|223540205|gb|EEF41779.1| glutamate receptor 3 plant, putative [Ricinus communis]
		CL7009.Contig1_RNA_mistletoe	NA
		Unigene4171_RNA_mistletoe	NA
miR1064-3p	54	Unigene32867_RNA_mistletoe	NA
		CL4888.Contig2_RNA_mistletoe	gi|720079253|ref|XP_010241604.1|	3.81E-10	PREDICTED: bifunctional purple acid phosphatase 26 isoform X2 [Nelumbo nucifera]
		CL130.Contig6_RNA_mistletoe	gi|225431711|ref|XP_002267516.1|	1.53E-178	PREDICTED: histone deacetylase 14 [Vitis vinifera] &gt;gi|296088531|emb|CBI37522.3| unnamed protein product [Vitis vinifera]
		Unigene20592_RNA_mistletoe	NA
		CL4191.Contig2_RNA_mistletoe	gi|643710279|gb|KDP24486.1|	0	hypothetical protein JCGZ_25050 [Jatropha curcas]
		CL2170.Contig2_RNA_mistletoe	NA
		CL130.Contig7_RNA_mistletoe	gi|225431711|ref|XP_002267516.1|	1.26E-179	PREDICTED: histone deacetylase 14 [Vitis vinifera] &gt;gi|296088531|emb|CBI37522.3| unnamed protein product [Vitis vinifera]
		CL4835.Contig2_RNA_mistletoe	NA
		Unigene20790_RNA_mistletoe	NA
		Unigene32809_RNA_mistletoe	gi|590658304|ref|XP_007034814.1|	0	CVP2 like 1 isoform 1 [Theobroma cacao] &gt;gi|590658307|ref|XP_007034815.1| CVP2 like 1 isoform 1 [Theobroma cacao] &gt;gi|590658310|ref|XP_007034816.1| CVP2 like 1 isoform 1 [Theobroma cacao] &gt;gi|590658316|ref|XP_007034818.1| CVP2 like 1 isoform 1 [Theobroma cacao] &gt;gi|508713843|gb|EOY05740.1| CVP2 like 1 isoform 1 [Theobroma cacao] &gt;gi|508713844|gb|EOY05741.1| CVP2 like 1 isoform 1 [T…
		Unigene38327_RNA_mistletoe	gi|225439372|ref|XP_002270072.1|	1.84E-40	PREDICTED: uncharacterized protein LOC100254761 isoform 1 [Vitis vinifera]
		CL10056.Contig3_RNA_mistletoe	NA
		Unigene7698_RNA_mistletoe	NA
		CL9659.Contig2_RNA_mistletoe	gi|590709681|ref|XP_007048620.1|	1.26E-177	CAI-1 autoinducer sensor kinase/phosphatase cqsS isoform 2 [Theobroma cacao] &gt;gi|508700881|gb|EOX92777.1| CAI-1 autoinducer sensor kinase/phosphatase cqsS isoform 2 [Theobroma cacao]
		CL2475.Contig2_RNA_mistletoe	NA
		CL4835.Contig3_RNA_mistletoe	NA
		CL130.Contig4_RNA_mistletoe	gi|225431711|ref|XP_002267516.1|	1.46E-178	PREDICTED: histone deacetylase 14 [Vitis vinifera] &gt;gi|296088531|emb|CBI37522.3| unnamed protein product [Vitis vinifera]
		Unigene107_RNA_mistletoe	NA
		CL1049.Contig3_RNA_mistletoe	gi|643730989|gb|KDP38327.1|	6.73E-178	hypothetical protein JCGZ_04252 [Jatropha curcas]
		CL7620.Contig2_RNA_mistletoe	NA
		Unigene38270_RNA_mistletoe	NA
		Unigene4153_RNA_mistletoe	gi|357488857|ref|XP_003614716.1|	1.68E-22	hypothetical protein MTR_5g058190 [Medicago truncatula]
		CL4835.Contig4_RNA_mistletoe	NA
		Unigene10931_RNA_mistletoe	NA
		CL10056.Contig5_RNA_mistletoe	NA
		CL10056.Contig4_RNA_mistletoe	NA
		CL7620.Contig1_RNA_mistletoe	NA
		CL9659.Contig4_RNA_mistletoe	gi|590709681|ref|XP_007048620.1|	1.23E-177	CAI-1 autoinducer sensor kinase/phosphatase cqsS isoform 2 [Theobroma cacao] &gt;gi|508700881|gb|EOX92777.1| CAI-1 autoinducer sensor kinase/phosphatase cqsS isoform 2 [Theobroma cacao]
		CL6337.Contig3_RNA_mistletoe	gi|359481061|ref|XP_003632563.1|	0	PREDICTED: uncharacterized protein LOC100254761 isoform 3 [Vitis vinifera]
		CL4835.Contig1_RNA_mistletoe	NA
		CL1049.Contig9_RNA_mistletoe	gi|359492027|ref|XP_002282806.2|	0	PREDICTED: uncharacterized protein LOC100257562 [Vitis vinifera] &gt;gi|302142306|emb|CBI19509.3| unnamed protein product [Vitis vinifera]
		CL161.Contig1_RNA_mistletoe	gi|290488484|gb|ADD30626.1|	0	photosystem II CP47 chlorophyll apoprotein (chloroplast) [Phoradendron serotinum]
		CL130.Contig5_RNA_mistletoe	gi|225431711|ref|XP_002267516.1|	1.28E-179	PREDICTED: histone deacetylase 14 [Vitis vinifera] &gt;gi|296088531|emb|CBI37522.3| unnamed protein product [Vitis vinifera]
		Unigene2286_RNA_mistletoe	NA
		CL130.Contig8_RNA_mistletoe	gi|225431711|ref|XP_002267516.1|	5.68E-179	PREDICTED: histone deacetylase 14 [Vitis vinifera] &gt;gi|296088531|emb|CBI37522.3| unnamed protein product [Vitis vinifera]
		Unigene17740_RNA_mistletoe	NA
		CL130.Contig2_RNA_mistletoe	gi|225431711|ref|XP_002267516.1|	1.08E-179	PREDICTED: histone deacetylase 14 [Vitis vinifera] &gt;gi|296088531|emb|CBI37522.3| unnamed protein product [Vitis vinifera]
		Unigene4357_RNA_mistletoe	gi|643717089|gb|KDP28715.1|	0	hypothetical protein JCGZ_14486 [Jatropha curcas]
		CL4888.Contig1_RNA_mistletoe	gi|225433467|ref|XP_002263384.1|	1.36E-78	PREDICTED: uncharacterized protein LOC100245254 [Vitis vinifera] &gt;gi|298205214|emb|CBI17273.3| unnamed protein product [Vitis vinifera]
		CL1049.Contig2_RNA_mistletoe	gi|359492027|ref|XP_002282806.2|	0	PREDICTED: uncharacterized protein LOC100257562 [Vitis vinifera] &gt;gi|302142306|emb|CBI19509.3| unnamed protein product [Vitis vinifera]
		CL10296.Contig1_RNA_mistletoe	gi|720036462|ref|XP_010267359.1|	0	PREDICTED: DEAD-box ATP-dependent RNA helicase 38 [Nelumbo nucifera]
		CL4191.Contig1_RNA_mistletoe	gi|643710279|gb|KDP24486.1|	0	hypothetical protein JCGZ_25050 [Jatropha curcas]
		CL130.Contig3_RNA_mistletoe	gi|225431711|ref|XP_002267516.1|	4.41E-167	PREDICTED: histone deacetylase 14 [Vitis vinifera] &gt;gi|296088531|emb|CBI37522.3| unnamed protein product [Vitis vinifera]
		CL6337.Contig2_RNA_mistletoe	gi|359481061|ref|XP_003632563.1|	0	PREDICTED: uncharacterized protein LOC100254761 isoform 3 [Vitis vinifera]
		Unigene17653_RNA_mistletoe	NA
		CL2601.Contig2_RNA_mistletoe	gi|225453006|ref|XP_002263664.1|	0	PREDICTED: ankyrin-1 [Vitis vinifera] &gt;gi|296087918|emb|CBI35201.3| unnamed protein product [Vitis vinifera]
		Unigene41797_RNA_mistletoe	gi|590688749|ref|XP_007043036.1|	0	Phosphatidylserine decarboxylase 2 isoform 1 [Theobroma cacao] &gt;gi|508706971|gb|EOX98867.1| Phosphatidylserine decarboxylase 2 isoform 1 [Theobroma cacao]
		CL130.Contig9_RNA_mistletoe	gi|225431711|ref|XP_002267516.1|	5.82E-179	PREDICTED: histone deacetylase 14 [Vitis vinifera] &gt;gi|296088531|emb|CBI37522.3| unnamed protein product [Vitis vinifera]
		Unigene34462_RNA_mistletoe	gi|225436472|ref|XP_002273011.1|	2.31E-47	PREDICTED: uncharacterized protein LOC100265349 [Vitis vinifera]
		CL9659.Contig1_RNA_mistletoe	gi|590709681|ref|XP_007048620.1|	1.75E-173	CAI-1 autoinducer sensor kinase/phosphatase cqsS isoform 2 [Theobroma cacao] &gt;gi|508700881|gb|EOX92777.1| CAI-1 autoinducer sensor kinase/phosphatase cqsS isoform 2 [Theobroma cacao]
		Unigene8273_RNA_mistletoe	NA
		CL861.Contig2_RNA_mistletoe	gi|357472507|ref|XP_003606538.1|	7.05E-33	hypothetical protein MTR_4g061520 [Medicago truncatula]
		CL130.Contig1_RNA_mistletoe	gi|641831669|gb|KDO50721.1|	4.60E-154	hypothetical protein CISIN_1g020378mg [Citrus sinensis] &gt;gi|641831670|gb|KDO50722.1| hypothetical protein CISIN_1g020378mg [Citrus sinensis] &gt;gi|641831671|gb|KDO50723.1| hypothetical protein CISIN_1g020378mg [Citrus sinensis] &gt;gi|641831672|gb|KDO50724.1| hypothetical protein CISIN_1g020378mg [Citrus sinensis]
		CL9659.Contig3_RNA_mistletoe	gi|590709681|ref|XP_007048620.1|	1.80E-173	CAI-1 autoinducer sensor kinase/phosphatase cqsS isoform 2 [Theobroma cacao] &gt;gi|508700881|gb|EOX92777.1| CAI-1 autoinducer sensor kinase/phosphatase cqsS isoform 2 [Theobroma cacao]
miR1066	1	Unigene41916_RNA_mistletoe	NA
miR1068	16	CL7287.Contig3_RNA_mistletoe	gi|118484706|gb|ABK94223.1|	1.77E-29	unknown [Populus trichocarpa]
		CL8966.Contig3_RNA_mistletoe	gi|225432256|ref|XP_002271765.1|	0	PREDICTED: uncharacterized protein LOC100240940 [Vitis vinifera] &gt;gi|297736848|emb|CBI26049.3| unnamed protein product [Vitis vinifera]
		Unigene27123_RNA_mistletoe	NA
		CL8966.Contig4_RNA_mistletoe	gi|225432256|ref|XP_002271765.1|	0	PREDICTED: uncharacterized protein LOC100240940 [Vitis vinifera] &gt;gi|297736848|emb|CBI26049.3| unnamed protein product [Vitis vinifera]
		CL7287.Contig1_RNA_mistletoe	gi|118484706|gb|ABK94223.1|	1.64E-29	unknown [Populus trichocarpa]
		CL8966.Contig1_RNA_mistletoe	gi|225432256|ref|XP_002271765.1|	0	PREDICTED: uncharacterized protein LOC100240940 [Vitis vinifera] &gt;gi|297736848|emb|CBI26049.3| unnamed protein product [Vitis vinifera]
		Unigene1620_RNA_mistletoe	gi|358346026|ref|XP_003637074.1|	0	Cell wall-associated hydrolase, partial [Medicago truncatula]
		CL7287.Contig5_RNA_mistletoe	gi|118484706|gb|ABK94223.1|	2.07E-26	unknown [Populus trichocarpa]
		Unigene21762_RNA_mistletoe	gi|297738085|emb|CBI27286.3|	2.22E-93	unnamed protein product [Vitis vinifera]
		Unigene17943_RNA_mistletoe	NA
		CL7287.Contig2_RNA_mistletoe	gi|118484706|gb|ABK94223.1|	2.93E-29	unknown [Populus trichocarpa]
		CL7287.Contig4_RNA_mistletoe	gi|118484706|gb|ABK94223.1|	2.28E-26	unknown [Populus trichocarpa]
		CL4183.Contig4_RNA_mistletoe	gi|297743203|emb|CBI36070.3|	0	unnamed protein product [Vitis vinifera]
		CL8966.Contig2_RNA_mistletoe	gi|225432256|ref|XP_002271765.1|	0	PREDICTED: uncharacterized protein LOC100240940 [Vitis vinifera] &gt;gi|297736848|emb|CBI26049.3| unnamed protein product [Vitis vinifera]
		CL3314.Contig1_RNA_mistletoe	gi|645306145|ref|XP_008246006.1|	1.68E-162	PREDICTED: cytochrome P450 71D11-like [Prunus mume]
		CL8966.Contig5_RNA_mistletoe	gi|225432256|ref|XP_002271765.1|	0	PREDICTED: uncharacterized protein LOC100240940 [Vitis vinifera] &gt;gi|297736848|emb|CBI26049.3| unnamed protein product [Vitis vinifera]
miR1075	13	CL10051.Contig2_RNA_mistletoe	gi|359476719|ref|XP_002271958.2|	1.63E-155	PREDICTED: uncharacterized protein LOC100263342 isoform 2 [Vitis vinifera]
		Unigene22143_RNA_mistletoe	gi|147862842|emb|CAN82968.1|	2.08E-08	hypothetical protein VITISV_021857 [Vitis vinifera]
		CL7506.Contig2_RNA_mistletoe	gi|595862464|ref|XP_007211402.1|	0	hypothetical protein PRUPE_ppa005233mg [Prunus persica] &gt;gi|462407267|gb|EMJ12601.1| hypothetical protein PRUPE_ppa005233mg [Prunus persica]
		CL8351.Contig2_RNA_mistletoe	gi|590626459|ref|XP_007026175.1|	0	O-fucosyltransferase family protein isoform 1 [Theobroma cacao] &gt;gi|508781541|gb|EOY28797.1| O-fucosyltransferase family protein isoform 1 [Theobroma cacao]
		CL7506.Contig1_RNA_mistletoe	gi|224056465|ref|XP_002298870.1|	4.66E-152	sir2-like protein mRNA [Populus trichocarpa] &gt;gi|222846128|gb|EEE83675.1| sir2-like protein mRNA [Populus trichocarpa]
		Unigene8743_RNA_mistletoe	gi|702473612|ref|XP_010031374.1|	2.77E-28	PREDICTED: nucleolin [Eucalyptus grandis]
		CL10051.Contig1_RNA_mistletoe	gi|359476719|ref|XP_002271958.2|	1.69E-155	PREDICTED: uncharacterized protein LOC100263342 isoform 2 [Vitis vinifera]
		CL6071.Contig1_RNA_mistletoe	gi|661874355|emb|CDP20627.1|	1.40E-60	unnamed protein product [Coffea canephora]
		CL8351.Contig4_RNA_mistletoe	gi|566193128|ref|XP_002316562.2|	9.84E-125	hypothetical protein POPTR_0011s01550g [Populus trichocarpa] &gt;gi|550327332|gb|EEE97174.2| hypothetical protein POPTR_0011s01550g [Populus trichocarpa]
		CL8210.Contig2_RNA_mistletoe	gi|359485692|ref|XP_002275342.2|	0	PREDICTED: probable histone-lysine N-methyltransferase ATXR3-like [Vitis vinifera]
		CL8351.Contig3_RNA_mistletoe	gi|590626459|ref|XP_007026175.1|	0	O-fucosyltransferase family protein isoform 1 [Theobroma cacao] &gt;gi|508781541|gb|EOY28797.1| O-fucosyltransferase family protein isoform 1 [Theobroma cacao]
		CL8351.Contig1_RNA_mistletoe	gi|590626459|ref|XP_007026175.1|	0	O-fucosyltransferase family protein isoform 1 [Theobroma cacao] &gt;gi|508781541|gb|EOY28797.1| O-fucosyltransferase family protein isoform 1 [Theobroma cacao]
		CL1952.Contig1_RNA_mistletoe	gi|356500335|ref|XP_003518988.1|	2.42E-58	PREDICTED: protein kinase and PP2C-like domain-containing protein-like isoform X1 [Glycine max]
miR1077-3p	6	CL6086.Contig3_RNA_mistletoe	NA
		Unigene22019_RNA_mistletoe	NA
		Unigene114_RNA_mistletoe	gi|657964602|ref|XP_008373933.1|	6.84E-18	PREDICTED: uncharacterized protein LOC103437239 [Malus domestica]
		Unigene37235_RNA_mistletoe	NA
		CL1274.Contig2_RNA_mistletoe	gi|218198114|gb|EEC80541.1|	8.12E-12	hypothetical protein OsI_22839 [Oryza sativa Indica Group]
		CL6086.Contig4_RNA_mistletoe	NA
miR1078	4	CL7814.Contig1_RNA_mistletoe	NA
		CL7814.Contig3_RNA_mistletoe	NA
		CL7814.Contig4_RNA_mistletoe	NA
		Unigene43155_RNA_mistletoe	NA
miR1090	6	CL7380.Contig2_RNA_mistletoe	gi|604333566|gb|EYU37917.1|	1.19E-90	hypothetical protein MIMGU_mgv1a014959mg [Erythranthe guttata]
		CL909.Contig2_RNA_mistletoe	gi|225449865|ref|XP_002265477.1|	0	PREDICTED: intron-binding protein aquarius-like [Vitis vinifera]
		Unigene4144_RNA_mistletoe	gi|566169479|ref|XP_002307194.2|	0	Na+/H+ antiporter family protein [Populus trichocarpa] &gt;gi|550338076|gb|EEE94190.2| Na+/H+ antiporter family protein [Populus trichocarpa]
		Unigene4145_RNA_mistletoe	gi|566169479|ref|XP_002307194.2|	0	Na+/H+ antiporter family protein [Populus trichocarpa] &gt;gi|550338076|gb|EEE94190.2| Na+/H+ antiporter family protein [Populus trichocarpa]
		Unigene1502_RNA_mistletoe	NA
		CL909.Contig3_RNA_mistletoe	gi|225449865|ref|XP_002265477.1|	0	PREDICTED: intron-binding protein aquarius-like [Vitis vinifera]
miR1092	18	CL5781.Contig2_RNA_mistletoe	gi|297740758|emb|CBI30940.3|	0	unnamed protein product [Vitis vinifera]
		CL8638.Contig1_RNA_mistletoe	gi|720069988|ref|XP_010277598.1|	0	PREDICTED: serine--glyoxylate aminotransferase [Nelumbo nucifera] &gt;gi|720069991|ref|XP_010277599.1| PREDICTED: serine--glyoxylate aminotransferase [Nelumbo nucifera]
		CL2076.Contig1_RNA_mistletoe	gi|590719824|ref|XP_007051163.1|	1.26E-166	Zinc knuckle family protein isoform 3 [Theobroma cacao] &gt;gi|508703424|gb|EOX95320.1| Zinc knuckle family protein isoform 3 [Theobroma cacao]
		CL2076.Contig8_RNA_mistletoe	gi|297744003|emb|CBI36973.3|	0	unnamed protein product [Vitis vinifera]
		Unigene35310_RNA_mistletoe	NA
		CL2076.Contig6_RNA_mistletoe	gi|297744003|emb|CBI36973.3|	0	unnamed protein product [Vitis vinifera]
		Unigene1908_RNA_mistletoe	NA
		CL2076.Contig9_RNA_mistletoe	gi|297744003|emb|CBI36973.3|	0	unnamed protein product [Vitis vinifera]
		Unigene12918_RNA_mistletoe	NA
		CL2076.Contig2_RNA_mistletoe	gi|359480183|ref|XP_002278072.2|	0	PREDICTED: uncharacterized protein LOC100258835 [Vitis vinifera]
		CL5781.Contig1_RNA_mistletoe	gi|297740758|emb|CBI30940.3|	0	unnamed protein product [Vitis vinifera]
		CL4744.Contig2_RNA_mistletoe	gi|359493248|ref|XP_002266551.2|	0	PREDICTED: CCA tRNA nucleotidyltransferase, mitochondrial [Vitis vinifera]
		CL4744.Contig1_RNA_mistletoe	gi|359493248|ref|XP_002266551.2|	0	PREDICTED: CCA tRNA nucleotidyltransferase, mitochondrial [Vitis vinifera]
		CL2076.Contig4_RNA_mistletoe	gi|297744003|emb|CBI36973.3|	1.45E-149	unnamed protein product [Vitis vinifera]
		CL5298.Contig1_RNA_mistletoe	gi|568856230|ref|XP_006481689.1|	0	PREDICTED: protein RRP5 homolog isoform X2 [Citrus sinensis]
		CL2076.Contig5_RNA_mistletoe	gi|297744003|emb|CBI36973.3|	1.48E-149	unnamed protein product [Vitis vinifera]
		CL2076.Contig7_RNA_mistletoe	gi|297744003|emb|CBI36973.3|	0	unnamed protein product [Vitis vinifera]
		CL2076.Contig3_RNA_mistletoe	gi|297744003|emb|CBI36973.3|	0	unnamed protein product [Vitis vinifera]
miR1124	9	CL8281.Contig3_RNA_mistletoe	gi|302831632|ref|XP_002947381.1|	4.48E-07	hypothetical protein VOLCADRAFT_87706 [Volvox carteri f. nagariensis] &gt;gi|300267245|gb|EFJ51429.1| hypothetical protein VOLCADRAFT_87706 [Volvox carteri f. nagariensis]
		CL2476.Contig1_RNA_mistletoe	gi|225435323|ref|XP_002285170.1|	2.29E-54	PREDICTED: vacuolar fusion protein MON1 homolog A [Vitis vinifera] &gt;gi|297746260|emb|CBI16316.3| unnamed protein product [Vitis vinifera]
		CL8281.Contig1_RNA_mistletoe	gi|302831632|ref|XP_002947381.1|	5.51E-07	hypothetical protein VOLCADRAFT_87706 [Volvox carteri f. nagariensis] &gt;gi|300267245|gb|EFJ51429.1| hypothetical protein VOLCADRAFT_87706 [Volvox carteri f. nagariensis]
		Unigene30467_RNA_mistletoe	NA
		Unigene2436_RNA_mistletoe	gi|147843149|emb|CAN82674.1|	6.02E-19	hypothetical protein VITISV_034254 [Vitis vinifera]
		CL2141.Contig2_RNA_mistletoe	gi|720098762|ref|XP_010247733.1|	0	PREDICTED: uncharacterized protein DDB_G0274915-like isoform X3 [Nelumbo nucifera]
		Unigene2852_RNA_mistletoe	gi|672208600|ref|XP_008780328.1|	8.94E-07	PREDICTED: uncharacterized protein LOC103700139, partial [Phoenix dactylifera]
		CL2141.Contig1_RNA_mistletoe	gi|225426485|ref|XP_002277144.1|	0	PREDICTED: nuclear pore complex protein Nup98-Nup96-like isoform 1 [Vitis vinifera]
		CL2476.Contig2_RNA_mistletoe	gi|225435323|ref|XP_002285170.1|	0	PREDICTED: vacuolar fusion protein MON1 homolog A [Vitis vinifera] &gt;gi|297746260|emb|CBI16316.3| unnamed protein product [Vitis vinifera]
miR1134	3	Unigene40997_RNA_mistletoe	NA
		Unigene11616_RNA_mistletoe	NA
		Unigene6191_RNA_mistletoe	NA
miR1143-5p	6	CL5313.Contig2_RNA_mistletoe	gi|225437842|ref|XP_002263628.1|	4.45E-128	PREDICTED: 1-aminocyclopropane-1-carboxylate oxidase homolog 1-like [Vitis vinifera]
		CL5313.Contig1_RNA_mistletoe	gi|225437842|ref|XP_002263628.1|	4.48E-132	PREDICTED: 1-aminocyclopropane-1-carboxylate oxidase homolog 1-like [Vitis vinifera]
		Unigene6437_RNA_mistletoe	gi|225436636|ref|XP_002280122.1|	8.11E-134	PREDICTED: uncharacterized protein LOC100255166 [Vitis vinifera]
		CL5313.Contig3_RNA_mistletoe	gi|225437842|ref|XP_002263628.1|	1.23E-137	PREDICTED: 1-aminocyclopropane-1-carboxylate oxidase homolog 1-like [Vitis vinifera]
		Unigene2185_RNA_mistletoe	gi|359484826|ref|XP_002276238.2|	0	PREDICTED: uncharacterized protein LOC100251960 [Vitis vinifera]
		Unigene4378_RNA_mistletoe	gi|643703871|gb|KDP20935.1|	0	hypothetical protein JCGZ_21406 [Jatropha curcas]
miR1147.1	9	CL2895.Contig4_RNA_mistletoe	gi|225427938|ref|XP_002277315.1|	1.76E-126	PREDICTED: magnesium transporter NIPA2 [Vitis vinifera] &gt;gi|297744652|emb|CBI37914.3| unnamed protein product [Vitis vinifera]
		CL2895.Contig3_RNA_mistletoe	gi|225427938|ref|XP_002277315.1|	2.62E-131	PREDICTED: magnesium transporter NIPA2 [Vitis vinifera] &gt;gi|297744652|emb|CBI37914.3| unnamed protein product [Vitis vinifera]
		CL7187.Contig1_RNA_mistletoe	gi|359477074|ref|XP_002272352.2|	2.13E-94	PREDICTED: 3-hydroxybenzoate 6-hydroxylase 1-like [Vitis vinifera] &gt;gi|296088638|emb|CBI37629.3| unnamed protein product [Vitis vinifera]
		CL2895.Contig5_RNA_mistletoe	gi|225427938|ref|XP_002277315.1|	2.54E-131	PREDICTED: magnesium transporter NIPA2 [Vitis vinifera] &gt;gi|297744652|emb|CBI37914.3| unnamed protein product [Vitis vinifera]
		CL2895.Contig1_RNA_mistletoe	gi|225427938|ref|XP_002277315.1|	1.70E-126	PREDICTED: magnesium transporter NIPA2 [Vitis vinifera] &gt;gi|297744652|emb|CBI37914.3| unnamed protein product [Vitis vinifera]
		CL4472.Contig1_RNA_mistletoe	gi|124359710|gb|ABN06064.1|	2.23E-27	RNA-directed DNA polymerase (Reverse transcriptase); Chromo; Zinc finger, CCHC-type; Peptidase aspartic, active site; Polynucleotidyl transferase, Ribonuclease H fold [Medicago truncatula]
		Unigene19713_RNA_mistletoe	gi|676384341|ref|XP_009035449.1|	1.82E-06	hypothetical protein AURANDRAFT_71268, partial [Aureococcus anophagefferens] &gt;gi|323453502|gb|EGB09373.1| hypothetical protein AURANDRAFT_71268, partial [Aureococcus anophagefferens]
		CL2895.Contig2_RNA_mistletoe	gi|225427938|ref|XP_002277315.1|	1.90E-151	PREDICTED: magnesium transporter NIPA2 [Vitis vinifera] &gt;gi|297744652|emb|CBI37914.3| unnamed protein product [Vitis vinifera]
		CL7187.Contig2_RNA_mistletoe	gi|359477074|ref|XP_002272352.2|	1.33E-123	PREDICTED: 3-hydroxybenzoate 6-hydroxylase 1-like [Vitis vinifera] &gt;gi|296088638|emb|CBI37629.3| unnamed protein product [Vitis vinifera]
miR1148.2	17	CL7119.Contig1_RNA_mistletoe	gi|661895544|emb|CDP01349.1|	0	unnamed protein product [Coffea canephora]
		Unigene38791_RNA_mistletoe	NA
		CL1998.Contig1_RNA_mistletoe	gi|357510813|ref|XP_003625695.1|	1.04E-115	Xyloglucan endotransglucosylase/hydrolase [Medicago truncatula] &gt;gi|355500710|gb|AES81913.1| xyloglucan endotransglucosylase/hydrolase family protein [Medicago truncatula]
		Unigene27774_RNA_mistletoe	gi|695003648|ref|XP_009386510.1|	5.34E-10	PREDICTED: extensin-3-like, partial [Musa acuminata subsp. malaccensis]
		CL3599.Contig1_RNA_mistletoe	gi|359478218|ref|XP_003632087.1|	5.66E-141	PREDICTED: UDP-glycosyltransferase 74E2-like [Vitis vinifera]
		Unigene43134_RNA_mistletoe	gi|643706114|gb|KDP22246.1|	8.97E-152	hypothetical protein JCGZ_26077 [Jatropha curcas]
		Unigene12505_RNA_mistletoe	gi|212374928|pdb|3BA1|A	7.55E-136	Chain A, Structure Of Hydroxyphenylpyruvate Reductase From Coleus Blu &gt;gi|212374938|pdb|3BAZ|A Chain A, Structure Of Hydroxyphenylpyruvate Reductase From Coleus Blumei In Complex With Nadp+
		Unigene34161_RNA_mistletoe	NA
		Unigene10331_RNA_mistletoe	NA
		CL3599.Contig3_RNA_mistletoe	gi|359478218|ref|XP_003632087.1|	6.43E-142	PREDICTED: UDP-glycosyltransferase 74E2-like [Vitis vinifera]
		Unigene37127_RNA_mistletoe	gi|723751103|ref|XP_010314308.1|	0	PREDICTED: serine/threonine protein phosphatase 2A 55 kDa regulatory subunit B beta isoform-like isoform X1 [Solanum lycopersicum]
		Unigene16845_RNA_mistletoe	gi|703129180|ref|XP_010104300.1|	1.33E-163	hypothetical protein L484_023250 [Morus notabilis] &gt;gi|587911880|gb|EXB99720.1| hypothetical protein L484_023250 [Morus notabilis]
		Unigene22631_RNA_mistletoe	gi|604313236|gb|EYU26567.1|	1.09E-25	hypothetical protein MIMGU_mgv1a005379mg [Erythranthe guttata]
		CL1998.Contig3_RNA_mistletoe	gi|720084556|ref|XP_010243247.1|	6.83E-71	PREDICTED: probable xyloglucan endotransglucosylase/hydrolase protein 32 isoform X4 [Nelumbo nucifera]
		Unigene7585_RNA_mistletoe	gi|359488571|ref|XP_002279659.2|	4.25E-100	PREDICTED: probable esterase At1g33990-like [Vitis vinifera] &gt;gi|296082212|emb|CBI21217.3| unnamed protein product [Vitis vinifera]
		CL3599.Contig2_RNA_mistletoe	gi|702432568|ref|XP_010069222.1|	1.01E-114	PREDICTED: UDP-glycosyltransferase 74E2-like [Eucalyptus grandis] &gt;gi|629091504|gb|KCW57499.1| hypothetical protein EUGRSUZ_H00266 [Eucalyptus grandis]
		CL7001.Contig2_RNA_mistletoe	gi|720019834|ref|XP_010262210.1|	0	PREDICTED: serine/threonine protein phosphatase 2A 55 kDa regulatory subunit B beta isoform isoform X2 [Nelumbo nucifera]
miR1158	50	CL1476.Contig4_RNA_mistletoe	gi|645278995|ref|XP_008244490.1|	0	PREDICTED: transcription factor GTE4 [Prunus mume] &gt;gi|645278998|ref|XP_008244491.1| PREDICTED: transcription factor GTE4 [Prunus mume]
		CL5432.Contig2_RNA_mistletoe	gi|460388474|ref|XP_004239892.1|	1.50E-76	PREDICTED: rRNA-processing protein fcf2 [Solanum lycopersicum]
		Unigene11612_RNA_mistletoe	gi|720025182|ref|XP_010263864.1|	2.79E-42	PREDICTED: uncharacterized protein LOC104602022 [Nelumbo nucifera]
		CL8037.Contig2_RNA_mistletoe	gi|643705166|gb|KDP21783.1|	7.05E-10	hypothetical protein JCGZ_00570 [Jatropha curcas]
		CL9520.Contig2_RNA_mistletoe	gi|225444159|ref|XP_002270662.1|	1.24E-132	PREDICTED: coatomer subunit epsilon-1 isoform 1 [Vitis vinifera] &gt;gi|297740898|emb|CBI31080.3| unnamed protein product [Vitis vinifera]
		CL3026.Contig2_RNA_mistletoe	gi|590627296|ref|XP_007026408.1|	2.24E-180	Root phototropism protein, putative isoform 2 [Theobroma cacao] &gt;gi|508781774|gb|EOY29030.1| Root phototropism protein, putative isoform 2 [Theobroma cacao]
		Unigene4605_RNA_mistletoe	gi|565396255|ref|XP_006363745.1|	4.68E-07	PREDICTED: probable galacturonosyltransferase 14-like isoform X1 [Solanum tuberosum]
		CL8154.Contig1_RNA_mistletoe	gi|225463536|ref|XP_002265612.1|	0	PREDICTED: probable WRKY transcription factor 2-like [Vitis vinifera]
		CL9037.Contig3_RNA_mistletoe	gi|566150221|ref|XP_006369352.1|	2.42E-83	hypothetical protein POPTR_0001s21690g [Populus trichocarpa] &gt;gi|566150223|ref|XP_002299674.2| hypothetical protein POPTR_0001s21690g [Populus trichocarpa] &gt;gi|550347834|gb|ERP65921.1| hypothetical protein POPTR_0001s21690g [Populus trichocarpa] &gt;gi|550347835|gb|EEE84479.2| hypothetical protein POPTR_0001s21690g [Populus trichocarpa]
		Unigene29798_RNA_mistletoe	gi|566156754|ref|XP_002302206.2|	1.06E-35	pentatricopeptide repeat-containing family protein [Populus trichocarpa] &gt;gi|550344485|gb|EEE81479.2| pentatricopeptide repeat-containing family protein [Populus trichocarpa]
		Unigene5500_RNA_mistletoe	gi|703137960|ref|XP_010106623.1|	0	U-box domain-containing protein 17 [Morus notabilis] &gt;gi|587923615|gb|EXC10953.1| U-box domain-containing protein 17 [Morus notabilis]
		CL8037.Contig1_RNA_mistletoe	gi|225454813|ref|XP_002275630.1|	0	PREDICTED: exportin-1 isoform 1 [Vitis vinifera] &gt;gi|147799770|emb|CAN61845.1| hypothetical protein VITISV_008353 [Vitis vinifera] &gt;gi|297737334|emb|CBI26535.3| unnamed protein product [Vitis vinifera]
		CL9520.Contig3_RNA_mistletoe	gi|225444159|ref|XP_002270662.1|	7.65E-133	PREDICTED: coatomer subunit epsilon-1 isoform 1 [Vitis vinifera] &gt;gi|297740898|emb|CBI31080.3| unnamed protein product [Vitis vinifera]
		CL401.Contig3_RNA_mistletoe	gi|225454300|ref|XP_002275491.1|	1.24E-96	PREDICTED: pentatricopeptide repeat-containing protein At3g61520, mitochondrial [Vitis vinifera] &gt;gi|297745328|emb|CBI40408.3| unnamed protein product [Vitis vinifera]
		CL9037.Contig2_RNA_mistletoe	gi|502076960|ref|XP_004485506.1|	5.01E-69	PREDICTED: probable plastid-lipid-associated protein 4, chloroplastic-like isoform X2 [Cicer arietinum]
		CL6396.Contig1_RNA_mistletoe	gi|643733113|gb|KDP40060.1|	1.02E-90	hypothetical protein JCGZ_02058 [Jatropha curcas]
		Unigene14189_RNA_mistletoe	gi|643724820|gb|KDP34021.1|	8.99E-52	hypothetical protein JCGZ_07592 [Jatropha curcas]
		Unigene11715_RNA_mistletoe	gi|224094503|ref|XP_002310171.1|	0	hypothetical protein POPTR_0007s11830g [Populus trichocarpa] &gt;gi|222853074|gb|EEE90621.1| hypothetical protein POPTR_0007s11830g [Populus trichocarpa]
		Unigene1630_RNA_mistletoe	gi|720057193|ref|XP_010273906.1|	2.63E-125	PREDICTED: 40S ribosomal protein SA-like [Nelumbo nucifera]
		Unigene20454_RNA_mistletoe	gi|567138729|ref|XP_006394582.1|	1.43E-107	hypothetical protein EUTSA_v10004843mg [Eutrema salsugineum] &gt;gi|557091221|gb|ESQ31868.1| hypothetical protein EUTSA_v10004843mg [Eutrema salsugineum]
		CL6144.Contig2_RNA_mistletoe	gi|643739183|gb|KDP44997.1|	0	hypothetical protein JCGZ_01497 [Jatropha curcas]
		Unigene42355_RNA_mistletoe	gi|225435311|ref|XP_002285132.1|	8.39E-22	PREDICTED: uncharacterized protein LOC100251941 [Vitis vinifera]
		CL2845.Contig2_RNA_mistletoe	gi|225429570|ref|XP_002280033.1|	8.74E-175	PREDICTED: uncharacterized protein LOC100262760 [Vitis vinifera] &gt;gi|296081670|emb|CBI20675.3| unnamed protein product [Vitis vinifera]
		CL1476.Contig3_RNA_mistletoe	gi|645278995|ref|XP_008244490.1|	0	PREDICTED: transcription factor GTE4 [Prunus mume] &gt;gi|645278998|ref|XP_008244491.1| PREDICTED: transcription factor GTE4 [Prunus mume]
		Unigene30192_RNA_mistletoe	gi|359480559|ref|XP_003632492.1|	5.31E-140	PREDICTED: BTB/POZ and TAZ domain-containing protein 4-like [Vitis vinifera] &gt;gi|296087324|emb|CBI33698.3| unnamed protein product [Vitis vinifera]
		CL3026.Contig6_RNA_mistletoe	gi|590627296|ref|XP_007026408.1|	0	Root phototropism protein, putative isoform 2 [Theobroma cacao] &gt;gi|508781774|gb|EOY29030.1| Root phototropism protein, putative isoform 2 [Theobroma cacao]
		Unigene7024_RNA_mistletoe	gi|225432963|ref|XP_002284428.1|	0	PREDICTED: MATH domain-containing protein At5g43560-like [Vitis vinifera]
		CL6396.Contig2_RNA_mistletoe	gi|703134615|ref|XP_010105682.1|	5.01E-71	tRNA (guanosine(18)-2&apos;-O)-methyltransferase [Morus notabilis] &gt;gi|587918196|gb|EXC05713.1| tRNA (guanosine(18)-2&apos;-O)-methyltransferase [Morus notabilis]
		Unigene3105_RNA_mistletoe	gi|359483436|ref|XP_002269011.2|	0	PREDICTED: soluble starch synthase 3, chloroplastic/amyloplastic-like [Vitis vinifera]
		Unigene4604_RNA_mistletoe	NA
		Unigene4969_RNA_mistletoe	gi|225435578|ref|XP_002283186.1|	0	PREDICTED: G-type lectin S-receptor-like serine/threonine-protein kinase RLK1 [Vitis vinifera]
		CL3026.Contig5_RNA_mistletoe	gi|590627296|ref|XP_007026408.1|	2.10E-180	Root phototropism protein, putative isoform 2 [Theobroma cacao] &gt;gi|508781774|gb|EOY29030.1| Root phototropism protein, putative isoform 2 [Theobroma cacao]
		CL1476.Contig2_RNA_mistletoe	gi|645278995|ref|XP_008244490.1|	0	PREDICTED: transcription factor GTE4 [Prunus mume] &gt;gi|645278998|ref|XP_008244491.1| PREDICTED: transcription factor GTE4 [Prunus mume]
		CL5592.Contig1_RNA_mistletoe	gi|667481456|gb|AIG55302.1|	1.81E-112	gag-pol, partial [Camellia sinensis]
		CL1476.Contig1_RNA_mistletoe	gi|645278995|ref|XP_008244490.1|	0	PREDICTED: transcription factor GTE4 [Prunus mume] &gt;gi|645278998|ref|XP_008244491.1| PREDICTED: transcription factor GTE4 [Prunus mume]
		CL8689.Contig1_RNA_mistletoe	gi|698576067|ref|XP_009776114.1|	8.68E-166	PREDICTED: guanine nucleotide-binding protein subunit beta-like protein [Nicotiana sylvestris]
		CL9037.Contig1_RNA_mistletoe	gi|590683165|ref|XP_007041528.1|	2.87E-63	Plastid-lipid associated protein PAP / fibrillin family protein isoform 4 [Theobroma cacao] &gt;gi|508705463|gb|EOX97359.1| Plastid-lipid associated protein PAP / fibrillin family protein isoform 4 [Theobroma cacao]
		Unigene41274_RNA_mistletoe	gi|643733113|gb|KDP40060.1|	4.71E-37	hypothetical protein JCGZ_02058 [Jatropha curcas]
		CL3995.Contig8_RNA_mistletoe	gi|645268770|ref|XP_008239688.1|	6.66E-76	PREDICTED: pentatricopeptide repeat-containing protein At1g74850, chloroplastic [Prunus mume]
		CL3026.Contig4_RNA_mistletoe	gi|590627296|ref|XP_007026408.1|	2.18E-180	Root phototropism protein, putative isoform 2 [Theobroma cacao] &gt;gi|508781774|gb|EOY29030.1| Root phototropism protein, putative isoform 2 [Theobroma cacao]
		Unigene4601_RNA_mistletoe	gi|565396255|ref|XP_006363745.1|	3.61E-06	PREDICTED: probable galacturonosyltransferase 14-like isoform X1 [Solanum tuberosum]
		Unigene3583_RNA_mistletoe	NA
		Unigene6061_RNA_mistletoe	gi|703156444|ref|XP_010111444.1|	5.45E-25	AP2-like ethylene-responsive transcription factor PLT2 [Morus notabilis] &gt;gi|587944440|gb|EXC30922.1| AP2-like ethylene-responsive transcription factor PLT2 [Morus notabilis]
		Unigene4603_RNA_mistletoe	NA
		CL6144.Contig3_RNA_mistletoe	gi|657943907|ref|XP_008371450.1|	0	PREDICTED: uncharacterized protein LOC103434860 isoform X1 [Malus domestica]
		CL3026.Contig1_RNA_mistletoe	gi|590627296|ref|XP_007026408.1|	0	Root phototropism protein, putative isoform 2 [Theobroma cacao] &gt;gi|508781774|gb|EOY29030.1| Root phototropism protein, putative isoform 2 [Theobroma cacao]
		CL3026.Contig3_RNA_mistletoe	gi|590627296|ref|XP_007026408.1|	0	Root phototropism protein, putative isoform 2 [Theobroma cacao] &gt;gi|508781774|gb|EOY29030.1| Root phototropism protein, putative isoform 2 [Theobroma cacao]
		Unigene34545_RNA_mistletoe	gi|296081821|emb|CBI20826.3|	2.03E-47	unnamed protein product [Vitis vinifera]
		CL9520.Contig1_RNA_mistletoe	gi|225444159|ref|XP_002270662.1|	4.20E-138	PREDICTED: coatomer subunit epsilon-1 isoform 1 [Vitis vinifera] &gt;gi|297740898|emb|CBI31080.3| unnamed protein product [Vitis vinifera]
		Unigene34546_RNA_mistletoe	gi|359476022|ref|XP_002281051.2|	2.17E-88	PREDICTED: uncharacterized protein LOC100256073 [Vitis vinifera]
miR1163.2	19	CL5841.Contig2_RNA_mistletoe	gi|225455690|ref|XP_002265587.1|	0	PREDICTED: mitochondrial intermediate peptidase [Vitis vinifera]
		Unigene13588_RNA_mistletoe	gi|225461166|ref|XP_002282916.1|	1.21E-92	PREDICTED: probable leucine-rich repeat receptor-like serine/threonine-protein kinase At5g15730 [Vitis vinifera] &gt;gi|302143190|emb|CBI20485.3| unnamed protein product [Vitis vinifera]
		CL5841.Contig1_RNA_mistletoe	gi|225455690|ref|XP_002265587.1|	0	PREDICTED: mitochondrial intermediate peptidase [Vitis vinifera]
		CL8123.Contig1_RNA_mistletoe	gi|225436520|ref|XP_002273662.1|	4.84E-36	PREDICTED: dolichol kinase [Vitis vinifera] &gt;gi|297734932|emb|CBI17166.3| unnamed protein product [Vitis vinifera]
		Unigene25500_RNA_mistletoe	NA
		CL2550.Contig2_RNA_mistletoe	gi|225435008|ref|XP_002281203.1|	3.65E-142	PREDICTED: uncharacterized protein LOC100248378 [Vitis vinifera]
		CL358.Contig1_RNA_mistletoe	gi|697185231|ref|XP_009601642.1|	7.48E-173	PREDICTED: uncharacterized protein LOC104096897 [Nicotiana tomentosiformis]
		CL8123.Contig2_RNA_mistletoe	gi|225436520|ref|XP_002273662.1|	7.60E-19	PREDICTED: dolichol kinase [Vitis vinifera] &gt;gi|297734932|emb|CBI17166.3| unnamed protein product [Vitis vinifera]
		CL1532.Contig2_RNA_mistletoe	gi|297741630|emb|CBI32762.3|	1.34E-156	unnamed protein product [Vitis vinifera]
		Unigene34168_RNA_mistletoe	NA
		CL2550.Contig1_RNA_mistletoe	gi|225435008|ref|XP_002281203.1|	3.70E-142	PREDICTED: uncharacterized protein LOC100248378 [Vitis vinifera]
		CL2550.Contig4_RNA_mistletoe	gi|225435008|ref|XP_002281203.1|	3.52E-142	PREDICTED: uncharacterized protein LOC100248378 [Vitis vinifera]
		CL5841.Contig3_RNA_mistletoe	gi|225455690|ref|XP_002265587.1|	0	PREDICTED: mitochondrial intermediate peptidase [Vitis vinifera]
		CL8806.Contig2_RNA_mistletoe	gi|224076725|ref|XP_002304987.1|	0	equilibrative nucleoside transporter family protein [Populus trichocarpa] &gt;gi|222847951|gb|EEE85498.1| equilibrative nucleoside transporter family protein [Populus trichocarpa]
		CL2550.Contig3_RNA_mistletoe	gi|225435008|ref|XP_002281203.1|	3.47E-142	PREDICTED: uncharacterized protein LOC100248378 [Vitis vinifera]
		CL8806.Contig3_RNA_mistletoe	gi|224076725|ref|XP_002304987.1|	3.63E-166	equilibrative nucleoside transporter family protein [Populus trichocarpa] &gt;gi|222847951|gb|EEE85498.1| equilibrative nucleoside transporter family protein [Populus trichocarpa]
		CL8806.Contig1_RNA_mistletoe	gi|224076725|ref|XP_002304987.1|	4.14E-166	equilibrative nucleoside transporter family protein [Populus trichocarpa] &gt;gi|222847951|gb|EEE85498.1| equilibrative nucleoside transporter family protein [Populus trichocarpa]
		CL10157.Contig3_RNA_mistletoe	gi|147788024|emb|CAN69340.1|	0	hypothetical protein VITISV_032634 [Vitis vinifera]
		Unigene898_RNA_mistletoe	NA
miR1167	42	CL1594.Contig9_RNA_mistletoe	gi|657974784|ref|XP_008379228.1|	8.81E-103	PREDICTED: phosphoenolpyruvate/phosphate translocator 2, chloroplastic-like isoform X1 [Malus domestica]
		CL1594.Contig12_RNA_mistletoe	gi|590646096|ref|XP_007031527.1|	2.05E-140	Phosphoenolpyruvate/phosphate translocator 2 isoform 1 [Theobroma cacao] &gt;gi|508710556|gb|EOY02453.1| Phosphoenolpyruvate/phosphate translocator 2 isoform 1 [Theobroma cacao]
		Unigene18026_RNA_mistletoe	NA
		Unigene7294_RNA_mistletoe	NA
		CL1594.Contig8_RNA_mistletoe	gi|657974784|ref|XP_008379228.1|	5.90E-89	PREDICTED: phosphoenolpyruvate/phosphate translocator 2, chloroplastic-like isoform X1 [Malus domestica]
		CL4609.Contig1_RNA_mistletoe	gi|359493689|ref|XP_002281860.2|	0	PREDICTED: lysine-specific histone demethylase 1 homolog 2-like [Vitis vinifera]
		Unigene36277_RNA_mistletoe	gi|225454300|ref|XP_002275491.1|	0	PREDICTED: pentatricopeptide repeat-containing protein At3g61520, mitochondrial [Vitis vinifera] &gt;gi|297745328|emb|CBI40408.3| unnamed protein product [Vitis vinifera]
		CL1594.Contig13_RNA_mistletoe	gi|657974784|ref|XP_008379228.1|	9.68E-93	PREDICTED: phosphoenolpyruvate/phosphate translocator 2, chloroplastic-like isoform X1 [Malus domestica]
		CL1594.Contig5_RNA_mistletoe	gi|657974784|ref|XP_008379228.1|	4.97E-132	PREDICTED: phosphoenolpyruvate/phosphate translocator 2, chloroplastic-like isoform X1 [Malus domestica]
		CL7549.Contig3_RNA_mistletoe	gi|703079510|ref|XP_010091171.1|	1.18E-26	hypothetical protein L484_013964 [Morus notabilis] &gt;gi|587852826|gb|EXB42941.1| hypothetical protein L484_013964 [Morus notabilis]
		CL1594.Contig18_RNA_mistletoe	gi|657974784|ref|XP_008379228.1|	7.47E-115	PREDICTED: phosphoenolpyruvate/phosphate translocator 2, chloroplastic-like isoform X1 [Malus domestica]
		CL1594.Contig1_RNA_mistletoe	gi|657974784|ref|XP_008379228.1|	2.84E-136	PREDICTED: phosphoenolpyruvate/phosphate translocator 2, chloroplastic-like isoform X1 [Malus domestica]
		Unigene22586_RNA_mistletoe	NA
		Unigene37334_RNA_mistletoe	gi|460375573|ref|XP_004233579.1|	7.74E-36	PREDICTED: uncharacterized protein LOC101260201 [Solanum lycopersicum]
		CL1594.Contig14_RNA_mistletoe	gi|657974784|ref|XP_008379228.1|	1.44E-106	PREDICTED: phosphoenolpyruvate/phosphate translocator 2, chloroplastic-like isoform X1 [Malus domestica]
		Unigene7051_RNA_mistletoe	gi|225445348|ref|XP_002281595.1|	1.98E-128	PREDICTED: E3 ubiquitin-protein ligase At4g11680-like [Vitis vinifera]
		CL3641.Contig2_RNA_mistletoe	gi|225425476|ref|XP_002272745.1|	8.09E-149	PREDICTED: F-box/kelch-repeat protein At1g67480 [Vitis vinifera] &gt;gi|297738424|emb|CBI27625.3| unnamed protein product [Vitis vinifera]
		CL1594.Contig19_RNA_mistletoe	gi|657974784|ref|XP_008379228.1|	1.27E-110	PREDICTED: phosphoenolpyruvate/phosphate translocator 2, chloroplastic-like isoform X1 [Malus domestica]
		CL7549.Contig1_RNA_mistletoe	gi|703079510|ref|XP_010091171.1|	1.27E-26	hypothetical protein L484_013964 [Morus notabilis] &gt;gi|587852826|gb|EXB42941.1| hypothetical protein L484_013964 [Morus notabilis]
		Unigene18303_RNA_mistletoe	gi|225450815|ref|XP_002283982.1|	1.51E-143	PREDICTED: WD repeat domain phosphoinositide-interacting protein 3-like isoform 1 [Vitis vinifera]
		CL1594.Contig11_RNA_mistletoe	gi|657974784|ref|XP_008379228.1|	8.66E-136	PREDICTED: phosphoenolpyruvate/phosphate translocator 2, chloroplastic-like isoform X1 [Malus domestica]
		CL1594.Contig17_RNA_mistletoe	gi|657974784|ref|XP_008379228.1|	1.09E-110	PREDICTED: phosphoenolpyruvate/phosphate translocator 2, chloroplastic-like isoform X1 [Malus domestica]
		Unigene34313_RNA_mistletoe	NA
		Unigene26677_RNA_mistletoe	NA
		CL1594.Contig22_RNA_mistletoe	gi|657974784|ref|XP_008379228.1|	1.20E-110	PREDICTED: phosphoenolpyruvate/phosphate translocator 2, chloroplastic-like isoform X1 [Malus domestica]
		CL1594.Contig7_RNA_mistletoe	gi|657974784|ref|XP_008379228.1|	8.22E-136	PREDICTED: phosphoenolpyruvate/phosphate translocator 2, chloroplastic-like isoform X1 [Malus domestica]
		Unigene15329_RNA_mistletoe	NA
		CL1594.Contig3_RNA_mistletoe	gi|657974784|ref|XP_008379228.1|	6.15E-89	PREDICTED: phosphoenolpyruvate/phosphate translocator 2, chloroplastic-like isoform X1 [Malus domestica]
		Unigene35880_RNA_mistletoe	NA
		CL8987.Contig1_RNA_mistletoe	gi|357479883|ref|XP_003610227.1|	5.78E-100	Ycf68 [Medicago truncatula]
		CL10074.Contig2_RNA_mistletoe	gi|359484072|ref|XP_002273041.2|	3.06E-138	PREDICTED: cytochrome P450 734A6-like [Vitis vinifera]
		CL1594.Contig10_RNA_mistletoe	gi|657974784|ref|XP_008379228.1|	5.26E-132	PREDICTED: phosphoenolpyruvate/phosphate translocator 2, chloroplastic-like isoform X1 [Malus domestica]
		CL1594.Contig16_RNA_mistletoe	gi|657974784|ref|XP_008379228.1|	1.89E-67	PREDICTED: phosphoenolpyruvate/phosphate translocator 2, chloroplastic-like isoform X1 [Malus domestica]
		CL10074.Contig1_RNA_mistletoe	gi|359484072|ref|XP_002273041.2|	7.22E-129	PREDICTED: cytochrome P450 734A6-like [Vitis vinifera]
		CL238.Contig2_RNA_mistletoe	gi|590609710|ref|XP_007021612.1|	3.22E-80	Polynucleotidyl transferase, ribonuclease H-like superfamily protein isoform 1 [Theobroma cacao] &gt;gi|508721240|gb|EOY13137.1| Polynucleotidyl transferase, ribonuclease H-like superfamily protein isoform 1 [Theobroma cacao]
		CL1594.Contig6_RNA_mistletoe	gi|590646096|ref|XP_007031527.1|	1.96E-140	Phosphoenolpyruvate/phosphate translocator 2 isoform 1 [Theobroma cacao] &gt;gi|508710556|gb|EOY02453.1| Phosphoenolpyruvate/phosphate translocator 2 isoform 1 [Theobroma cacao]
		CL1594.Contig4_RNA_mistletoe	gi|657974784|ref|XP_008379228.1|	8.45E-103	PREDICTED: phosphoenolpyruvate/phosphate translocator 2, chloroplastic-like isoform X1 [Malus domestica]
		CL1594.Contig15_RNA_mistletoe	gi|657974784|ref|XP_008379228.1|	9.32E-93	PREDICTED: phosphoenolpyruvate/phosphate translocator 2, chloroplastic-like isoform X1 [Malus domestica]
		CL1594.Contig20_RNA_mistletoe	gi|657974784|ref|XP_008379228.1|	6.76E-115	PREDICTED: phosphoenolpyruvate/phosphate translocator 2, chloroplastic-like isoform X1 [Malus domestica]
		CL1594.Contig21_RNA_mistletoe	gi|657974784|ref|XP_008379228.1|	8.05E-115	PREDICTED: phosphoenolpyruvate/phosphate translocator 2, chloroplastic-like isoform X1 [Malus domestica]
		CL238.Contig1_RNA_mistletoe	gi|590609710|ref|XP_007021612.1|	2.12E-80	Polynucleotidyl transferase, ribonuclease H-like superfamily protein isoform 1 [Theobroma cacao] &gt;gi|508721240|gb|EOY13137.1| Polynucleotidyl transferase, ribonuclease H-like superfamily protein isoform 1 [Theobroma cacao]
		CL1594.Contig2_RNA_mistletoe	gi|657974784|ref|XP_008379228.1|	2.68E-136	PREDICTED: phosphoenolpyruvate/phosphate translocator 2, chloroplastic-like isoform X1 [Malus domestica]
miR1169-3p	6	CL9224.Contig3_RNA_mistletoe	gi|703121029|ref|XP_010102233.1|	2.38E-62	L-allo-threonine aldolase [Morus notabilis] &gt;gi|587904980|gb|EXB93176.1| L-allo-threonine aldolase [Morus notabilis]
		CL2008.Contig1_RNA_mistletoe	gi|225465121|ref|XP_002270724.1|	0	PREDICTED: transforming growth factor-beta receptor-associated protein 1 homolog [Vitis vinifera] &gt;gi|302143252|emb|CBI20547.3| unnamed protein product [Vitis vinifera]
		CL9224.Contig2_RNA_mistletoe	gi|470132443|ref|XP_004302091.1|	1.26E-154	PREDICTED: L-allo-threonine aldolase-like [Fragaria vesca subsp. vesca]
		Unigene17604_RNA_mistletoe	NA
		CL9224.Contig1_RNA_mistletoe	gi|356505991|ref|XP_003521772.1|	3.48E-154	PREDICTED: uncharacterized protein R102.4-like isoform X1 [Glycine max]
		Unigene3521_RNA_mistletoe	gi|590625943|ref|XP_007026026.1|	0	Phospholipases,galactolipases isoform 1 [Theobroma cacao] &gt;gi|508781392|gb|EOY28648.1| Phospholipases,galactolipases isoform 1 [Theobroma cacao]
miR1222e	81	Unigene17990_RNA_mistletoe	NA
		CL710.Contig2_RNA_mistletoe	gi|225463891|ref|XP_002264093.1|	0	PREDICTED: uncharacterized protein LOC100246114 [Vitis vinifera]
		CL3645.Contig2_RNA_mistletoe	gi|359478708|ref|XP_002282476.2|	0	PREDICTED: uncharacterized protein LOC100258707 [Vitis vinifera]
		CL3815.Contig2_RNA_mistletoe	gi|225428981|ref|XP_002264769.1|	0	PREDICTED: vacuolar-sorting receptor 3-like [Vitis vinifera]
		Unigene18995_RNA_mistletoe	NA
		Unigene4145_RNA_mistletoe	gi|566169479|ref|XP_002307194.2|	0	Na+/H+ antiporter family protein [Populus trichocarpa] &gt;gi|550338076|gb|EEE94190.2| Na+/H+ antiporter family protein [Populus trichocarpa]
		CL5451.Contig6_RNA_mistletoe	gi|225453766|ref|XP_002270274.1|	3.79E-95	PREDICTED: ribosomal RNA small subunit methyltransferase A [Vitis vinifera] &gt;gi|296089082|emb|CBI38785.3| unnamed protein product [Vitis vinifera]
		Unigene9001_RNA_mistletoe	NA
		Unigene14556_RNA_mistletoe	NA
		CL5292.Contig2_RNA_mistletoe	gi|147860615|emb|CAN81861.1|	1.86E-159	hypothetical protein VITISV_025557 [Vitis vinifera]
		CL4838.Contig4_RNA_mistletoe	gi|567859964|ref|XP_006422636.1|	2.33E-115	hypothetical protein CICLE_v10028863mg [Citrus clementina] &gt;gi|568866854|ref|XP_006486763.1| PREDICTED: thaumatin-like protein 1-like isoform X1 [Citrus sinensis] &gt;gi|557524570|gb|ESR35876.1| hypothetical protein CICLE_v10028863mg [Citrus clementina] &gt;gi|641849126|gb|KDO68001.1| hypothetical protein CISIN_1g021236mg [Citrus sinensis]
		Unigene4314_RNA_mistletoe	NA
		CL2914.Contig1_RNA_mistletoe	NA
		CL8432.Contig1_RNA_mistletoe	gi|645270203|ref|XP_008240351.1|	2.80E-104	PREDICTED: retinol dehydrogenase 11-like [Prunus mume]
		CL1416.Contig4_RNA_mistletoe	gi|225457961|ref|XP_002275256.1|	2.61E-134	PREDICTED: BRCA1-A complex subunit BRE [Vitis vinifera] &gt;gi|302142670|emb|CBI19873.3| unnamed protein product [Vitis vinifera]
		Unigene2046_RNA_mistletoe	gi|595822798|ref|XP_007204954.1|	0	hypothetical protein PRUPE_ppa000504mg [Prunus persica] &gt;gi|462400596|gb|EMJ06153.1| hypothetical protein PRUPE_ppa000504mg [Prunus persica]
		CL10301.Contig9_RNA_mistletoe	gi|147798869|emb|CAN61630.1|	4.84E-13	hypothetical protein VITISV_003191 [Vitis vinifera]
		CL209.Contig4_RNA_mistletoe	gi|703145063|ref|XP_010108437.1|	6.19E-66	hypothetical protein L484_014108 [Morus notabilis] &gt;gi|587932424|gb|EXC19478.1| hypothetical protein L484_014108 [Morus notabilis]
		CL273.Contig10_RNA_mistletoe	gi|225470972|ref|XP_002267297.1|	4.88E-101	PREDICTED: arginine/serine-rich-splicing factor RSP31-like [Vitis vinifera]
		CL1518.Contig1_RNA_mistletoe	gi|225443952|ref|XP_002279808.1|	0	PREDICTED: auxin response factor 6-like [Vitis vinifera]
		CL4838.Contig1_RNA_mistletoe	gi|567859964|ref|XP_006422636.1|	1.47E-113	hypothetical protein CICLE_v10028863mg [Citrus clementina] &gt;gi|568866854|ref|XP_006486763.1| PREDICTED: thaumatin-like protein 1-like isoform X1 [Citrus sinensis] &gt;gi|557524570|gb|ESR35876.1| hypothetical protein CICLE_v10028863mg [Citrus clementina] &gt;gi|641849126|gb|KDO68001.1| hypothetical protein CISIN_1g021236mg [Citrus sinensis]
		Unigene31490_RNA_mistletoe	NA
		CL273.Contig9_RNA_mistletoe	gi|225470972|ref|XP_002267297.1|	4.63E-80	PREDICTED: arginine/serine-rich-splicing factor RSP31-like [Vitis vinifera]
		Unigene33780_RNA_mistletoe	NA
		Unigene7920_RNA_mistletoe	gi|470132058|ref|XP_004301904.1|	8.30E-35	PREDICTED: uncharacterized protein LOC101292910 [Fragaria vesca subsp. vesca]
		CL566.Contig3_RNA_mistletoe	gi|359474110|ref|XP_003631402.1|	4.02E-09	PREDICTED: uncharacterized protein LOC100854417 [Vitis vinifera] &gt;gi|297742227|emb|CBI34376.3| unnamed protein product [Vitis vinifera]
		CL1006.Contig6_RNA_mistletoe	gi|702274810|ref|XP_010044171.1|	2.73E-36	PREDICTED: putative nuclease HARBI1 isoform X1 [Eucalyptus grandis]
		CL1416.Contig2_RNA_mistletoe	gi|225457961|ref|XP_002275256.1|	2.08E-111	PREDICTED: BRCA1-A complex subunit BRE [Vitis vinifera] &gt;gi|302142670|emb|CBI19873.3| unnamed protein product [Vitis vinifera]
		CL209.Contig2_RNA_mistletoe	gi|703145063|ref|XP_010108437.1|	6.08E-62	hypothetical protein L484_014108 [Morus notabilis] &gt;gi|587932424|gb|EXC19478.1| hypothetical protein L484_014108 [Morus notabilis]
		CL5292.Contig3_RNA_mistletoe	gi|147860615|emb|CAN81861.1|	1.68E-159	hypothetical protein VITISV_025557 [Vitis vinifera]
		CL5876.Contig1_RNA_mistletoe	NA
		CL8044.Contig3_RNA_mistletoe	gi|225429932|ref|XP_002283826.1|	0	PREDICTED: uncharacterized protein LOC100250865 [Vitis vinifera]
		CL3645.Contig1_RNA_mistletoe	gi|720021898|ref|XP_010262870.1|	0	PREDICTED: helicase protein MOM1-like isoform X1 [Nelumbo nucifera] &gt;gi|720021902|ref|XP_010262871.1| PREDICTED: helicase protein MOM1-like isoform X1 [Nelumbo nucifera]
		Unigene28981_RNA_mistletoe	NA
		Unigene5197_RNA_mistletoe	gi|567917374|ref|XP_006450693.1|	2.12E-126	hypothetical protein CICLE_v10007340mg [Citrus clementina] &gt;gi|568844316|ref|XP_006476035.1| PREDICTED: uncharacterized protein LOC102607730 [Citrus sinensis] &gt;gi|557553919|gb|ESR63933.1| hypothetical protein CICLE_v10007340mg [Citrus clementina] &gt;gi|641861139|gb|KDO79827.1| hypothetical protein CISIN_1g001964mg [Citrus sinensis]
		CL1416.Contig1_RNA_mistletoe	gi|225457961|ref|XP_002275256.1|	2.36E-111	PREDICTED: BRCA1-A complex subunit BRE [Vitis vinifera] &gt;gi|302142670|emb|CBI19873.3| unnamed protein product [Vitis vinifera]
		CL710.Contig1_RNA_mistletoe	gi|643736748|gb|KDP43019.1|	0	hypothetical protein JCGZ_25205 [Jatropha curcas]
		CL8583.Contig1_RNA_mistletoe	gi|225451381|ref|XP_002264144.1|	0	PREDICTED: nicastrin [Vitis vinifera] &gt;gi|296087098|emb|CBI33472.3| unnamed protein product [Vitis vinifera]
		Unigene17834_RNA_mistletoe	NA
		CL273.Contig4_RNA_mistletoe	gi|661887514|emb|CDP08645.1|	6.63E-95	unnamed protein product [Coffea canephora]
		CL4838.Contig2_RNA_mistletoe	gi|657388616|gb|KEH30512.1|	3.18E-99	pathogenesis-related thaumatin family protein [Medicago truncatula]
		Unigene28738_RNA_mistletoe	NA
		CL5292.Contig1_RNA_mistletoe	gi|359495424|ref|XP_003634990.1|	2.75E-169	PREDICTED: uncharacterized protein LOC100852824 [Vitis vinifera] &gt;gi|296088838|emb|CBI38296.3| unnamed protein product [Vitis vinifera]
		CL209.Contig3_RNA_mistletoe	gi|719966379|ref|XP_010258751.1|	1.10E-124	PREDICTED: uncharacterized protein LOC104598406 isoform X1 [Nelumbo nucifera]
		Unigene3901_RNA_mistletoe	gi|526117415|ref|NP_001268016.1|	2.55E-87	shikimate kinase [Vitis vinifera] &gt;gi|222136867|gb|ACM45083.1| shikimate kinase [Vitis vinifera]
		CL8583.Contig2_RNA_mistletoe	gi|225451381|ref|XP_002264144.1|	1.08E-107	PREDICTED: nicastrin [Vitis vinifera] &gt;gi|296087098|emb|CBI33472.3| unnamed protein product [Vitis vinifera]
		Unigene41793_RNA_mistletoe	NA
		CL1006.Contig1_RNA_mistletoe	gi|590668541|ref|XP_007037522.1|	2.15E-60	Uncharacterized protein TCM_014176 [Theobroma cacao] &gt;gi|508774767|gb|EOY22023.1| Uncharacterized protein TCM_014176 [Theobroma cacao]
		Unigene39368_RNA_mistletoe	NA
		Unigene36620_RNA_mistletoe	gi|661873446|emb|CDP20930.1|	1.19E-22	unnamed protein product [Coffea canephora]
		Unigene41825_RNA_mistletoe	NA
		CL273.Contig6_RNA_mistletoe	gi|225470972|ref|XP_002267297.1|	2.10E-100	PREDICTED: arginine/serine-rich-splicing factor RSP31-like [Vitis vinifera]
		CL566.Contig4_RNA_mistletoe	gi|359474110|ref|XP_003631402.1|	3.36E-09	PREDICTED: uncharacterized protein LOC100854417 [Vitis vinifera] &gt;gi|297742227|emb|CBI34376.3| unnamed protein product [Vitis vinifera]
		CL273.Contig7_RNA_mistletoe	gi|661887514|emb|CDP08645.1|	5.60E-99	unnamed protein product [Coffea canephora]
		Unigene4144_RNA_mistletoe	gi|566169479|ref|XP_002307194.2|	0	Na+/H+ antiporter family protein [Populus trichocarpa] &gt;gi|550338076|gb|EEE94190.2| Na+/H+ antiporter family protein [Populus trichocarpa]
		CL1416.Contig3_RNA_mistletoe	gi|225457961|ref|XP_002275256.1|	2.92E-134	PREDICTED: BRCA1-A complex subunit BRE [Vitis vinifera] &gt;gi|302142670|emb|CBI19873.3| unnamed protein product [Vitis vinifera]
		CL1006.Contig2_RNA_mistletoe	gi|702274810|ref|XP_010044171.1|	1.75E-36	PREDICTED: putative nuclease HARBI1 isoform X1 [Eucalyptus grandis]
		CL566.Contig1_RNA_mistletoe	gi|359474110|ref|XP_003631402.1|	2.99E-09	PREDICTED: uncharacterized protein LOC100854417 [Vitis vinifera] &gt;gi|297742227|emb|CBI34376.3| unnamed protein product [Vitis vinifera]
		Unigene7055_RNA_mistletoe	NA
		CL9354.Contig2_RNA_mistletoe	gi|255549108|ref|XP_002515609.1|	0	conserved hypothetical protein [Ricinus communis] &gt;gi|223545247|gb|EEF46754.1| conserved hypothetical protein [Ricinus communis]
		CL2914.Contig2_RNA_mistletoe	NA
		CL273.Contig3_RNA_mistletoe	gi|661887514|emb|CDP08645.1|	6.44E-95	unnamed protein product [Coffea canephora]
		Unigene15897_RNA_mistletoe	gi|720004307|ref|XP_010257285.1|	0	PREDICTED: outer envelope protein 80, chloroplastic-like isoform X1 [Nelumbo nucifera]
		Unigene3539_RNA_mistletoe	NA
		CL273.Contig5_RNA_mistletoe	gi|661887514|emb|CDP08645.1|	1.12E-78	unnamed protein product [Coffea canephora]
		CL273.Contig11_RNA_mistletoe	gi|225470972|ref|XP_002267297.1|	2.37E-96	PREDICTED: arginine/serine-rich-splicing factor RSP31-like [Vitis vinifera]
		CL566.Contig2_RNA_mistletoe	gi|359474110|ref|XP_003631402.1|	3.72E-09	PREDICTED: uncharacterized protein LOC100854417 [Vitis vinifera] &gt;gi|297742227|emb|CBI34376.3| unnamed protein product [Vitis vinifera]
		CL9354.Contig1_RNA_mistletoe	gi|255549108|ref|XP_002515609.1|	0	conserved hypothetical protein [Ricinus communis] &gt;gi|223545247|gb|EEF46754.1| conserved hypothetical protein [Ricinus communis]
		CL2943.Contig1_RNA_mistletoe	gi|661893345|emb|CDP03154.1|	8.80E-07	unnamed protein product [Coffea canephora]
		CL273.Contig2_RNA_mistletoe	gi|225470972|ref|XP_002267297.1|	2.05E-100	PREDICTED: arginine/serine-rich-splicing factor RSP31-like [Vitis vinifera]
		CL273.Contig8_RNA_mistletoe	gi|661887514|emb|CDP08645.1|	5.46E-99	unnamed protein product [Coffea canephora]
		CL1006.Contig3_RNA_mistletoe	gi|590668541|ref|XP_007037522.1|	1.32E-60	Uncharacterized protein TCM_014176 [Theobroma cacao] &gt;gi|508774767|gb|EOY22023.1| Uncharacterized protein TCM_014176 [Theobroma cacao]
		CL2943.Contig2_RNA_mistletoe	gi|297738658|emb|CBI27903.3|	0	unnamed protein product [Vitis vinifera]
		CL4838.Contig3_RNA_mistletoe	gi|641849127|gb|KDO68002.1|	6.49E-101	hypothetical protein CISIN_1g021236mg [Citrus sinensis]
		CL209.Contig1_RNA_mistletoe	gi|719966379|ref|XP_010258751.1|	4.38E-114	PREDICTED: uncharacterized protein LOC104598406 isoform X1 [Nelumbo nucifera]
		Unigene35493_RNA_mistletoe	gi|590708674|ref|XP_007048344.1|	0	Alcohol dehydrogenase 1 [Theobroma cacao] &gt;gi|508700605|gb|EOX92501.1| Alcohol dehydrogenase 1 [Theobroma cacao]
		CL1006.Contig5_RNA_mistletoe	gi|702274810|ref|XP_010044171.1|	2.39E-36	PREDICTED: putative nuclease HARBI1 isoform X1 [Eucalyptus grandis]
		CL5451.Contig3_RNA_mistletoe	gi|225453766|ref|XP_002270274.1|	2.40E-119	PREDICTED: ribosomal RNA small subunit methyltransferase A [Vitis vinifera] &gt;gi|296089082|emb|CBI38785.3| unnamed protein product [Vitis vinifera]
		CL273.Contig1_RNA_mistletoe	gi|661887514|emb|CDP08645.1|	1.11E-78	unnamed protein product [Coffea canephora]
		Unigene15888_RNA_mistletoe	NA
		CL1006.Contig4_RNA_mistletoe	gi|590668541|ref|XP_007037522.1|	1.64E-60	Uncharacterized protein TCM_014176 [Theobroma cacao] &gt;gi|508774767|gb|EOY22023.1| Uncharacterized protein TCM_014176 [Theobroma cacao]
miR1423-5p	2	CL5849.Contig2_RNA_mistletoe	NA
		Unigene19703_RNA_mistletoe	NA
miR1428a-5p	2	Unigene19112_RNA_mistletoe	gi|225450013|ref|XP_002272410.1|	0	PREDICTED: structural maintenance of chromosomes protein 5 [Vitis vinifera] &gt;gi|297736324|emb|CBI24962.3| unnamed protein product [Vitis vinifera]
		Unigene11842_RNA_mistletoe	gi|675895240|ref|YP_009049714.1|	1.18E-54	hypothetical protein (mitochondrion) [Capsicum annuum] &gt;gi|675895256|ref|YP_009049730.1| hypothetical protein (mitochondrion) [Capsicum annuum] &gt;gi|667751986|gb|AIG90072.1| hypothetical protein (mitochondrion) [Capsicum annuum] &gt;gi|667752002|gb|AIG90088.1| hypothetical protein (mitochondrion) [Capsicum annuum]
miR1439	4	Unigene2758_RNA_mistletoe	gi|720070928|ref|XP_010277907.1|	0	PREDICTED: probable serine/threonine-protein kinase abkC isoform X1 [Nelumbo nucifera]
		Unigene37356_RNA_mistletoe	NA
		CL10470.Contig2_RNA_mistletoe	NA
		CL10470.Contig5_RNA_mistletoe	NA
miR1445	4	CL4019.Contig3_RNA_mistletoe	gi|593799010|ref|XP_007162543.1|	9.69E-25	hypothetical protein PHAVU_001G160900g, partial [Phaseolus vulgaris] &gt;gi|561036007|gb|ESW34537.1| hypothetical protein PHAVU_001G160900g, partial [Phaseolus vulgaris]
		Unigene30057_RNA_mistletoe	gi|225443888|ref|XP_002277769.1|	4.04E-20	PREDICTED: protein TIFY 5A [Vitis vinifera] &gt;gi|147805843|emb|CAN62787.1| hypothetical protein VITISV_033493 [Vitis vinifera] &gt;gi|297740737|emb|CBI30919.3| unnamed protein product [Vitis vinifera]
		CL4019.Contig2_RNA_mistletoe	gi|593799010|ref|XP_007162543.1|	1.02E-24	hypothetical protein PHAVU_001G160900g, partial [Phaseolus vulgaris] &gt;gi|561036007|gb|ESW34537.1| hypothetical protein PHAVU_001G160900g, partial [Phaseolus vulgaris]
		CL10370.Contig1_RNA_mistletoe	NA
miR1446	9	CL10219.Contig1_RNA_mistletoe	gi|357436101|ref|XP_003588326.1|	1.74E-54	ATP synthase subunit alpha [Medicago truncatula]
		Unigene27030_RNA_mistletoe	gi|672194834|ref|XP_008776390.1|	5.99E-11	PREDICTED: uncharacterized protein LOC103696510 [Phoenix dactylifera]
		Unigene25269_RNA_mistletoe	gi|224091686|ref|XP_002309328.1|	6.02E-100	putative SNARE family protein [Populus trichocarpa] &gt;gi|222855304|gb|EEE92851.1| putative SNARE family protein [Populus trichocarpa]
		Unigene41054_RNA_mistletoe	gi|359487079|ref|XP_002271674.2|	0	PREDICTED: DNA gyrase subunit A, chloroplastic/mitochondrial-like [Vitis vinifera]
		Unigene37183_RNA_mistletoe	gi|720014492|ref|XP_010260515.1|	1.79E-174	PREDICTED: uncharacterized protein LOC104599599 [Nelumbo nucifera]
		Unigene42171_RNA_mistletoe	gi|470119812|ref|XP_004296004.1|	1.77E-20	PREDICTED: putative ribonuclease H protein At1g65750-like [Fragaria vesca subsp. vesca]
		Unigene24912_RNA_mistletoe	NA
		Unigene4397_RNA_mistletoe	gi|255550087|ref|XP_002516094.1|	0	Conserved oligomeric Golgi complex component, putative [Ricinus communis] &gt;gi|223544580|gb|EEF46096.1| Conserved oligomeric Golgi complex component, putative [Ricinus communis]
		CL6722.Contig10_RNA_mistletoe	gi|470101299|ref|XP_004287112.1|	3.71E-62	PREDICTED: VAMP-like protein YKT61-like isoform 1 [Fragaria vesca subsp. vesca]
miR1447	17	Unigene22831_RNA_mistletoe	NA
		Unigene31024_RNA_mistletoe	NA
		Unigene3588_RNA_mistletoe	NA
		CL10499.Contig3_RNA_mistletoe	NA
		Unigene40028_RNA_mistletoe	gi|720073572|ref|XP_010278752.1|	3.45E-16	PREDICTED: uncharacterized protein LOC104612845 isoform X7 [Nelumbo nucifera] &gt;gi|720073575|ref|XP_010278753.1| PREDICTED: uncharacterized protein LOC104612845 isoform X7 [Nelumbo nucifera]
		CL6795.Contig1_RNA_mistletoe	gi|643734867|gb|KDP41537.1|	0	hypothetical protein JCGZ_15944 [Jatropha curcas]
		Unigene3063_RNA_mistletoe	gi|698478861|ref|XP_009786561.1|	0	PREDICTED: serine/threonine-protein kinase SRK2E-like [Nicotiana sylvestris] &gt;gi|698478863|ref|XP_009786562.1| PREDICTED: serine/threonine-protein kinase SRK2E-like [Nicotiana sylvestris] &gt;gi|698478865|ref|XP_009786563.1| PREDICTED: serine/threonine-protein kinase SRK2E-like [Nicotiana sylvestris]
		CL6795.Contig2_RNA_mistletoe	gi|643734867|gb|KDP41537.1|	9.66E-178	hypothetical protein JCGZ_15944 [Jatropha curcas]
		Unigene3062_RNA_mistletoe	gi|698478861|ref|XP_009786561.1|	0	PREDICTED: serine/threonine-protein kinase SRK2E-like [Nicotiana sylvestris] &gt;gi|698478863|ref|XP_009786562.1| PREDICTED: serine/threonine-protein kinase SRK2E-like [Nicotiana sylvestris] &gt;gi|698478865|ref|XP_009786563.1| PREDICTED: serine/threonine-protein kinase SRK2E-like [Nicotiana sylvestris]
		CL3396.Contig1_RNA_mistletoe	gi|255571417|ref|XP_002526656.1|	1.94E-69	importin beta-1, putative [Ricinus communis] &gt;gi|223533956|gb|EEF35678.1| importin beta-1, putative [Ricinus communis]
		CL3396.Contig3_RNA_mistletoe	gi|255571417|ref|XP_002526656.1|	2.28E-69	importin beta-1, putative [Ricinus communis] &gt;gi|223533956|gb|EEF35678.1| importin beta-1, putative [Ricinus communis]
		CL3396.Contig4_RNA_mistletoe	gi|255571417|ref|XP_002526656.1|	2.32E-69	importin beta-1, putative [Ricinus communis] &gt;gi|223533956|gb|EEF35678.1| importin beta-1, putative [Ricinus communis]
		Unigene22421_RNA_mistletoe	gi|586769976|ref|XP_006856400.1|	1.41E-95	hypothetical protein AMTR_s00047p00209120 [Amborella trichopoda] &gt;gi|548860260|gb|ERN17867.1| hypothetical protein AMTR_s00047p00209120 [Amborella trichopoda]
		Unigene7261_RNA_mistletoe	gi|659119282|ref|XP_008459571.1|	9.13E-44	PREDICTED: serine/threonine-protein phosphatase 7 long form homolog [Cucumis melo]
		Unigene3597_RNA_mistletoe	gi|296083212|emb|CBI22848.3|	0	unnamed protein product [Vitis vinifera]
		CL10665.Contig6_RNA_mistletoe	NA
		CL3396.Contig2_RNA_mistletoe	gi|255571417|ref|XP_002526656.1|	1.98E-69	importin beta-1, putative [Ricinus communis] &gt;gi|223533956|gb|EEF35678.1| importin beta-1, putative [Ricinus communis]
miR1507c-5p	1	Unigene32104_RNA_mistletoe	NA
miR1511	6	Unigene2623_RNA_mistletoe	NA
		Unigene20759_RNA_mistletoe	NA
		Unigene21672_RNA_mistletoe	NA
		Unigene275_RNA_mistletoe	NA
		Unigene2896_RNA_mistletoe	gi|91795223|gb|ABE60891.1|	1.08E-37	putative polyprotein [Oryza sativa Japonica Group]
		Unigene2895_RNA_mistletoe	NA
miR1512a-5p	31	CL9970.Contig3_RNA_mistletoe	gi|643717230|gb|KDP28856.1|	3.37E-114	hypothetical protein JCGZ_14627 [Jatropha curcas]
		CL5371.Contig3_RNA_mistletoe	NA
		Unigene39717_RNA_mistletoe	gi|470147010|ref|XP_004309110.1|	3.27E-78	PREDICTED: putative ribonuclease H protein At1g65750-like [Fragaria vesca subsp. vesca]
		Unigene15725_RNA_mistletoe	gi|719969110|ref|XP_010267457.1|	0	PREDICTED: lysine-specific histone demethylase 1 homolog 1 [Nelumbo nucifera]
		Unigene16480_RNA_mistletoe	NA
		CL8751.Contig1_RNA_mistletoe	NA
		CL6669.Contig1_RNA_mistletoe	gi|502111247|ref|XP_004493998.1|	5.02E-158	PREDICTED: uncharacterized protein LOC101502536 [Cicer arietinum]
		Unigene9671_RNA_mistletoe	gi|297736092|emb|CBI24130.3|	0	unnamed protein product [Vitis vinifera]
		CL1198.Contig1_RNA_mistletoe	NA
		Unigene21637_RNA_mistletoe	NA
		CL3624.Contig1_RNA_mistletoe	NA
		CL8751.Contig2_RNA_mistletoe	NA
		Unigene39716_RNA_mistletoe	gi|470147010|ref|XP_004309110.1|	3.41E-82	PREDICTED: putative ribonuclease H protein At1g65750-like [Fragaria vesca subsp. vesca]
		CL6669.Contig2_RNA_mistletoe	gi|502111247|ref|XP_004493998.1|	7.63E-152	PREDICTED: uncharacterized protein LOC101502536 [Cicer arietinum]
		CL6750.Contig2_RNA_mistletoe	gi|147787208|emb|CAN77998.1|	5.95E-06	hypothetical protein VITISV_002983 [Vitis vinifera]
		CL8715.Contig1_RNA_mistletoe	gi|502086570|ref|XP_004488259.1|	2.61E-06	PREDICTED: uncharacterized protein LOC101500384 [Cicer arietinum]
		Unigene13597_RNA_mistletoe	gi|359494079|ref|XP_002277391.2|	0	PREDICTED: LOW QUALITY PROTEIN: 65-kDa microtubule-associated protein 1-like [Vitis vinifera]
		Unigene2229_RNA_mistletoe	NA
		CL6750.Contig1_RNA_mistletoe	NA
		Unigene38479_RNA_mistletoe	NA
		Unigene36584_RNA_mistletoe	gi|590687200|ref|XP_007042596.1|	1.23E-08	2-oxoglutarate (2OG) and Fe(II)-dependent oxygenase superfamily protein [Theobroma cacao] &gt;gi|508706531|gb|EOX98427.1| 2-oxoglutarate (2OG) and Fe(II)-dependent oxygenase superfamily protein [Theobroma cacao]
		Unigene17738_RNA_mistletoe	gi|645266258|ref|XP_008238533.1|	0	PREDICTED: uncharacterized protein LOC103337159 [Prunus mume]
		Unigene26319_RNA_mistletoe	NA
		CL430.Contig2_RNA_mistletoe	gi|147834092|emb|CAN64335.1|	7.55E-77	hypothetical protein VITISV_001808 [Vitis vinifera]
		Unigene14810_RNA_mistletoe	gi|225456323|ref|XP_002283797.1|	0	PREDICTED: ubiquitin-like modifier-activating enzyme 5 isoform 1 [Vitis vinifera] &gt;gi|297734421|emb|CBI15668.3| unnamed protein product [Vitis vinifera]
		Unigene34627_RNA_mistletoe	NA
		CL8748.Contig1_RNA_mistletoe	gi|225424071|ref|XP_002282799.1|	9.52E-77	PREDICTED: uncharacterized protein LOC100249231 [Vitis vinifera] &gt;gi|147792362|emb|CAN76984.1| hypothetical protein VITISV_027945 [Vitis vinifera] &gt;gi|297737776|emb|CBI26977.3| unnamed protein product [Vitis vinifera]
		Unigene30912_RNA_mistletoe	NA
		Unigene20494_RNA_mistletoe	NA
		CL9970.Contig1_RNA_mistletoe	gi|643717230|gb|KDP28856.1|	7.38E-109	hypothetical protein JCGZ_14627 [Jatropha curcas]
		Unigene6452_RNA_mistletoe	NA
miR1513a-3p	7	CL6983.Contig2_RNA_mistletoe	gi|359473112|ref|XP_002282341.2|	0	PREDICTED: putative ATP-dependent RNA helicase DHX33-like [Vitis vinifera]
		CL6983.Contig3_RNA_mistletoe	gi|302843366|ref|XP_002953225.1|	8.92E-07	hypothetical protein VOLCADRAFT_63308 [Volvox carteri f. nagariensis] &gt;gi|300261612|gb|EFJ45824.1| hypothetical protein VOLCADRAFT_63308 [Volvox carteri f. nagariensis]
		Unigene30249_RNA_mistletoe	NA
		CL7130.Contig1_RNA_mistletoe	gi|590670967|ref|XP_007038204.1|	8.07E-16	Transducin/WD40 repeat-like superfamily protein [Theobroma cacao] &gt;gi|508775449|gb|EOY22705.1| Transducin/WD40 repeat-like superfamily protein [Theobroma cacao]
		CL6983.Contig1_RNA_mistletoe	gi|359473112|ref|XP_002282341.2|	0	PREDICTED: putative ATP-dependent RNA helicase DHX33-like [Vitis vinifera]
		Unigene39228_RNA_mistletoe	NA
		Unigene27355_RNA_mistletoe	NA
miR1514a	1	Unigene3067_RNA_mistletoe	gi|359495648|ref|XP_002265379.2|	0	PREDICTED: chromosome transmission fidelity protein 18 homolog [Vitis vinifera]
miR1518	53	CL10439.Contig1_RNA_mistletoe	gi|460375573|ref|XP_004233579.1|	1.88E-84	PREDICTED: uncharacterized protein LOC101260201 [Solanum lycopersicum]
		CL3702.Contig1_RNA_mistletoe	gi|296082393|emb|CBI21398.3|	2.53E-170	unnamed protein product [Vitis vinifera]
		CL4619.Contig1_RNA_mistletoe	gi|302144145|emb|CBI23250.3|	4.46E-119	unnamed protein product [Vitis vinifera]
		Unigene42963_RNA_mistletoe	NA
		Unigene39502_RNA_mistletoe	NA
		Unigene12006_RNA_mistletoe	gi|359476809|ref|XP_002264968.2|	0	PREDICTED: cell cycle checkpoint protein RAD17-like [Vitis vinifera]
		CL3311.Contig5_RNA_mistletoe	gi|225464623|ref|XP_002274318.1|	5.35E-87	PREDICTED: pentatricopeptide repeat-containing protein At4g21190 [Vitis vinifera] &gt;gi|302143769|emb|CBI22630.3| unnamed protein product [Vitis vinifera]
		CL10439.Contig2_RNA_mistletoe	gi|460375573|ref|XP_004233579.1|	1.74E-84	PREDICTED: uncharacterized protein LOC101260201 [Solanum lycopersicum]
		Unigene20778_RNA_mistletoe	gi|255555606|ref|XP_002518839.1|	9.88E-116	conserved hypothetical protein [Ricinus communis] &gt;gi|223542012|gb|EEF43557.1| conserved hypothetical protein [Ricinus communis]
		CL2891.Contig3_RNA_mistletoe	gi|296081397|emb|CBI16830.3|	4.28E-108	unnamed protein product [Vitis vinifera]
		CL2891.Contig2_RNA_mistletoe	gi|296081397|emb|CBI16830.3|	4.49E-108	unnamed protein product [Vitis vinifera]
		CL3404.Contig2_RNA_mistletoe	gi|255578874|ref|XP_002530291.1|	6.14E-152	ubiquitin-protein ligase, putative [Ricinus communis] &gt;gi|223530189|gb|EEF32098.1| ubiquitin-protein ligase, putative [Ricinus communis]
		CL8734.Contig2_RNA_mistletoe	NA
		Unigene5697_RNA_mistletoe	NA
		CL3404.Contig1_RNA_mistletoe	gi|255578874|ref|XP_002530291.1|	6.33E-152	ubiquitin-protein ligase, putative [Ricinus communis] &gt;gi|223530189|gb|EEF32098.1| ubiquitin-protein ligase, putative [Ricinus communis]
		Unigene10487_RNA_mistletoe	gi|590695172|ref|XP_007044815.1|	0	Beta-1,4-N-acetylglucosaminyltransferase family protein [Theobroma cacao] &gt;gi|508708750|gb|EOY00647.1| Beta-1,4-N-acetylglucosaminyltransferase family protein [Theobroma cacao]
		Unigene868_RNA_mistletoe	gi|643707505|gb|KDP23000.1|	2.92E-10	hypothetical protein JCGZ_01722 [Jatropha curcas]
		Unigene26639_RNA_mistletoe	NA
		Unigene25651_RNA_mistletoe	gi|661892550|emb|CDP03708.1|	2.90E-26	unnamed protein product [Coffea canephora]
		Unigene15699_RNA_mistletoe	gi|225433391|ref|XP_002285620.1|	1.02E-130	PREDICTED: GDT1-like protein 2, chloroplastic [Vitis vinifera] &gt;gi|297741903|emb|CBI33338.3| unnamed protein product [Vitis vinifera]
		Unigene13289_RNA_mistletoe	NA
		CL4476.Contig2_RNA_mistletoe	gi|225464499|ref|XP_002272003.1|	6.47E-119	PREDICTED: kinesin-like protein KIF22-like [Vitis vinifera]
		Unigene11070_RNA_mistletoe	NA
		Unigene25005_RNA_mistletoe	gi|645230462|ref|XP_008221947.1|	1.85E-26	PREDICTED: uncharacterized protein LOC103321874 [Prunus mume]
		CL3404.Contig3_RNA_mistletoe	gi|255578874|ref|XP_002530291.1|	5.91E-152	ubiquitin-protein ligase, putative [Ricinus communis] &gt;gi|223530189|gb|EEF32098.1| ubiquitin-protein ligase, putative [Ricinus communis]
		Unigene8951_RNA_mistletoe	NA
		CL4476.Contig1_RNA_mistletoe	gi|225464499|ref|XP_002272003.1|	1.20E-114	PREDICTED: kinesin-like protein KIF22-like [Vitis vinifera]
		Unigene28994_RNA_mistletoe	gi|672160884|ref|XP_008800237.1|	7.17E-09	PREDICTED: protein EARLY RESPONSIVE TO DEHYDRATION 15-like [Phoenix dactylifera]
		Unigene19029_RNA_mistletoe	gi|658020778|ref|XP_008345768.1|	4.19E-08	PREDICTED: putative ribonuclease H protein At1g65750 [Malus domestica]
		CL2891.Contig4_RNA_mistletoe	gi|645230462|ref|XP_008221947.1|	2.07E-150	PREDICTED: uncharacterized protein LOC103321874 [Prunus mume]
		CL10066.Contig1_RNA_mistletoe	gi|359474892|ref|XP_002276432.2|	0	PREDICTED: pentatricopeptide repeat-containing protein At4g34830, chloroplastic-like [Vitis vinifera]
		Unigene41977_RNA_mistletoe	gi|157102082|gb|ABV23661.1|	4.12E-43	cytochrome oxidase subunit 2 [Boehmeria nivea] &gt;gi|157102084|gb|ABV23662.1| cytochrome oxidase subunit 2 [Boehmeria nivea] &gt;gi|157102086|gb|ABV23663.1| cytochrome oxidase subunit 2 [Boehmeria nivea]
		Unigene7862_RNA_mistletoe	gi|358345337|ref|XP_003636737.1|	1.72E-17	hypothetical protein MTR_054s0011 [Medicago truncatula]
		CL10000.Contig2_RNA_mistletoe	gi|590671636|ref|XP_007038387.1|	4.26E-139	Phosphate starvation-induced gene 3 isoform 1 [Theobroma cacao] &gt;gi|508775632|gb|EOY22888.1| Phosphate starvation-induced gene 3 isoform 1 [Theobroma cacao]
		CL8734.Contig3_RNA_mistletoe	NA
		CL10066.Contig2_RNA_mistletoe	gi|297744686|emb|CBI37948.3|	0	unnamed protein product [Vitis vinifera]
		Unigene42992_RNA_mistletoe	NA
		CL4619.Contig2_RNA_mistletoe	gi|302144145|emb|CBI23250.3|	7.35E-151	unnamed protein product [Vitis vinifera]
		CL3702.Contig3_RNA_mistletoe	gi|296082393|emb|CBI21398.3|	0	unnamed protein product [Vitis vinifera]
		CL8104.Contig2_RNA_mistletoe	gi|590617207|ref|XP_007023724.1|	2.42E-142	Pyridoxamine 5&apos;-phosphate oxidase family protein isoform 1 [Theobroma cacao] &gt;gi|508779090|gb|EOY26346.1| Pyridoxamine 5&apos;-phosphate oxidase family protein isoform 1 [Theobroma cacao]
		Unigene42634_RNA_mistletoe	gi|357503161|ref|XP_003621869.1|	0	Heat shock protein [Medicago truncatula] &gt;gi|355496884|gb|AES78087.1| heat shock cognate 70 kDa protein [Medicago truncatula]
		CL2891.Contig1_RNA_mistletoe	gi|645230462|ref|XP_008221947.1|	5.74E-150	PREDICTED: uncharacterized protein LOC103321874 [Prunus mume]
		CL10000.Contig1_RNA_mistletoe	gi|590671636|ref|XP_007038387.1|	0	Phosphate starvation-induced gene 3 isoform 1 [Theobroma cacao] &gt;gi|508775632|gb|EOY22888.1| Phosphate starvation-induced gene 3 isoform 1 [Theobroma cacao]
		CL3702.Contig2_RNA_mistletoe	gi|296082393|emb|CBI21398.3|	0	unnamed protein product [Vitis vinifera]
		Unigene377_RNA_mistletoe	gi|596021102|ref|XP_007218971.1|	2.63E-147	hypothetical protein PRUPE_ppa003822mg [Prunus persica] &gt;gi|462415433|gb|EMJ20170.1| hypothetical protein PRUPE_ppa003822mg [Prunus persica]
		Unigene3641_RNA_mistletoe	NA
		CL10615.Contig2_RNA_mistletoe	gi|359477348|ref|XP_002278432.2|	0	PREDICTED: uncharacterized protein LOC100247619 [Vitis vinifera]
		Unigene24047_RNA_mistletoe	NA
		Unigene27128_RNA_mistletoe	NA
		CL3311.Contig4_RNA_mistletoe	gi|225464623|ref|XP_002274318.1|	6.60E-92	PREDICTED: pentatricopeptide repeat-containing protein At4g21190 [Vitis vinifera] &gt;gi|302143769|emb|CBI22630.3| unnamed protein product [Vitis vinifera]
		CL3404.Contig4_RNA_mistletoe	gi|255578874|ref|XP_002530291.1|	6.60E-152	ubiquitin-protein ligase, putative [Ricinus communis] &gt;gi|223530189|gb|EEF32098.1| ubiquitin-protein ligase, putative [Ricinus communis]
		Unigene36632_RNA_mistletoe	gi|551603359|ref|XP_005783189.1|	2.34E-09	hypothetical protein EMIHUDRAFT_460685, partial [Emiliania huxleyi CCMP1516] &gt;gi|485636161|gb|EOD30760.1| hypothetical protein EMIHUDRAFT_460685, partial [Emiliania huxleyi CCMP1516]
		Unigene42964_RNA_mistletoe	gi|297741757|emb|CBI32889.3|	3.56E-53	unnamed protein product [Vitis vinifera]
miR1520j	3	Unigene40310_RNA_mistletoe	NA
		CL9627.Contig1_RNA_mistletoe	gi|225443168|ref|XP_002264313.1|	0	PREDICTED: ABC transporter C family member 13-like [Vitis vinifera]
		CL9627.Contig2_RNA_mistletoe	gi|225443168|ref|XP_002264313.1|	0	PREDICTED: ABC transporter C family member 13-like [Vitis vinifera]
miR1527	35	Unigene14454_RNA_mistletoe	NA
		CL1157.Contig1_RNA_mistletoe	gi|694434050|ref|XP_009344278.1|	3.06E-10	PREDICTED: F-box/LRR-repeat protein At5g63520-like isoform X2 [Pyrus x bretschneideri]
		Unigene5124_RNA_mistletoe	NA
		CL6631.Contig1_RNA_mistletoe	NA
		CL10088.Contig11_RNA_mistletoe	NA
		CL10088.Contig8_RNA_mistletoe	NA
		Unigene1158_RNA_mistletoe	gi|225433132|ref|XP_002285184.1|	2.38E-47	PREDICTED: chromatin modification-related protein eaf6 [Vitis vinifera] &gt;gi|296083654|emb|CBI23643.3| unnamed protein product [Vitis vinifera]
		CL10088.Contig4_RNA_mistletoe	NA
		CL8185.Contig26_RNA_mistletoe	NA
		CL4253.Contig1_RNA_mistletoe	gi|225424901|ref|XP_002269942.1|	0	PREDICTED: uncharacterized protein LOC100255337 [Vitis vinifera]
		Unigene8222_RNA_mistletoe	NA
		CL8185.Contig27_RNA_mistletoe	NA
		CL6344.Contig2_RNA_mistletoe	NA
		CL8421.Contig1_RNA_mistletoe	gi|672115238|ref|XP_008780107.1|	2.83E-107	PREDICTED: 60S ribosomal protein L10a-1-like [Phoenix dactylifera]
		CL1157.Contig2_RNA_mistletoe	gi|694434050|ref|XP_009344278.1|	3.20E-10	PREDICTED: F-box/LRR-repeat protein At5g63520-like isoform X2 [Pyrus x bretschneideri]
		CL10088.Contig10_RNA_mistletoe	NA
		CL10088.Contig7_RNA_mistletoe	NA
		CL10088.Contig2_RNA_mistletoe	NA
		Unigene9826_RNA_mistletoe	NA
		CL8421.Contig2_RNA_mistletoe	gi|672115238|ref|XP_008780107.1|	3.03E-107	PREDICTED: 60S ribosomal protein L10a-1-like [Phoenix dactylifera]
		CL10088.Contig3_RNA_mistletoe	NA
		CL4253.Contig3_RNA_mistletoe	gi|225424901|ref|XP_002269942.1|	0	PREDICTED: uncharacterized protein LOC100255337 [Vitis vinifera]
		Unigene18742_RNA_mistletoe	gi|297735187|emb|CBI17549.3|	0	unnamed protein product [Vitis vinifera]
		CL6631.Contig2_RNA_mistletoe	NA
		Unigene4209_RNA_mistletoe	NA
		CL10088.Contig6_RNA_mistletoe	NA
		Unigene32872_RNA_mistletoe	NA
		CL10088.Contig9_RNA_mistletoe	NA
		CL10088.Contig5_RNA_mistletoe	NA
		CL8035.Contig1_RNA_mistletoe	NA
		Unigene18553_RNA_mistletoe	NA
		Unigene24223_RNA_mistletoe	NA
		CL8185.Contig28_RNA_mistletoe	NA
		CL10147.Contig2_RNA_mistletoe	gi|2443320|dbj|BAA22288.1|	1.75E-149	polyprotein [Oryza australiensis]
		CL10088.Contig1_RNA_mistletoe	NA
miR1528	2	CL6918.Contig2_RNA_mistletoe	gi|449452897|ref|XP_004144195.1|	1.29E-147	PREDICTED: putative ribosome biogenesis GTPase RsgA-like [Cucumis sativus] &gt;gi|449489232|ref|XP_004158254.1| PREDICTED: putative ribosome biogenesis GTPase RsgA-like [Cucumis sativus] &gt;gi|700192413|gb|KGN47617.1| hypothetical protein Csa_6G365180 [Cucumis sativus]
		CL6918.Contig1_RNA_mistletoe	gi|225425472|ref|XP_002279434.1|	1.05E-91	PREDICTED: putative ribosome biogenesis GTPase RsgA-like isoform 3 [Vitis vinifera]
miR1535a	19	CL7195.Contig2_RNA_mistletoe	gi|297745052|emb|CBI38644.3|	7.47E-134	unnamed protein product [Vitis vinifera]
		CL6565.Contig1_RNA_mistletoe	NA
		CL7195.Contig3_RNA_mistletoe	gi|297745052|emb|CBI38644.3|	0	unnamed protein product [Vitis vinifera]
		Unigene38239_RNA_mistletoe	NA
		CL8101.Contig2_RNA_mistletoe	gi|694391637|ref|XP_009371331.1|	0	PREDICTED: O-glucosyltransferase rumi homolog [Pyrus x bretschneideri]
		CL8101.Contig1_RNA_mistletoe	gi|694391637|ref|XP_009371331.1|	0	PREDICTED: O-glucosyltransferase rumi homolog [Pyrus x bretschneideri]
		CL1966.Contig3_RNA_mistletoe	NA
		CL1966.Contig2_RNA_mistletoe	NA
		CL7195.Contig1_RNA_mistletoe	gi|297745052|emb|CBI38644.3|	0	unnamed protein product [Vitis vinifera]
		CL3358.Contig7_RNA_mistletoe	gi|225452450|ref|XP_002274298.1|	0	PREDICTED: uncharacterized protein LOC100252584 [Vitis vinifera] &gt;gi|296087660|emb|CBI34916.3| unnamed protein product [Vitis vinifera]
		CL6286.Contig2_RNA_mistletoe	gi|151175711|dbj|BAF47744.2|	0	ADP-glucose pyrophosphorylase alpha subunit IbAGPa1 [Ipomoea batatas]
		Unigene1447_RNA_mistletoe	NA
		Unigene13134_RNA_mistletoe	gi|593696706|ref|XP_007148835.1|	1.05E-06	hypothetical protein PHAVU_005G018100g [Phaseolus vulgaris] &gt;gi|561022099|gb|ESW20829.1| hypothetical protein PHAVU_005G018100g [Phaseolus vulgaris]
		CL1966.Contig1_RNA_mistletoe	NA
		CL5356.Contig2_RNA_mistletoe	gi|296088825|emb|CBI38283.3|	0	unnamed protein product [Vitis vinifera]
		Unigene30181_RNA_mistletoe	gi|641866632|gb|KDO85317.1|	1.85E-21	hypothetical protein CISIN_1g000885mg [Citrus sinensis] &gt;gi|641866633|gb|KDO85318.1| hypothetical protein CISIN_1g000885mg [Citrus sinensis]
		CL10035.Contig1_RNA_mistletoe	NA
		CL7195.Contig4_RNA_mistletoe	gi|297745052|emb|CBI38644.3|	0	unnamed protein product [Vitis vinifera]
		CL3358.Contig6_RNA_mistletoe	gi|225452450|ref|XP_002274298.1|	7.30E-169	PREDICTED: uncharacterized protein LOC100252584 [Vitis vinifera] &gt;gi|296087660|emb|CBI34916.3| unnamed protein product [Vitis vinifera]
miR156a	21	Unigene30561_RNA_mistletoe	gi|297736011|emb|CBI24049.3|	1.57E-65	unnamed protein product [Vitis vinifera]
		Unigene12332_RNA_mistletoe	gi|720091873|ref|XP_010245555.1|	3.09E-30	PREDICTED: uncharacterized protein At2g39795, mitochondrial-like [Nelumbo nucifera]
		CL8250.Contig2_RNA_mistletoe	gi|443429769|gb|AGC92796.1|	1.82E-57	SBP-box transcription factor [Betula luminifera]
		Unigene8517_RNA_mistletoe	gi|720026688|ref|XP_010264332.1|	9.63E-46	PREDICTED: squamosa promoter-binding-like protein 7 [Nelumbo nucifera]
		CL1792.Contig2_RNA_mistletoe	gi|225431130|ref|XP_002265926.1|	6.96E-171	PREDICTED: DNA-(apurinic or apyrimidinic site) lyase 2-like isoform 1 [Vitis vinifera]
		CL1792.Contig1_RNA_mistletoe	gi|225431130|ref|XP_002265926.1|	1.71E-165	PREDICTED: DNA-(apurinic or apyrimidinic site) lyase 2-like isoform 1 [Vitis vinifera]
		Unigene9022_RNA_mistletoe	NA
		CL5189.Contig2_RNA_mistletoe	gi|225456475|ref|XP_002284543.1|	0	PREDICTED: auxin response factor 2 [Vitis vinifera] &gt;gi|297734502|emb|CBI15749.3| unnamed protein product [Vitis vinifera]
		CL3525.Contig3_RNA_mistletoe	NA
		CL1792.Contig3_RNA_mistletoe	gi|297735011|emb|CBI17373.3|	1.16E-136	unnamed protein product [Vitis vinifera]
		Unigene8519_RNA_mistletoe	gi|675824108|gb|AIL95864.1|	1.79E-19	SQUAMOSA promoter binding-like transcription factor [Gossypium hirsutum]
		CL5189.Contig1_RNA_mistletoe	gi|225456475|ref|XP_002284543.1|	0	PREDICTED: auxin response factor 2 [Vitis vinifera] &gt;gi|297734502|emb|CBI15749.3| unnamed protein product [Vitis vinifera]
		CL5296.Contig2_RNA_mistletoe	gi|225436904|ref|XP_002274278.1|	4.36E-40	PREDICTED: uncharacterized protein LOC100259706 [Vitis vinifera] &gt;gi|296086692|emb|CBI32327.3| unnamed protein product [Vitis vinifera]
		Unigene26439_RNA_mistletoe	gi|645269624|ref|XP_008240083.1|	4.34E-28	PREDICTED: squamosa promoter-binding-like protein 18 [Prunus mume] &gt;gi|645269626|ref|XP_008240084.1| PREDICTED: squamosa promoter-binding-like protein 18 [Prunus mume]
		Unigene12593_RNA_mistletoe	NA
		Unigene11676_RNA_mistletoe	gi|590636826|ref|XP_007028954.1|	3.02E-23	Promoter-binding protein SPL9 [Theobroma cacao] &gt;gi|508717559|gb|EOY09456.1| Promoter-binding protein SPL9 [Theobroma cacao]
		Unigene5511_RNA_mistletoe	gi|297741494|emb|CBI32626.3|	0	unnamed protein product [Vitis vinifera]
		Unigene41903_RNA_mistletoe	gi|702433618|ref|XP_010069456.1|	2.49E-64	PREDICTED: pentatricopeptide repeat-containing protein At5g16860 [Eucalyptus grandis] &gt;gi|702433623|ref|XP_010069457.1| PREDICTED: pentatricopeptide repeat-containing protein At5g16860 [Eucalyptus grandis]
		Unigene27837_RNA_mistletoe	gi|645258868|ref|XP_008235089.1|	0	PREDICTED: zinc finger CCCH domain-containing protein 31 [Prunus mume]
		Unigene530_RNA_mistletoe	gi|255553683|ref|XP_002517882.1|	9.08E-40	Squamosa promoter-binding protein, putative [Ricinus communis] &gt;gi|223542864|gb|EEF44400.1| Squamosa promoter-binding protein, putative [Ricinus communis]
		CL1792.Contig4_RNA_mistletoe	gi|225431130|ref|XP_002265926.1|	2.29E-131	PREDICTED: DNA-(apurinic or apyrimidinic site) lyase 2-like isoform 1 [Vitis vinifera]
miR156f-3p	6	CL3525.Contig3_RNA_mistletoe	NA
		Unigene36689_RNA_mistletoe	NA
		Unigene8517_RNA_mistletoe	gi|720026688|ref|XP_010264332.1|	9.63E-46	PREDICTED: squamosa promoter-binding-like protein 7 [Nelumbo nucifera]
		Unigene41903_RNA_mistletoe	gi|702433618|ref|XP_010069456.1|	2.49E-64	PREDICTED: pentatricopeptide repeat-containing protein At5g16860 [Eucalyptus grandis] &gt;gi|702433623|ref|XP_010069457.1| PREDICTED: pentatricopeptide repeat-containing protein At5g16860 [Eucalyptus grandis]
		CL6618.Contig1_RNA_mistletoe	gi|703095476|ref|XP_010095548.1|	2.11E-75	SKP1-like protein 1B [Morus notabilis] &gt;gi|587871405|gb|EXB60668.1| SKP1-like protein 1B [Morus notabilis]
		CL8250.Contig2_RNA_mistletoe	gi|443429769|gb|AGC92796.1|	1.82E-57	SBP-box transcription factor [Betula luminifera]
miR157a-5p	12	Unigene17449_RNA_mistletoe	NA
		Unigene27837_RNA_mistletoe	gi|645258868|ref|XP_008235089.1|	0	PREDICTED: zinc finger CCCH domain-containing protein 31 [Prunus mume]
		Unigene530_RNA_mistletoe	gi|255553683|ref|XP_002517882.1|	9.08E-40	Squamosa promoter-binding protein, putative [Ricinus communis] &gt;gi|223542864|gb|EEF44400.1| Squamosa promoter-binding protein, putative [Ricinus communis]
		Unigene27664_RNA_mistletoe	gi|566159872|ref|XP_002301816.2|	0	hypothetical protein POPTR_0002s25090g [Populus trichocarpa] &gt;gi|550345778|gb|EEE81089.2| hypothetical protein POPTR_0002s25090g [Populus trichocarpa]
		Unigene11676_RNA_mistletoe	gi|590636826|ref|XP_007028954.1|	3.02E-23	Promoter-binding protein SPL9 [Theobroma cacao] &gt;gi|508717559|gb|EOY09456.1| Promoter-binding protein SPL9 [Theobroma cacao]
		CL8250.Contig2_RNA_mistletoe	gi|443429769|gb|AGC92796.1|	1.82E-57	SBP-box transcription factor [Betula luminifera]
		Unigene30561_RNA_mistletoe	gi|297736011|emb|CBI24049.3|	1.57E-65	unnamed protein product [Vitis vinifera]
		Unigene26439_RNA_mistletoe	gi|645269624|ref|XP_008240083.1|	4.34E-28	PREDICTED: squamosa promoter-binding-like protein 18 [Prunus mume] &gt;gi|645269626|ref|XP_008240084.1| PREDICTED: squamosa promoter-binding-like protein 18 [Prunus mume]
		CL8885.Contig2_RNA_mistletoe	gi|359489837|ref|XP_003633983.1|	4.70E-145	PREDICTED: uncharacterized protein LOC100255153 [Vitis vinifera]
		Unigene28338_RNA_mistletoe	gi|377655443|gb|AFB73912.1|	5.96E-32	polyprotein [Citrus sinensis]
		Unigene12464_RNA_mistletoe	NA
		CL3525.Contig3_RNA_mistletoe	NA
miR158-3p	83	CL3920.Contig3_RNA_mistletoe	NA
		CL3920.Contig2_RNA_mistletoe	NA
		CL3567.Contig1_RNA_mistletoe	gi|720024867|ref|XP_010263774.1|	0	PREDICTED: delta-1-pyrroline-5-carboxylate synthase isoform X1 [Nelumbo nucifera]
		Unigene34677_RNA_mistletoe	gi|657379672|gb|AES81743.2|	6.06E-17	endoplasmic reticulum [ER]-type calcium ATPase, putative [Medicago truncatula]
		Unigene8110_RNA_mistletoe	gi|470117938|ref|XP_004295103.1|	0	PREDICTED: calmodulin-binding transcription activator 5-like [Fragaria vesca subsp. vesca]
		CL3104.Contig4_RNA_mistletoe	gi|643734053|gb|KDP40896.1|	0	hypothetical protein JCGZ_24895 [Jatropha curcas]
		Unigene4648_RNA_mistletoe	gi|699128064|gb|AIU41028.1|	0	transposase-like protein [Glycine max]
		Unigene36466_RNA_mistletoe	gi|567908103|ref|XP_006446365.1|	5.61E-88	hypothetical protein CICLE_v10016592mg [Citrus clementina] &gt;gi|557548976|gb|ESR59605.1| hypothetical protein CICLE_v10016592mg [Citrus clementina]
		CL3815.Contig2_RNA_mistletoe	gi|225428981|ref|XP_002264769.1|	0	PREDICTED: vacuolar-sorting receptor 3-like [Vitis vinifera]
		CL3920.Contig4_RNA_mistletoe	NA
		CL1120.Contig3_RNA_mistletoe	gi|474012319|gb|EMS52581.1|	0	Putative bifunctional dihydrofolate reductase-thymidylate synthase [Triticum urartu]
		CL1120.Contig4_RNA_mistletoe	gi|643735124|gb|KDP41765.1|	0	hypothetical protein JCGZ_26783 [Jatropha curcas]
		Unigene34734_RNA_mistletoe	gi|661879227|emb|CDP17087.1|	1.70E-172	unnamed protein product [Coffea canephora]
		Unigene41745_RNA_mistletoe	NA
		Unigene15165_RNA_mistletoe	gi|359489473|ref|XP_002267626.2|	0	PREDICTED: vacuolar protein sorting-associated protein 8 homolog [Vitis vinifera]
		CL1120.Contig5_RNA_mistletoe	gi|225428412|ref|XP_002280254.1|	2.47E-140	PREDICTED: bifunctional dihydrofolate reductase-thymidylate synthase-like [Vitis vinifera]
		CL3104.Contig3_RNA_mistletoe	gi|255573806|ref|XP_002527822.1|	0	Squamous cell carcinoma antigen recognized by T-cells, putative [Ricinus communis] &gt;gi|223532746|gb|EEF34525.1| Squamous cell carcinoma antigen recognized by T-cells, putative [Ricinus communis]
		Unigene11544_RNA_mistletoe	gi|590685387|ref|XP_007042088.1|	0	RNA-binding family protein, putative [Theobroma cacao] &gt;gi|508706023|gb|EOX97919.1| RNA-binding family protein, putative [Theobroma cacao]
		CL2387.Contig3_RNA_mistletoe	NA
		Unigene7306_RNA_mistletoe	gi|643721762|gb|KDP31715.1|	2.51E-09	hypothetical protein JCGZ_14928 [Jatropha curcas]
		Unigene13807_RNA_mistletoe	gi|719998047|ref|XP_010255291.1|	9.40E-106	PREDICTED: AT-rich interactive domain-containing protein 2 isoform X1 [Nelumbo nucifera] &gt;gi|719998050|ref|XP_010255292.1| PREDICTED: AT-rich interactive domain-containing protein 2 isoform X1 [Nelumbo nucifera] &gt;gi|719998053|ref|XP_010255293.1| PREDICTED: AT-rich interactive domain-containing protein 2 isoform X1 [Nelumbo nucifera] &gt;gi|719998056|ref|XP_010255295.1| PREDICTED: AT-rich in…
		Unigene24761_RNA_mistletoe	NA
		Unigene35504_RNA_mistletoe	gi|297734175|emb|CBI15422.3|	1.89E-33	unnamed protein product [Vitis vinifera]
		CL2284.Contig2_RNA_mistletoe	gi|357488313|ref|XP_003614444.1|	2.24E-16	hypothetical protein MTR_5g053720 [Medicago truncatula]
		CL1120.Contig6_RNA_mistletoe	gi|474012319|gb|EMS52581.1|	0	Putative bifunctional dihydrofolate reductase-thymidylate synthase [Triticum urartu]
		CL2907.Contig1_RNA_mistletoe	gi|297744835|emb|CBI38103.3|	0	unnamed protein product [Vitis vinifera]
		Unigene10192_RNA_mistletoe	NA
		Unigene20446_RNA_mistletoe	gi|225445342|ref|XP_002281542.1|	0	PREDICTED: dnaJ homolog subfamily C member 13-like [Vitis vinifera]
		Unigene23772_RNA_mistletoe	NA
		CL3104.Contig1_RNA_mistletoe	gi|643734053|gb|KDP40896.1|	0	hypothetical protein JCGZ_24895 [Jatropha curcas]
		CL2284.Contig5_RNA_mistletoe	NA
		Unigene24006_RNA_mistletoe	NA
		CL8810.Contig1_RNA_mistletoe	NA
		CL1389.Contig3_RNA_mistletoe	gi|225432596|ref|XP_002281432.1|	3.42E-33	PREDICTED: probable LRR receptor-like serine/threonine-protein kinase At1g67720 [Vitis vinifera] &gt;gi|297737017|emb|CBI26218.3| unnamed protein product [Vitis vinifera]
		CL310.Contig4_RNA_mistletoe	NA
		CL2144.Contig1_RNA_mistletoe	gi|359488670|ref|XP_002273438.2|	0	PREDICTED: zinc finger CCCH domain-containing protein 41-like [Vitis vinifera]
		Unigene637_RNA_mistletoe	gi|163955688|gb|ABY49842.1|	2.43E-43	hypothetical protein [Vitis hybrid cultivar]
		CL2582.Contig1_RNA_mistletoe	gi|359483223|ref|XP_002270538.2|	0	PREDICTED: histone acetyltransferase HAC1-like isoform 1 [Vitis vinifera]
		CL8734.Contig2_RNA_mistletoe	NA
		CL2118.Contig7_RNA_mistletoe	gi|596018366|ref|XP_007218902.1|	0	hypothetical protein PRUPE_ppa000520mg [Prunus persica] &gt;gi|462415364|gb|EMJ20101.1| hypothetical protein PRUPE_ppa000520mg [Prunus persica]
		Unigene24315_RNA_mistletoe	NA
		Unigene36670_RNA_mistletoe	gi|225452278|ref|XP_002270701.1|	8.35E-110	PREDICTED: ras-related protein RABB1b [Vitis vinifera] &gt;gi|296087576|emb|CBI34832.3| unnamed protein product [Vitis vinifera]
		CL1389.Contig2_RNA_mistletoe	gi|225432596|ref|XP_002281432.1|	6.38E-53	PREDICTED: probable LRR receptor-like serine/threonine-protein kinase At1g67720 [Vitis vinifera] &gt;gi|297737017|emb|CBI26218.3| unnamed protein product [Vitis vinifera]
		CL882.Contig5_RNA_mistletoe	gi|694435673|ref|XP_009344983.1|	0	PREDICTED: integrator complex subunit 3-like [Pyrus x bretschneideri] &gt;gi|694435675|ref|XP_009344984.1| PREDICTED: integrator complex subunit 3-like [Pyrus x bretschneideri] &gt;gi|694435677|ref|XP_009344985.1| PREDICTED: integrator complex subunit 3-like [Pyrus x bretschneideri] &gt;gi|694435680|ref|XP_009344986.1| PREDICTED: integrator complex subunit 3-like [Pyrus x bretschneideri]
		Unigene1324_RNA_mistletoe	gi|661882014|emb|CDP14239.1|	5.00E-13	unnamed protein product [Coffea canephora]
		Unigene26464_RNA_mistletoe	gi|720052218|ref|XP_010272338.1|	1.01E-07	PREDICTED: uncharacterized protein LOC104608143 [Nelumbo nucifera]
		CL2387.Contig4_RNA_mistletoe	NA
		CL570.Contig8_RNA_mistletoe	gi|359489473|ref|XP_002267626.2|	0	PREDICTED: vacuolar protein sorting-associated protein 8 homolog [Vitis vinifera]
		CL2609.Contig4_RNA_mistletoe	gi|357492625|ref|XP_003616601.1|	1.41E-11	hypothetical protein MTR_5g082240 [Medicago truncatula]
		CL2582.Contig3_RNA_mistletoe	gi|359483223|ref|XP_002270538.2|	0	PREDICTED: histone acetyltransferase HAC1-like isoform 1 [Vitis vinifera]
		Unigene22432_RNA_mistletoe	NA
		Unigene34147_RNA_mistletoe	NA
		CL6046.Contig1_RNA_mistletoe	gi|661873446|emb|CDP20930.1|	4.38E-17	unnamed protein product [Coffea canephora]
		Unigene12562_RNA_mistletoe	NA
		Unigene15938_RNA_mistletoe	gi|720073516|ref|XP_010278733.1|	8.43E-15	PREDICTED: splicing factor U2AF-associated protein 2 isoform X1 [Nelumbo nucifera]
		CL3104.Contig2_RNA_mistletoe	gi|255573806|ref|XP_002527822.1|	0	Squamous cell carcinoma antigen recognized by T-cells, putative [Ricinus communis] &gt;gi|223532746|gb|EEF34525.1| Squamous cell carcinoma antigen recognized by T-cells, putative [Ricinus communis]
		Unigene11546_RNA_mistletoe	gi|147780701|emb|CAN77985.1|	1.93E-16	hypothetical protein VITISV_032699 [Vitis vinifera]
		CL2118.Contig6_RNA_mistletoe	gi|658042937|ref|XP_008357094.1|	0	PREDICTED: LOW QUALITY PROTEIN: uncharacterized protein LOC103420828 [Malus domestica]
		Unigene32937_RNA_mistletoe	NA
		CL9868.Contig2_RNA_mistletoe	gi|225429434|ref|XP_002276450.1|	3.42E-71	PREDICTED: UPF0587 protein C1orf123 homolog [Vitis vinifera] &gt;gi|296081606|emb|CBI20611.3| unnamed protein product [Vitis vinifera]
		CL2144.Contig2_RNA_mistletoe	gi|359488670|ref|XP_002273438.2|	0	PREDICTED: zinc finger CCCH domain-containing protein 41-like [Vitis vinifera]
		CL570.Contig4_RNA_mistletoe	gi|359489473|ref|XP_002267626.2|	0	PREDICTED: vacuolar protein sorting-associated protein 8 homolog [Vitis vinifera]
		CL2284.Contig3_RNA_mistletoe	NA
		CL3058.Contig1_RNA_mistletoe	gi|719967851|ref|XP_010263100.1|	0	PREDICTED: uncharacterized protein LOC104601460 [Nelumbo nucifera] &gt;gi|719967854|ref|XP_010263109.1| PREDICTED: uncharacterized protein LOC104601460 [Nelumbo nucifera]
		Unigene30562_RNA_mistletoe	gi|643740909|gb|KDP46479.1|	0	hypothetical protein JCGZ_08451 [Jatropha curcas]
		CL1120.Contig2_RNA_mistletoe	gi|225428412|ref|XP_002280254.1|	2.39E-140	PREDICTED: bifunctional dihydrofolate reductase-thymidylate synthase-like [Vitis vinifera]
		Unigene15064_RNA_mistletoe	gi|359494657|ref|XP_002264130.2|	0	PREDICTED: pentatricopeptide repeat-containing protein At4g13650-like [Vitis vinifera]
		CL2907.Contig2_RNA_mistletoe	gi|297744835|emb|CBI38103.3|	0	unnamed protein product [Vitis vinifera]
		CL3920.Contig1_RNA_mistletoe	NA
		CL3058.Contig2_RNA_mistletoe	gi|694317216|ref|XP_009337356.1|	0	PREDICTED: lipase 1-like [Pyrus x bretschneideri]
		CL2582.Contig2_RNA_mistletoe	gi|359483223|ref|XP_002270538.2|	0	PREDICTED: histone acetyltransferase HAC1-like isoform 1 [Vitis vinifera]
		CL443.Contig1_RNA_mistletoe	gi|661882014|emb|CDP14239.1|	2.75E-06	unnamed protein product [Coffea canephora]
		Unigene14101_RNA_mistletoe	NA
		CL2144.Contig3_RNA_mistletoe	gi|359488670|ref|XP_002273438.2|	0	PREDICTED: zinc finger CCCH domain-containing protein 41-like [Vitis vinifera]
		CL570.Contig3_RNA_mistletoe	gi|359489473|ref|XP_002267626.2|	0	PREDICTED: vacuolar protein sorting-associated protein 8 homolog [Vitis vinifera]
		Unigene3864_RNA_mistletoe	gi|359488677|ref|XP_002273777.2|	0	PREDICTED: polyribonucleotide nucleotidyltransferase-like [Vitis vinifera]
		Unigene4569_RNA_mistletoe	gi|590670325|ref|XP_007038024.1|	8.94E-08	Uncharacterized protein TCM_014671 [Theobroma cacao] &gt;gi|508775269|gb|EOY22525.1| Uncharacterized protein TCM_014671 [Theobroma cacao]
		CL1120.Contig1_RNA_mistletoe	gi|643735124|gb|KDP41765.1|	0	hypothetical protein JCGZ_26783 [Jatropha curcas]
		CL1389.Contig1_RNA_mistletoe	gi|225432596|ref|XP_002281432.1|	0	PREDICTED: probable LRR receptor-like serine/threonine-protein kinase At1g67720 [Vitis vinifera] &gt;gi|297737017|emb|CBI26218.3| unnamed protein product [Vitis vinifera]
		CL2284.Contig4_RNA_mistletoe	NA
		CL2284.Contig6_RNA_mistletoe	NA
		Unigene38067_RNA_mistletoe	NA
		Unigene28854_RNA_mistletoe	gi|643708397|gb|KDP23313.1|	0	hypothetical protein JCGZ_23146 [Jatropha curcas]
miR158b-5p	34	CL6445.Contig2_RNA_mistletoe	gi|643739575|gb|KDP45313.1|	0	hypothetical protein JCGZ_09562 [Jatropha curcas]
		CL26.Contig13_RNA_mistletoe	gi|723753986|ref|XP_010314894.1|	1.02E-26	PREDICTED: uncharacterized protein LOC101252969 isoform X1 [Solanum lycopersicum]
		CL661.Contig2_RNA_mistletoe	gi|694428003|ref|XP_009341595.1|	6.97E-10	PREDICTED: uncharacterized protein LOC103933633 [Pyrus x bretschneideri]
		Unigene17565_RNA_mistletoe	NA
		CL9495.Contig3_RNA_mistletoe	gi|147780241|emb|CAN65734.1|	0	hypothetical protein VITISV_037750 [Vitis vinifera]
		CL7708.Contig2_RNA_mistletoe	gi|643713767|gb|KDP26432.1|	5.76E-168	hypothetical protein JCGZ_17590 [Jatropha curcas]
		CL26.Contig1_RNA_mistletoe	NA
		Unigene7522_RNA_mistletoe	NA
		Unigene8366_RNA_mistletoe	gi|641861912|gb|KDO80599.1|	1.76E-31	hypothetical protein CISIN_1g002249mg [Citrus sinensis]
		CL26.Contig17_RNA_mistletoe	gi|723753986|ref|XP_010314894.1|	1.17E-26	PREDICTED: uncharacterized protein LOC101252969 isoform X1 [Solanum lycopersicum]
		CL26.Contig18_RNA_mistletoe	gi|641852625|gb|KDO71490.1|	5.20E-11	hypothetical protein CISIN_1g029996mg [Citrus sinensis]
		CL6051.Contig3_RNA_mistletoe	gi|359492258|ref|XP_002285928.2|	5.33E-113	PREDICTED: WD repeat-containing protein DWA2 [Vitis vinifera]
		CL26.Contig5_RNA_mistletoe	gi|723753986|ref|XP_010314894.1|	1.04E-26	PREDICTED: uncharacterized protein LOC101252969 isoform X1 [Solanum lycopersicum]
		CL8727.Contig2_RNA_mistletoe	gi|695044776|ref|XP_009410153.1|	1.56E-11	PREDICTED: uncharacterized protein LOC103992242 [Musa acuminata subsp. malaccensis]
		Unigene2686_RNA_mistletoe	gi|225443427|ref|XP_002267835.1|	0	PREDICTED: uncharacterized protein LOC100244378 [Vitis vinifera]
		CL7708.Contig1_RNA_mistletoe	gi|643713767|gb|KDP26432.1|	7.01E-177	hypothetical protein JCGZ_17590 [Jatropha curcas]
		CL26.Contig4_RNA_mistletoe	gi|723753986|ref|XP_010314894.1|	1.12E-26	PREDICTED: uncharacterized protein LOC101252969 isoform X1 [Solanum lycopersicum]
		Unigene39499_RNA_mistletoe	NA
		CL862.Contig2_RNA_mistletoe	gi|720089609|ref|XP_010244821.1|	7.98E-20	PREDICTED: snRNA-activating protein complex subunit [Nelumbo nucifera] &gt;gi|720089612|ref|XP_010244822.1| PREDICTED: snRNA-activating protein complex subunit [Nelumbo nucifera]
		Unigene42477_RNA_mistletoe	NA
		CL26.Contig14_RNA_mistletoe	gi|641852625|gb|KDO71490.1|	5.25E-11	hypothetical protein CISIN_1g029996mg [Citrus sinensis]
		CL10475.Contig2_RNA_mistletoe	gi|359484864|ref|XP_002273966.2|	7.91E-58	PREDICTED: probable LRR receptor-like serine/threonine-protein kinase At4g08850-like [Vitis vinifera]
		CL26.Contig12_RNA_mistletoe	gi|723753986|ref|XP_010314894.1|	1.08E-26	PREDICTED: uncharacterized protein LOC101252969 isoform X1 [Solanum lycopersicum]
		CL10434.Contig1_RNA_mistletoe	gi|567881683|ref|XP_006433400.1|	2.11E-36	hypothetical protein CICLE_v10003001mg [Citrus clementina] &gt;gi|568836081|ref|XP_006472077.1| PREDICTED: 40S ribosomal protein S21-2-like [Citrus sinensis] &gt;gi|557535522|gb|ESR46640.1| hypothetical protein CICLE_v10003001mg [Citrus clementina]
		CL26.Contig6_RNA_mistletoe	gi|641852625|gb|KDO71490.1|	5.50E-11	hypothetical protein CISIN_1g029996mg [Citrus sinensis]
		CL26.Contig2_RNA_mistletoe	NA
		CL9495.Contig1_RNA_mistletoe	gi|147780241|emb|CAN65734.1|	0	hypothetical protein VITISV_037750 [Vitis vinifera]
		CL26.Contig8_RNA_mistletoe	gi|641852625|gb|KDO71490.1|	5.01E-11	hypothetical protein CISIN_1g029996mg [Citrus sinensis]
		CL661.Contig1_RNA_mistletoe	NA
		Unigene31112_RNA_mistletoe	NA
		CL26.Contig7_RNA_mistletoe	gi|641852625|gb|KDO71490.1|	5.07E-11	hypothetical protein CISIN_1g029996mg [Citrus sinensis]
		CL26.Contig9_RNA_mistletoe	gi|641852625|gb|KDO71490.1|	5.31E-11	hypothetical protein CISIN_1g029996mg [Citrus sinensis]
		CL26.Contig10_RNA_mistletoe	gi|723753986|ref|XP_010314894.1|	1.10E-26	PREDICTED: uncharacterized protein LOC101252969 isoform X1 [Solanum lycopersicum]
		CL6445.Contig1_RNA_mistletoe	gi|296087635|emb|CBI34891.3|	0	unnamed protein product [Vitis vinifera]
miR159a	134	CL2970.Contig5_RNA_mistletoe	gi|568866112|ref|XP_006486408.1|	3.32E-103	PREDICTED: poly(A) RNA polymerase GLD2-like isoform X1 [Citrus sinensis] &gt;gi|568866114|ref|XP_006486409.1| PREDICTED: poly(A) RNA polymerase GLD2-like isoform X2 [Citrus sinensis]
		CL2503.Contig3_RNA_mistletoe	gi|255545124|ref|XP_002513623.1|	0	ATP binding protein, putative [Ricinus communis] &gt;gi|223547531|gb|EEF49026.1| ATP binding protein, putative [Ricinus communis]
		CL10128.Contig8_RNA_mistletoe	gi|470112056|ref|XP_004292254.1|	1.03E-22	PREDICTED: putative ribonuclease H protein At1g65750-like [Fragaria vesca subsp. vesca]
		CL10622.Contig7_RNA_mistletoe	gi|20563290|gb|AAM27964.1|AF500394_1	4.22E-12	granule-bound starch synthase [Aronia x prunifolia]
		Unigene16016_RNA_mistletoe	gi|720026462|ref|XP_010264263.1|	2.10E-99	PREDICTED: vesicle-associated protein 1-1-like [Nelumbo nucifera]
		Unigene31496_RNA_mistletoe	gi|657950817|ref|XP_008349798.1|	5.93E-163	PREDICTED: uncharacterized protein LOC103413083 [Malus domestica]
		CL8544.Contig1_RNA_mistletoe	gi|359494312|ref|XP_002268896.2|	0	PREDICTED: E3 ubiquitin-protein ligase UPL1-like [Vitis vinifera]
		Unigene1148_RNA_mistletoe	gi|470112056|ref|XP_004292254.1|	2.26E-18	PREDICTED: putative ribonuclease H protein At1g65750-like [Fragaria vesca subsp. vesca]
		CL7675.Contig1_RNA_mistletoe	gi|255541106|ref|XP_002511617.1|	6.32E-66	r2r3-myb transcription factor, putative [Ricinus communis] &gt;gi|223548797|gb|EEF50286.1| r2r3-myb transcription factor, putative [Ricinus communis]
		Unigene2133_RNA_mistletoe	gi|567854271|ref|XP_006420255.1|	2.49E-87	hypothetical protein CICLE_v10004925mg [Citrus clementina] &gt;gi|568873141|ref|XP_006489709.1| PREDICTED: casein kinase I isoform delta-like [Citrus sinensis] &gt;gi|557522128|gb|ESR33495.1| hypothetical protein CICLE_v10004925mg [Citrus clementina] &gt;gi|641838629|gb|KDO57569.1| hypothetical protein CISIN_1g012336mg [Citrus sinensis]
		Unigene16624_RNA_mistletoe	NA
		CL3618.Contig10_RNA_mistletoe	gi|225435868|ref|XP_002263865.1|	2.45E-123	PREDICTED: hydroxymethylglutaryl-CoA lyase, mitochondrial [Vitis vinifera] &gt;gi|296083893|emb|CBI24281.3| unnamed protein product [Vitis vinifera]
		Unigene28471_RNA_mistletoe	gi|661882014|emb|CDP14239.1|	2.62E-17	unnamed protein product [Coffea canephora]
		CL936.Contig4_RNA_mistletoe	gi|359489358|ref|XP_002272264.2|	0	PREDICTED: homeobox-leucine zipper protein ANTHOCYANINLESS 2 [Vitis vinifera]
		CL10141.Contig3_RNA_mistletoe	gi|662246120|gb|AIE47260.1|	0	pyrophosphate-dependent phosphofructokinase, partial [Hevea brasiliensis]
		Unigene1149_RNA_mistletoe	gi|149390314|ref|YP_001294145.1|	2.68E-142	hypothetical chloroplast RF1 [Chloranthus spicatus] &gt;gi|182702243|sp|A6MMG9.1|YCF1_CHLSC RecName: Full=Putative membrane protein ycf1; Short=RF1 (chloroplast) [Chloranthus spicatus] &gt;gi|146744234|gb|ABQ43306.1| hypothetical chloroplast RF1 [Chloranthus spicatus]
		CL6262.Contig1_RNA_mistletoe	gi|596021026|ref|XP_007218962.1|	6.91E-123	hypothetical protein PRUPE_ppa003628mg [Prunus persica] &gt;gi|462415424|gb|EMJ20161.1| hypothetical protein PRUPE_ppa003628mg [Prunus persica]
		CL906.Contig1_RNA_mistletoe	gi|502095009|ref|XP_004490351.1|	4.76E-08	PREDICTED: uncharacterized protein LOC101493049 [Cicer arietinum]
		Unigene28912_RNA_mistletoe	gi|302144078|emb|CBI23183.3|	3.38E-119	unnamed protein product [Vitis vinifera]
		CL10692.Contig1_RNA_mistletoe	NA
		CL3309.Contig2_RNA_mistletoe	gi|590652044|ref|XP_007033051.1|	1.50E-06	DsRNA-binding domain-like superfamily protein, putative [Theobroma cacao] &gt;gi|508712080|gb|EOY03977.1| DsRNA-binding domain-like superfamily protein, putative [Theobroma cacao]
		CL5188.Contig4_RNA_mistletoe	gi|657945063|ref|XP_008377870.1|	1.06E-31	PREDICTED: putative ribonuclease H protein At1g65750 [Malus domestica]
		CL3618.Contig7_RNA_mistletoe	gi|225435868|ref|XP_002263865.1|	1.29E-168	PREDICTED: hydroxymethylglutaryl-CoA lyase, mitochondrial [Vitis vinifera] &gt;gi|296083893|emb|CBI24281.3| unnamed protein product [Vitis vinifera]
		CL462.Contig2_RNA_mistletoe	gi|302144078|emb|CBI23183.3|	0	unnamed protein product [Vitis vinifera]
		CL3920.Contig4_RNA_mistletoe	NA
		CL3618.Contig5_RNA_mistletoe	gi|225435868|ref|XP_002263865.1|	3.78E-127	PREDICTED: hydroxymethylglutaryl-CoA lyase, mitochondrial [Vitis vinifera] &gt;gi|296083893|emb|CBI24281.3| unnamed protein product [Vitis vinifera]
		CL2503.Contig2_RNA_mistletoe	gi|255545124|ref|XP_002513623.1|	0	ATP binding protein, putative [Ricinus communis] &gt;gi|223547531|gb|EEF49026.1| ATP binding protein, putative [Ricinus communis]
		CL8302.Contig6_RNA_mistletoe	gi|695038858|ref|XP_009406949.1|	1.94E-38	PREDICTED: L-ascorbate peroxidase, cytosolic-like [Musa acuminata subsp. malaccensis]
		CL3920.Contig1_RNA_mistletoe	NA
		Unigene36651_RNA_mistletoe	gi|645258271|ref|XP_008234810.1|	1.31E-168	PREDICTED: putative cell division cycle ATPase [Prunus mume]
		CL3749.Contig5_RNA_mistletoe	NA
		CL10622.Contig4_RNA_mistletoe	gi|225431966|ref|XP_002278360.1|	2.15E-17	PREDICTED: uncharacterized protein LOC100256793 [Vitis vinifera]
		Unigene36598_RNA_mistletoe	gi|698535070|ref|XP_009764067.1|	2.77E-07	PREDICTED: uncharacterized protein LOC104215844 [Nicotiana sylvestris]
		Unigene37974_RNA_mistletoe	gi|302143718|emb|CBI22579.3|	6.74E-125	unnamed protein product [Vitis vinifera]
		CL7675.Contig3_RNA_mistletoe	gi|641866894|gb|KDO85578.1|	4.21E-71	hypothetical protein CISIN_1g038795mg [Citrus sinensis]
		CL6741.Contig2_RNA_mistletoe	NA
		CL331.Contig1_RNA_mistletoe	gi|225451387|ref|XP_002264962.1|	3.43E-146	PREDICTED: isoprenylcysteine alpha-carbonyl methylesterase ICME [Vitis vinifera] &gt;gi|296087101|emb|CBI33475.3| unnamed protein product [Vitis vinifera]
		Unigene36663_RNA_mistletoe	gi|255545124|ref|XP_002513623.1|	0	ATP binding protein, putative [Ricinus communis] &gt;gi|223547531|gb|EEF49026.1| ATP binding protein, putative [Ricinus communis]
		Unigene23180_RNA_mistletoe	NA
		Unigene5782_RNA_mistletoe	NA
		Unigene36657_RNA_mistletoe	gi|255545124|ref|XP_002513623.1|	0	ATP binding protein, putative [Ricinus communis] &gt;gi|223547531|gb|EEF49026.1| ATP binding protein, putative [Ricinus communis]
		CL3618.Contig3_RNA_mistletoe	gi|225435868|ref|XP_002263865.1|	1.97E-172	PREDICTED: hydroxymethylglutaryl-CoA lyase, mitochondrial [Vitis vinifera] &gt;gi|296083893|emb|CBI24281.3| unnamed protein product [Vitis vinifera]
		CL3749.Contig10_RNA_mistletoe	NA
		CL8972.Contig2_RNA_mistletoe	NA
		Unigene13969_RNA_mistletoe	NA
		Unigene40738_RNA_mistletoe	NA
		CL6262.Contig3_RNA_mistletoe	gi|596021026|ref|XP_007218962.1|	9.65E-69	hypothetical protein PRUPE_ppa003628mg [Prunus persica] &gt;gi|462415424|gb|EMJ20161.1| hypothetical protein PRUPE_ppa003628mg [Prunus persica]
		CL9875.Contig1_RNA_mistletoe	NA
		CL9875.Contig2_RNA_mistletoe	NA
		Unigene36658_RNA_mistletoe	gi|645258271|ref|XP_008234810.1|	5.29E-39	PREDICTED: putative cell division cycle ATPase [Prunus mume]
		Unigene36946_RNA_mistletoe	NA
		CL3749.Contig9_RNA_mistletoe	NA
		CL9032.Contig2_RNA_mistletoe	gi|359484809|ref|XP_003633167.1|	0	PREDICTED: uncharacterized protein LOC100257033 [Vitis vinifera]
		Unigene12516_RNA_mistletoe	gi|657404257|gb|KEH43002.1|	6.41E-31	alba DNA/RNA-binding protein [Medicago truncatula]
		CL3749.Contig8_RNA_mistletoe	NA
		CL6262.Contig2_RNA_mistletoe	gi|596021026|ref|XP_007218962.1|	6.55E-123	hypothetical protein PRUPE_ppa003628mg [Prunus persica] &gt;gi|462415424|gb|EMJ20161.1| hypothetical protein PRUPE_ppa003628mg [Prunus persica]
		CL7260.Contig2_RNA_mistletoe	gi|147798869|emb|CAN61630.1|	3.23E-09	hypothetical protein VITISV_003191 [Vitis vinifera]
		CL8053.Contig3_RNA_mistletoe	gi|225443541|ref|XP_002272921.1|	2.61E-88	PREDICTED: uncharacterized protein LOC100245146 [Vitis vinifera] &gt;gi|297740458|emb|CBI30640.3| unnamed protein product [Vitis vinifera]
		Unigene20223_RNA_mistletoe	gi|225459364|ref|XP_002285808.1|	0	PREDICTED: acetyl-CoA carboxylase 1-like [Vitis vinifera]
		CL8574.Contig2_RNA_mistletoe	NA
		CL462.Contig4_RNA_mistletoe	gi|302144078|emb|CBI23183.3|	0	unnamed protein product [Vitis vinifera]
		Unigene36652_RNA_mistletoe	gi|645258271|ref|XP_008234810.1|	0	PREDICTED: putative cell division cycle ATPase [Prunus mume]
		Unigene14239_RNA_mistletoe	gi|241993361|gb|ACS74199.1|	4.41E-14	putative gag-pol polyprotein [Fragaria x ananassa]
		CL2777.Contig1_RNA_mistletoe	gi|255564424|ref|XP_002523208.1|	2.95E-108	myb81, putative [Ricinus communis] &gt;gi|223537504|gb|EEF39129.1| myb81, putative [Ricinus communis]
		Unigene23178_RNA_mistletoe	NA
		Unigene25387_RNA_mistletoe	gi|225451754|ref|XP_002280247.1|	0	PREDICTED: eukaryotic translation initiation factor 3 subunit M [Vitis vinifera] &gt;gi|296082198|emb|CBI21203.3| unnamed protein product [Vitis vinifera]
		Unigene34401_RNA_mistletoe	NA
		CL4886.Contig4_RNA_mistletoe	gi|225459364|ref|XP_002285808.1|	0	PREDICTED: acetyl-CoA carboxylase 1-like [Vitis vinifera]
		Unigene23179_RNA_mistletoe	NA
		Unigene5981_RNA_mistletoe	NA
		Unigene36659_RNA_mistletoe	gi|643706067|gb|KDP22199.1|	0	hypothetical protein JCGZ_26030 [Jatropha curcas]
		CL3749.Contig7_RNA_mistletoe	NA
		Unigene36662_RNA_mistletoe	gi|645258271|ref|XP_008234810.1|	0	PREDICTED: putative cell division cycle ATPase [Prunus mume]
		CL936.Contig3_RNA_mistletoe	gi|359489358|ref|XP_002272264.2|	0	PREDICTED: homeobox-leucine zipper protein ANTHOCYANINLESS 2 [Vitis vinifera]
		CL3618.Contig1_RNA_mistletoe	gi|225435868|ref|XP_002263865.1|	1.95E-172	PREDICTED: hydroxymethylglutaryl-CoA lyase, mitochondrial [Vitis vinifera] &gt;gi|296083893|emb|CBI24281.3| unnamed protein product [Vitis vinifera]
		CL3749.Contig2_RNA_mistletoe	NA
		Unigene19240_RNA_mistletoe	gi|359494386|ref|XP_002267956.2|	0	PREDICTED: putative callose synthase 8-like [Vitis vinifera]
		Unigene29718_RNA_mistletoe	gi|661873446|emb|CDP20930.1|	9.64E-16	unnamed protein product [Coffea canephora]
		CL5188.Contig2_RNA_mistletoe	gi|657945063|ref|XP_008377870.1|	2.64E-31	PREDICTED: putative ribonuclease H protein At1g65750 [Malus domestica]
		CL3618.Contig2_RNA_mistletoe	gi|225435868|ref|XP_002263865.1|	3.74E-127	PREDICTED: hydroxymethylglutaryl-CoA lyase, mitochondrial [Vitis vinifera] &gt;gi|296083893|emb|CBI24281.3| unnamed protein product [Vitis vinifera]
		CL3749.Contig4_RNA_mistletoe	NA
		CL8544.Contig2_RNA_mistletoe	gi|568841862|ref|XP_006474875.1|	0	PREDICTED: E3 ubiquitin-protein ligase UPL1-like isoform X3 [Citrus sinensis]
		CL10622.Contig3_RNA_mistletoe	gi|3832512|gb|AAC70779.1|	2.97E-08	granule-bound glycogen (starch) synthase [Astragalus membranaceus]
		CL8574.Contig1_RNA_mistletoe	NA
		CL8418.Contig1_RNA_mistletoe	gi|359473863|ref|XP_002267714.2|	0	PREDICTED: protein MEI2-like 4-like [Vitis vinifera]
		CL3920.Contig2_RNA_mistletoe	NA
		CL9032.Contig3_RNA_mistletoe	gi|359484809|ref|XP_003633167.1|	0	PREDICTED: uncharacterized protein LOC100257033 [Vitis vinifera]
		Unigene2125_RNA_mistletoe	gi|225464696|ref|XP_002277556.1|	0	PREDICTED: uncharacterized protein LOC100257581 isoform 4 [Vitis vinifera]
		Unigene23177_RNA_mistletoe	NA
		CL8053.Contig4_RNA_mistletoe	gi|225443541|ref|XP_002272921.1|	3.11E-129	PREDICTED: uncharacterized protein LOC100245146 [Vitis vinifera] &gt;gi|297740458|emb|CBI30640.3| unnamed protein product [Vitis vinifera]
		Unigene36661_RNA_mistletoe	gi|255545124|ref|XP_002513623.1|	1.56E-49	ATP binding protein, putative [Ricinus communis] &gt;gi|223547531|gb|EEF49026.1| ATP binding protein, putative [Ricinus communis]
		CL2777.Contig2_RNA_mistletoe	gi|696739825|gb|AIT52227.1|	1.64E-128	MYB family protein [Jatropha curcas]
		Unigene27529_RNA_mistletoe	gi|593799010|ref|XP_007162543.1|	1.94E-13	hypothetical protein PHAVU_001G160900g, partial [Phaseolus vulgaris] &gt;gi|561036007|gb|ESW34537.1| hypothetical protein PHAVU_001G160900g, partial [Phaseolus vulgaris]
		Unigene36654_RNA_mistletoe	gi|225464696|ref|XP_002277556.1|	2.12E-156	PREDICTED: uncharacterized protein LOC100257581 isoform 4 [Vitis vinifera]
		CL7675.Contig2_RNA_mistletoe	gi|641866894|gb|KDO85578.1|	2.72E-78	hypothetical protein CISIN_1g038795mg [Citrus sinensis]
		CL3618.Contig8_RNA_mistletoe	gi|225435868|ref|XP_002263865.1|	1.28E-168	PREDICTED: hydroxymethylglutaryl-CoA lyase, mitochondrial [Vitis vinifera] &gt;gi|296083893|emb|CBI24281.3| unnamed protein product [Vitis vinifera]
		Unigene5174_RNA_mistletoe	NA
		CL9032.Contig4_RNA_mistletoe	gi|359484809|ref|XP_003633167.1|	0	PREDICTED: uncharacterized protein LOC100257033 [Vitis vinifera]
		Unigene40772_RNA_mistletoe	NA
		Unigene4923_RNA_mistletoe	gi|590593083|ref|XP_007017461.1|	1.93E-110	Uncharacterized protein isoform 2 [Theobroma cacao] &gt;gi|508722789|gb|EOY14686.1| Uncharacterized protein isoform 2 [Theobroma cacao]
		Unigene9769_RNA_mistletoe	gi|566212185|ref|XP_006373075.1|	2.92E-26	beta-galactosidase family protein [Populus trichocarpa] &gt;gi|550319781|gb|ERP50872.1| beta-galactosidase family protein [Populus trichocarpa]
		CL9606.Contig2_RNA_mistletoe	gi|359474506|ref|XP_002279753.2|	0	PREDICTED: uncharacterized protein LOC100267731 [Vitis vinifera]
		CL10622.Contig6_RNA_mistletoe	gi|20563290|gb|AAM27964.1|AF500394_1	7.49E-13	granule-bound starch synthase [Aronia x prunifolia]
		CL3749.Contig6_RNA_mistletoe	NA
		Unigene36655_RNA_mistletoe	gi|225464696|ref|XP_002277556.1|	0	PREDICTED: uncharacterized protein LOC100257581 isoform 4 [Vitis vinifera]
		Unigene16994_RNA_mistletoe	gi|359489060|ref|XP_002275929.2|	1.63E-111	PREDICTED: uncharacterized deoxyribonuclease YabD-like [Vitis vinifera]
		Unigene3801_RNA_mistletoe	NA
		Unigene28910_RNA_mistletoe	gi|720064581|ref|XP_010275998.1|	5.09E-82	PREDICTED: uncharacterized protein LOC104610875 isoform X1 [Nelumbo nucifera]
		CL2404.Contig1_RNA_mistletoe	gi|359473657|ref|XP_002271846.2|	0	PREDICTED: delta(24)-sterol reductase-like [Vitis vinifera]
		CL2903.Contig3_RNA_mistletoe	gi|470112056|ref|XP_004292254.1|	1.37E-30	PREDICTED: putative ribonuclease H protein At1g65750-like [Fragaria vesca subsp. vesca]
		Unigene25708_RNA_mistletoe	gi|566185590|ref|XP_006378911.1|	1.15E-14	hypothetical protein POPTR_0009s005102g, partial [Populus trichocarpa] &gt;gi|550330734|gb|ERP56708.1| hypothetical protein POPTR_0009s005102g, partial [Populus trichocarpa]
		CL1074.Contig2_RNA_mistletoe	gi|590635103|ref|XP_007028549.1|	2.11E-14	Uncharacterized protein TCM_024390 [Theobroma cacao] &gt;gi|508717154|gb|EOY09051.1| Uncharacterized protein TCM_024390 [Theobroma cacao]
		CL3920.Contig3_RNA_mistletoe	NA
		CL3749.Contig3_RNA_mistletoe	NA
		Unigene3099_RNA_mistletoe	gi|596277691|ref|XP_007225200.1|	1.51E-06	hypothetical protein PRUPE_ppa002064mg [Prunus persica] &gt;gi|462422136|gb|EMJ26399.1| hypothetical protein PRUPE_ppa002064mg [Prunus persica]
		Unigene8521_RNA_mistletoe	gi|296086637|emb|CBI32272.3|	2.04E-14	unnamed protein product [Vitis vinifera]
		Unigene29364_RNA_mistletoe	NA
		CL2404.Contig2_RNA_mistletoe	gi|359473657|ref|XP_002271846.2|	0	PREDICTED: delta(24)-sterol reductase-like [Vitis vinifera]
		CL9032.Contig5_RNA_mistletoe	gi|359484809|ref|XP_003633167.1|	0	PREDICTED: uncharacterized protein LOC100257033 [Vitis vinifera]
		CL2402.Contig1_RNA_mistletoe	gi|225449493|ref|XP_002278609.1|	8.56E-150	PREDICTED: geranylgeranyl transferase type-1 subunit beta [Vitis vinifera] &gt;gi|296086228|emb|CBI31669.3| unnamed protein product [Vitis vinifera]
		Unigene3541_RNA_mistletoe	NA
		Unigene15304_RNA_mistletoe	NA
		CL8053.Contig5_RNA_mistletoe	gi|225443541|ref|XP_002272921.1|	6.99E-88	PREDICTED: uncharacterized protein LOC100245146 [Vitis vinifera] &gt;gi|297740458|emb|CBI30640.3| unnamed protein product [Vitis vinifera]
		CL2402.Contig4_RNA_mistletoe	gi|703146236|ref|XP_010108744.1|	5.91E-125	Geranylgeranyl transferase type-1 subunit beta [Morus notabilis] &gt;gi|587933171|gb|EXC20158.1| Geranylgeranyl transferase type-1 subunit beta [Morus notabilis]
		CL7260.Contig1_RNA_mistletoe	gi|147798869|emb|CAN61630.1|	3.23E-09	hypothetical protein VITISV_003191 [Vitis vinifera]
		CL3749.Contig1_RNA_mistletoe	NA
		Unigene8992_RNA_mistletoe	gi|697158453|ref|XP_009587989.1|	6.30E-06	PREDICTED: uncharacterized protein LOC104085612 [Nicotiana tomentosiformis]
		CL331.Contig2_RNA_mistletoe	gi|356560928|ref|XP_003548738.1|	1.48E-134	PREDICTED: probable isoprenylcysteine alpha-carbonyl methylesterase ICMEL1-like [Glycine max]
		CL3618.Contig9_RNA_mistletoe	gi|225435868|ref|XP_002263865.1|	2.47E-123	PREDICTED: hydroxymethylglutaryl-CoA lyase, mitochondrial [Vitis vinifera] &gt;gi|296083893|emb|CBI24281.3| unnamed protein product [Vitis vinifera]
		Unigene42010_RNA_mistletoe	gi|698568424|ref|XP_009774045.1|	3.79E-89	PREDICTED: uncharacterized protein LOC104224157 isoform X2 [Nicotiana sylvestris]
		CL10128.Contig10_RNA_mistletoe	gi|470112056|ref|XP_004292254.1|	1.04E-22	PREDICTED: putative ribonuclease H protein At1g65750-like [Fragaria vesca subsp. vesca]
		CL9294.Contig2_RNA_mistletoe	gi|359494386|ref|XP_002267956.2|	0	PREDICTED: putative callose synthase 8-like [Vitis vinifera]
		CL10622.Contig5_RNA_mistletoe	gi|3832512|gb|AAC70779.1|	5.40E-13	granule-bound glycogen (starch) synthase [Astragalus membranaceus]
		CL7521.Contig4_RNA_mistletoe	gi|470148862|ref|XP_004309966.1|	7.74E-11	PREDICTED: putative ribonuclease H protein At1g65750-like [Fragaria vesca subsp. vesca]
miR159b-3p	70	Unigene17506_RNA_mistletoe	gi|224135721|ref|XP_002322144.1|	2.40E-56	hypothetical protein POPTR_0015s08130g [Populus trichocarpa] &gt;gi|222869140|gb|EEF06271.1| hypothetical protein POPTR_0015s08130g [Populus trichocarpa] &gt;gi|309951242|emb|CBX43991.1| putative A-type response regulator 10 [Populus x canadensis]
		CL6262.Contig1_RNA_mistletoe	gi|596021026|ref|XP_007218962.1|	6.91E-123	hypothetical protein PRUPE_ppa003628mg [Prunus persica] &gt;gi|462415424|gb|EMJ20161.1| hypothetical protein PRUPE_ppa003628mg [Prunus persica]
		CL8574.Contig1_RNA_mistletoe	NA
		CL3618.Contig3_RNA_mistletoe	gi|225435868|ref|XP_002263865.1|	1.97E-172	PREDICTED: hydroxymethylglutaryl-CoA lyase, mitochondrial [Vitis vinifera] &gt;gi|296083893|emb|CBI24281.3| unnamed protein product [Vitis vinifera]
		CL3618.Contig7_RNA_mistletoe	gi|225435868|ref|XP_002263865.1|	1.29E-168	PREDICTED: hydroxymethylglutaryl-CoA lyase, mitochondrial [Vitis vinifera] &gt;gi|296083893|emb|CBI24281.3| unnamed protein product [Vitis vinifera]
		Unigene5981_RNA_mistletoe	NA
		Unigene37974_RNA_mistletoe	gi|302143718|emb|CBI22579.3|	6.74E-125	unnamed protein product [Vitis vinifera]
		CL8053.Contig4_RNA_mistletoe	gi|225443541|ref|XP_002272921.1|	3.11E-129	PREDICTED: uncharacterized protein LOC100245146 [Vitis vinifera] &gt;gi|297740458|emb|CBI30640.3| unnamed protein product [Vitis vinifera]
		CL9294.Contig2_RNA_mistletoe	gi|359494386|ref|XP_002267956.2|	0	PREDICTED: putative callose synthase 8-like [Vitis vinifera]
		Unigene42010_RNA_mistletoe	gi|698568424|ref|XP_009774045.1|	3.79E-89	PREDICTED: uncharacterized protein LOC104224157 isoform X2 [Nicotiana sylvestris]
		CL936.Contig3_RNA_mistletoe	gi|359489358|ref|XP_002272264.2|	0	PREDICTED: homeobox-leucine zipper protein ANTHOCYANINLESS 2 [Vitis vinifera]
		CL3618.Contig5_RNA_mistletoe	gi|225435868|ref|XP_002263865.1|	3.78E-127	PREDICTED: hydroxymethylglutaryl-CoA lyase, mitochondrial [Vitis vinifera] &gt;gi|296083893|emb|CBI24281.3| unnamed protein product [Vitis vinifera]
		Unigene40738_RNA_mistletoe	NA
		Unigene25387_RNA_mistletoe	gi|225451754|ref|XP_002280247.1|	0	PREDICTED: eukaryotic translation initiation factor 3 subunit M [Vitis vinifera] &gt;gi|296082198|emb|CBI21203.3| unnamed protein product [Vitis vinifera]
		CL9032.Contig3_RNA_mistletoe	gi|359484809|ref|XP_003633167.1|	0	PREDICTED: uncharacterized protein LOC100257033 [Vitis vinifera]
		CL9606.Contig2_RNA_mistletoe	gi|359474506|ref|XP_002279753.2|	0	PREDICTED: uncharacterized protein LOC100267731 [Vitis vinifera]
		CL10622.Contig3_RNA_mistletoe	gi|3832512|gb|AAC70779.1|	2.97E-08	granule-bound glycogen (starch) synthase [Astragalus membranaceus]
		Unigene19240_RNA_mistletoe	gi|359494386|ref|XP_002267956.2|	0	PREDICTED: putative callose synthase 8-like [Vitis vinifera]
		Unigene36663_RNA_mistletoe	gi|255545124|ref|XP_002513623.1|	0	ATP binding protein, putative [Ricinus communis] &gt;gi|223547531|gb|EEF49026.1| ATP binding protein, putative [Ricinus communis]
		Unigene36654_RNA_mistletoe	gi|225464696|ref|XP_002277556.1|	2.12E-156	PREDICTED: uncharacterized protein LOC100257581 isoform 4 [Vitis vinifera]
		CL9032.Contig4_RNA_mistletoe	gi|359484809|ref|XP_003633167.1|	0	PREDICTED: uncharacterized protein LOC100257033 [Vitis vinifera]
		CL10622.Contig5_RNA_mistletoe	gi|3832512|gb|AAC70779.1|	5.40E-13	granule-bound glycogen (starch) synthase [Astragalus membranaceus]
		CL8053.Contig5_RNA_mistletoe	gi|225443541|ref|XP_002272921.1|	6.99E-88	PREDICTED: uncharacterized protein LOC100245146 [Vitis vinifera] &gt;gi|297740458|emb|CBI30640.3| unnamed protein product [Vitis vinifera]
		Unigene14239_RNA_mistletoe	gi|241993361|gb|ACS74199.1|	4.41E-14	putative gag-pol polyprotein [Fragaria x ananassa]
		CL3749.Contig5_RNA_mistletoe	NA
		Unigene9769_RNA_mistletoe	gi|566212185|ref|XP_006373075.1|	2.92E-26	beta-galactosidase family protein [Populus trichocarpa] &gt;gi|550319781|gb|ERP50872.1| beta-galactosidase family protein [Populus trichocarpa]
		CL3618.Contig10_RNA_mistletoe	gi|225435868|ref|XP_002263865.1|	2.45E-123	PREDICTED: hydroxymethylglutaryl-CoA lyase, mitochondrial [Vitis vinifera] &gt;gi|296083893|emb|CBI24281.3| unnamed protein product [Vitis vinifera]
		Unigene8992_RNA_mistletoe	gi|697158453|ref|XP_009587989.1|	6.30E-06	PREDICTED: uncharacterized protein LOC104085612 [Nicotiana tomentosiformis]
		CL3618.Contig8_RNA_mistletoe	gi|225435868|ref|XP_002263865.1|	1.28E-168	PREDICTED: hydroxymethylglutaryl-CoA lyase, mitochondrial [Vitis vinifera] &gt;gi|296083893|emb|CBI24281.3| unnamed protein product [Vitis vinifera]
		CL3618.Contig2_RNA_mistletoe	gi|225435868|ref|XP_002263865.1|	3.74E-127	PREDICTED: hydroxymethylglutaryl-CoA lyase, mitochondrial [Vitis vinifera] &gt;gi|296083893|emb|CBI24281.3| unnamed protein product [Vitis vinifera]
		Unigene36651_RNA_mistletoe	gi|645258271|ref|XP_008234810.1|	1.31E-168	PREDICTED: putative cell division cycle ATPase [Prunus mume]
		Unigene16016_RNA_mistletoe	gi|720026462|ref|XP_010264263.1|	2.10E-99	PREDICTED: vesicle-associated protein 1-1-like [Nelumbo nucifera]
		CL9032.Contig2_RNA_mistletoe	gi|359484809|ref|XP_003633167.1|	0	PREDICTED: uncharacterized protein LOC100257033 [Vitis vinifera]
		CL10622.Contig6_RNA_mistletoe	gi|20563290|gb|AAM27964.1|AF500394_1	7.49E-13	granule-bound starch synthase [Aronia x prunifolia]
		CL3749.Contig1_RNA_mistletoe	NA
		CL3618.Contig9_RNA_mistletoe	gi|225435868|ref|XP_002263865.1|	2.47E-123	PREDICTED: hydroxymethylglutaryl-CoA lyase, mitochondrial [Vitis vinifera] &gt;gi|296083893|emb|CBI24281.3| unnamed protein product [Vitis vinifera]
		Unigene36657_RNA_mistletoe	gi|255545124|ref|XP_002513623.1|	0	ATP binding protein, putative [Ricinus communis] &gt;gi|223547531|gb|EEF49026.1| ATP binding protein, putative [Ricinus communis]
		CL2970.Contig5_RNA_mistletoe	gi|568866112|ref|XP_006486408.1|	3.32E-103	PREDICTED: poly(A) RNA polymerase GLD2-like isoform X1 [Citrus sinensis] &gt;gi|568866114|ref|XP_006486409.1| PREDICTED: poly(A) RNA polymerase GLD2-like isoform X2 [Citrus sinensis]
		CL2503.Contig2_RNA_mistletoe	gi|255545124|ref|XP_002513623.1|	0	ATP binding protein, putative [Ricinus communis] &gt;gi|223547531|gb|EEF49026.1| ATP binding protein, putative [Ricinus communis]
		Unigene36662_RNA_mistletoe	gi|645258271|ref|XP_008234810.1|	0	PREDICTED: putative cell division cycle ATPase [Prunus mume]
		CL10622.Contig4_RNA_mistletoe	gi|225431966|ref|XP_002278360.1|	2.15E-17	PREDICTED: uncharacterized protein LOC100256793 [Vitis vinifera]
		Unigene36658_RNA_mistletoe	gi|645258271|ref|XP_008234810.1|	5.29E-39	PREDICTED: putative cell division cycle ATPase [Prunus mume]
		CL6262.Contig3_RNA_mistletoe	gi|596021026|ref|XP_007218962.1|	9.65E-69	hypothetical protein PRUPE_ppa003628mg [Prunus persica] &gt;gi|462415424|gb|EMJ20161.1| hypothetical protein PRUPE_ppa003628mg [Prunus persica]
		CL9875.Contig2_RNA_mistletoe	NA
		CL10622.Contig7_RNA_mistletoe	gi|20563290|gb|AAM27964.1|AF500394_1	4.22E-12	granule-bound starch synthase [Aronia x prunifolia]
		CL8544.Contig1_RNA_mistletoe	gi|359494312|ref|XP_002268896.2|	0	PREDICTED: E3 ubiquitin-protein ligase UPL1-like [Vitis vinifera]
		CL3749.Contig9_RNA_mistletoe	NA
		Unigene34401_RNA_mistletoe	NA
		Unigene16994_RNA_mistletoe	gi|359489060|ref|XP_002275929.2|	1.63E-111	PREDICTED: uncharacterized deoxyribonuclease YabD-like [Vitis vinifera]
		Unigene27529_RNA_mistletoe	gi|593799010|ref|XP_007162543.1|	1.94E-13	hypothetical protein PHAVU_001G160900g, partial [Phaseolus vulgaris] &gt;gi|561036007|gb|ESW34537.1| hypothetical protein PHAVU_001G160900g, partial [Phaseolus vulgaris]
		CL3749.Contig8_RNA_mistletoe	NA
		Unigene13969_RNA_mistletoe	NA
		Unigene36655_RNA_mistletoe	gi|225464696|ref|XP_002277556.1|	0	PREDICTED: uncharacterized protein LOC100257581 isoform 4 [Vitis vinifera]
		CL10128.Contig8_RNA_mistletoe	gi|470112056|ref|XP_004292254.1|	1.03E-22	PREDICTED: putative ribonuclease H protein At1g65750-like [Fragaria vesca subsp. vesca]
		Unigene2125_RNA_mistletoe	gi|225464696|ref|XP_002277556.1|	0	PREDICTED: uncharacterized protein LOC100257581 isoform 4 [Vitis vinifera]
		CL936.Contig4_RNA_mistletoe	gi|359489358|ref|XP_002272264.2|	0	PREDICTED: homeobox-leucine zipper protein ANTHOCYANINLESS 2 [Vitis vinifera]
		CL6262.Contig2_RNA_mistletoe	gi|596021026|ref|XP_007218962.1|	6.55E-123	hypothetical protein PRUPE_ppa003628mg [Prunus persica] &gt;gi|462415424|gb|EMJ20161.1| hypothetical protein PRUPE_ppa003628mg [Prunus persica]
		CL9875.Contig1_RNA_mistletoe	NA
		CL8053.Contig3_RNA_mistletoe	gi|225443541|ref|XP_002272921.1|	2.61E-88	PREDICTED: uncharacterized protein LOC100245146 [Vitis vinifera] &gt;gi|297740458|emb|CBI30640.3| unnamed protein product [Vitis vinifera]
		CL8544.Contig2_RNA_mistletoe	gi|568841862|ref|XP_006474875.1|	0	PREDICTED: E3 ubiquitin-protein ligase UPL1-like isoform X3 [Citrus sinensis]
		CL9032.Contig5_RNA_mistletoe	gi|359484809|ref|XP_003633167.1|	0	PREDICTED: uncharacterized protein LOC100257033 [Vitis vinifera]
		CL10128.Contig10_RNA_mistletoe	gi|470112056|ref|XP_004292254.1|	1.04E-22	PREDICTED: putative ribonuclease H protein At1g65750-like [Fragaria vesca subsp. vesca]
		Unigene36652_RNA_mistletoe	gi|645258271|ref|XP_008234810.1|	0	PREDICTED: putative cell division cycle ATPase [Prunus mume]
		CL3618.Contig1_RNA_mistletoe	gi|225435868|ref|XP_002263865.1|	1.95E-172	PREDICTED: hydroxymethylglutaryl-CoA lyase, mitochondrial [Vitis vinifera] &gt;gi|296083893|emb|CBI24281.3| unnamed protein product [Vitis vinifera]
		CL3309.Contig2_RNA_mistletoe	gi|590652044|ref|XP_007033051.1|	1.50E-06	DsRNA-binding domain-like superfamily protein, putative [Theobroma cacao] &gt;gi|508712080|gb|EOY03977.1| DsRNA-binding domain-like superfamily protein, putative [Theobroma cacao]
		Unigene36661_RNA_mistletoe	gi|255545124|ref|XP_002513623.1|	1.56E-49	ATP binding protein, putative [Ricinus communis] &gt;gi|223547531|gb|EEF49026.1| ATP binding protein, putative [Ricinus communis]
		CL2503.Contig3_RNA_mistletoe	gi|255545124|ref|XP_002513623.1|	0	ATP binding protein, putative [Ricinus communis] &gt;gi|223547531|gb|EEF49026.1| ATP binding protein, putative [Ricinus communis]
		Unigene36659_RNA_mistletoe	gi|643706067|gb|KDP22199.1|	0	hypothetical protein JCGZ_26030 [Jatropha curcas]
		CL8574.Contig2_RNA_mistletoe	NA
		CL618.Contig2_RNA_mistletoe	NA
miR160a-3p	40	CL3678.Contig1_RNA_mistletoe	gi|645230452|ref|XP_008221942.1|	0	PREDICTED: uncharacterized protein LOC103321869 [Prunus mume]
		Unigene3945_RNA_mistletoe	gi|225453897|ref|XP_002278913.1|	1.29E-100	PREDICTED: dihydroflavonol-4-reductase [Vitis vinifera] &gt;gi|296089144|emb|CBI38847.3| unnamed protein product [Vitis vinifera]
		CL2622.Contig2_RNA_mistletoe	gi|357124121|ref|XP_003563755.1|	2.62E-105	PREDICTED: solute carrier family 40 member 1 [Brachypodium distachyon]
		CL2315.Contig2_RNA_mistletoe	NA
		CL10222.Contig2_RNA_mistletoe	gi|661882014|emb|CDP14239.1|	6.49E-09	unnamed protein product [Coffea canephora]
		Unigene25346_RNA_mistletoe	NA
		Unigene37761_RNA_mistletoe	gi|297740135|emb|CBI30317.3|	0	unnamed protein product [Vitis vinifera]
		Unigene5112_RNA_mistletoe	gi|697145757|ref|XP_009627016.1|	3.87E-17	PREDICTED: 6.7 kDa chloroplast outer envelope membrane protein-like [Nicotiana tomentosiformis]
		Unigene40161_RNA_mistletoe	NA
		Unigene42992_RNA_mistletoe	NA
		Unigene7648_RNA_mistletoe	NA
		CL2948.Contig1_RNA_mistletoe	gi|225424985|ref|XP_002266813.1|	0	PREDICTED: protease 2-like [Vitis vinifera]
		Unigene5145_RNA_mistletoe	NA
		CL2315.Contig3_RNA_mistletoe	NA
		Unigene30776_RNA_mistletoe	gi|645259436|ref|XP_008235359.1|	0	PREDICTED: ETO1-like protein 1 [Prunus mume]
		CL1717.Contig5_RNA_mistletoe	NA
		Unigene29700_RNA_mistletoe	NA
		CL830.Contig4_RNA_mistletoe	gi|566034908|gb|AHC30881.1|	0	auxin response factor [Dimocarpus longan]
		Unigene39436_RNA_mistletoe	gi|565351174|ref|XP_006342534.1|	6.65E-151	PREDICTED: uncharacterized protein LOC102605257 isoform X1 [Solanum tuberosum] &gt;gi|565351176|ref|XP_006342535.1| PREDICTED: uncharacterized protein LOC102605257 isoform X2 [Solanum tuberosum]
		Unigene27134_RNA_mistletoe	NA
		CL10222.Contig1_RNA_mistletoe	gi|661882014|emb|CDP14239.1|	7.37E-17	unnamed protein product [Coffea canephora]
		CL2948.Contig3_RNA_mistletoe	gi|225424985|ref|XP_002266813.1|	0	PREDICTED: protease 2-like [Vitis vinifera]
		Unigene4581_RNA_mistletoe	gi|697096912|ref|XP_009618759.1|	1.10E-31	PREDICTED: uncharacterized protein LOC104110903 [Nicotiana tomentosiformis] &gt;gi|697096914|ref|XP_009618768.1| PREDICTED: uncharacterized protein LOC104110903 [Nicotiana tomentosiformis] &gt;gi|697096916|ref|XP_009618775.1| PREDICTED: uncharacterized protein LOC104110903 [Nicotiana tomentosiformis]
		Unigene12308_RNA_mistletoe	gi|643710708|gb|KDP24731.1|	0	hypothetical protein JCGZ_25332 [Jatropha curcas]
		Unigene20441_RNA_mistletoe	NA
		CL4251.Contig1_RNA_mistletoe	gi|694346464|ref|XP_009357319.1|	1.10E-31	PREDICTED: uncharacterized protein At4g00950-like [Pyrus x bretschneideri]
		CL9922.Contig1_RNA_mistletoe	gi|255584877|ref|XP_002533154.1|	3.39E-15	conserved hypothetical protein [Ricinus communis] &gt;gi|223527049|gb|EEF29235.1| conserved hypothetical protein [Ricinus communis]
		CL377.Contig2_RNA_mistletoe	gi|590627514|ref|XP_007026458.1|	4.38E-12	Uncharacterized protein TCM_021522 [Theobroma cacao] &gt;gi|508715063|gb|EOY06960.1| Uncharacterized protein TCM_021522 [Theobroma cacao]
		CL9922.Contig2_RNA_mistletoe	gi|255584877|ref|XP_002533154.1|	7.85E-16	conserved hypothetical protein [Ricinus communis] &gt;gi|223527049|gb|EEF29235.1| conserved hypothetical protein [Ricinus communis]
		CL4251.Contig2_RNA_mistletoe	gi|596022544|ref|XP_007219099.1|	9.77E-40	hypothetical protein PRUPE_ppa015318mg [Prunus persica] &gt;gi|462415561|gb|EMJ20298.1| hypothetical protein PRUPE_ppa015318mg [Prunus persica]
		CL2901.Contig3_RNA_mistletoe	gi|565358721|ref|XP_006346174.1|	0	PREDICTED: probable glycerophosphoryl diester phosphodiesterase 1-like [Solanum tuberosum]
		CL8210.Contig2_RNA_mistletoe	gi|359485692|ref|XP_002275342.2|	0	PREDICTED: probable histone-lysine N-methyltransferase ATXR3-like [Vitis vinifera]
		CL3678.Contig2_RNA_mistletoe	gi|645230452|ref|XP_008221942.1|	0	PREDICTED: uncharacterized protein LOC103321869 [Prunus mume]
		CL830.Contig1_RNA_mistletoe	gi|566034908|gb|AHC30881.1|	0	auxin response factor [Dimocarpus longan]
		CL2948.Contig2_RNA_mistletoe	gi|225424985|ref|XP_002266813.1|	0	PREDICTED: protease 2-like [Vitis vinifera]
		CL303.Contig1_RNA_mistletoe	NA
		Unigene35126_RNA_mistletoe	gi|255571511|ref|XP_002526703.1|	1.49E-98	transporter, putative [Ricinus communis] &gt;gi|223534003|gb|EEF35725.1| transporter, putative [Ricinus communis]
		Unigene27763_RNA_mistletoe	gi|697183311|ref|XP_009600677.1|	1.33E-08	PREDICTED: uncharacterized protein LOC104096076 [Nicotiana tomentosiformis]
		CL303.Contig2_RNA_mistletoe	gi|297724391|ref|NP_001174559.1|	3.21E-06	Os06g0105200 [Oryza sativa Japonica Group] &gt;gi|255676639|dbj|BAH93287.1| Os06g0105200, partial [Oryza sativa Japonica Group]
		Unigene29863_RNA_mistletoe	NA
miR160g	11	CL4559.Contig5_RNA_mistletoe	gi|720070262|ref|XP_010277676.1|	1.15E-22	PREDICTED: auxin response factor 17-like [Nelumbo nucifera]
		Unigene6239_RNA_mistletoe	NA
		CL4559.Contig4_RNA_mistletoe	gi|720090341|ref|XP_010245064.1|	9.08E-127	PREDICTED: auxin response factor 17-like [Nelumbo nucifera]
		Unigene4676_RNA_mistletoe	gi|720027735|ref|XP_010264667.1|	0	PREDICTED: auxin response factor 18-like [Nelumbo nucifera]
		CL3256.Contig3_RNA_mistletoe	gi|643734573|gb|KDP41243.1|	0	hypothetical protein JCGZ_15650 [Jatropha curcas]
		Unigene28411_RNA_mistletoe	gi|595840619|ref|XP_007208053.1|	0	hypothetical protein PRUPE_ppa002195mg [Prunus persica] &gt;gi|462403695|gb|EMJ09252.1| hypothetical protein PRUPE_ppa002195mg [Prunus persica]
		CL10394.Contig1_RNA_mistletoe	NA
		CL6568.Contig1_RNA_mistletoe	gi|702476206|ref|XP_010031988.1|	5.20E-23	PREDICTED: auxin response factor 22 isoform X2 [Eucalyptus grandis]
		CL4559.Contig2_RNA_mistletoe	gi|720090341|ref|XP_010245064.1|	8.71E-127	PREDICTED: auxin response factor 17-like [Nelumbo nucifera]
		CL6568.Contig2_RNA_mistletoe	gi|658061603|ref|XP_008366674.1|	7.43E-164	PREDICTED: auxin response factor 18-like isoform X2 [Malus domestica]
		Unigene29863_RNA_mistletoe	NA
miR161	3	CL4346.Contig1_RNA_mistletoe	NA
		CL4346.Contig2_RNA_mistletoe	NA
		Unigene22702_RNA_mistletoe	gi|147857336|emb|CAN79194.1|	3.47E-11	hypothetical protein VITISV_000236 [Vitis vinifera]
miR162a	5	CL5210.Contig2_RNA_mistletoe	gi|720082872|ref|XP_010242727.1|	4.09E-68	PREDICTED: uncharacterized protein LOC104587007 isoform X1 [Nelumbo nucifera] &gt;gi|720082875|ref|XP_010242728.1| PREDICTED: uncharacterized protein LOC104587007 isoform X1 [Nelumbo nucifera] &gt;gi|720082878|ref|XP_010242729.1| PREDICTED: uncharacterized protein LOC104587007 isoform X1 [Nelumbo nucifera]
		CL6042.Contig2_RNA_mistletoe	gi|694358251|ref|XP_009359510.1|	0	PREDICTED: probable Ufm1-specific protease isoform X1 [Pyrus x bretschneideri]
		Unigene18526_RNA_mistletoe	gi|296083564|emb|CBI23556.3|	0	unnamed protein product [Vitis vinifera]
		CL5210.Contig1_RNA_mistletoe	gi|596222118|ref|XP_007224082.1|	3.86E-20	hypothetical protein PRUPE_ppa015483mg [Prunus persica] &gt;gi|462421018|gb|EMJ25281.1| hypothetical protein PRUPE_ppa015483mg [Prunus persica]
		Unigene9564_RNA_mistletoe	NA
miR164a	5	Unigene7261_RNA_mistletoe	gi|659119282|ref|XP_008459571.1|	9.13E-44	PREDICTED: serine/threonine-protein phosphatase 7 long form homolog [Cucumis melo]
		CL2696.Contig3_RNA_mistletoe	gi|590690137|ref|XP_007043425.1|	2.89E-171	S-locus lectin protein kinase family protein, putative isoform 2 [Theobroma cacao] &gt;gi|508707360|gb|EOX99256.1| S-locus lectin protein kinase family protein, putative isoform 2 [Theobroma cacao]
		Unigene12076_RNA_mistletoe	gi|297734072|emb|CBI15319.3|	2.28E-177	unnamed protein product [Vitis vinifera]
		Unigene29716_RNA_mistletoe	gi|672207970|ref|XP_008779976.1|	4.52E-32	PREDICTED: uncharacterized protein LOC103699749, partial [Phoenix dactylifera]
		Unigene8422_RNA_mistletoe	NA
miR164c-3p	2	Unigene38167_RNA_mistletoe	NA
		Unigene19365_RNA_mistletoe	gi|359473789|ref|XP_002265030.2|	1.37E-104	PREDICTED: peptidyl-prolyl cis-trans isomerase CYP20-2, chloroplastic-like [Vitis vinifera] &gt;gi|296088703|emb|CBI38153.3| unnamed protein product [Vitis vinifera]
miR165a-3p	11	CL2794.Contig2_RNA_mistletoe	gi|225442503|ref|XP_002284014.1|	2.84E-143	PREDICTED: homeobox-leucine zipper protein ATHB-15-like isoform 3 [Vitis vinifera]
		CL748.Contig2_RNA_mistletoe	gi|703106720|ref|XP_010098570.1|	0	Homeobox-leucine zipper protein HOX32 [Morus notabilis] &gt;gi|587886425|gb|EXB75230.1| Homeobox-leucine zipper protein HOX32 [Morus notabilis]
		Unigene18756_RNA_mistletoe	gi|225442501|ref|XP_002284003.1|	0	PREDICTED: homeobox-leucine zipper protein ATHB-15-like isoform 1 [Vitis vinifera]
		Unigene10417_RNA_mistletoe	gi|297746262|emb|CBI16318.3|	0	unnamed protein product [Vitis vinifera]
		CL748.Contig1_RNA_mistletoe	gi|703106720|ref|XP_010098570.1|	0	Homeobox-leucine zipper protein HOX32 [Morus notabilis] &gt;gi|587886425|gb|EXB75230.1| Homeobox-leucine zipper protein HOX32 [Morus notabilis]
		Unigene34739_RNA_mistletoe	NA
		CL7801.Contig2_RNA_mistletoe	NA
		Unigene40619_RNA_mistletoe	gi|147805356|emb|CAN71955.1|	5.34E-41	hypothetical protein VITISV_009883 [Vitis vinifera]
		CL2794.Contig1_RNA_mistletoe	gi|359476025|ref|XP_002283717.2|	0	PREDICTED: homeobox-leucine zipper protein ATHB-15-like [Vitis vinifera] &gt;gi|296081833|emb|CBI20838.3| unnamed protein product [Vitis vinifera]
		CL7801.Contig1_RNA_mistletoe	NA
		CL9113.Contig1_RNA_mistletoe	gi|590715075|ref|XP_007050093.1|	0	Myosin 2 isoform 2 [Theobroma cacao] &gt;gi|508702354|gb|EOX94250.1| Myosin 2 isoform 2 [Theobroma cacao]
miR165a-5p	19	CL7084.Contig3_RNA_mistletoe	gi|697170564|ref|XP_009594200.1|	7.52E-56	PREDICTED: riboflavin biosynthesis protein PYRD, chloroplastic [Nicotiana tomentosiformis]
		Unigene33667_RNA_mistletoe	gi|590619118|ref|XP_007024224.1|	3.96E-159	Pex2/Pex12 N-terminal domain-containing protein / zinc finger family protein isoform 1 [Theobroma cacao] &gt;gi|508779590|gb|EOY26846.1| Pex2/Pex12 N-terminal domain-containing protein / zinc finger family protein isoform 1 [Theobroma cacao]
		CL7084.Contig6_RNA_mistletoe	gi|225454196|ref|XP_002273879.1|	1.63E-42	PREDICTED: riboflavin biosynthesis protein RibD-like [Vitis vinifera]
		Unigene42294_RNA_mistletoe	NA
		CL7084.Contig5_RNA_mistletoe	gi|685344557|ref|XP_009108521.1|	1.40E-63	PREDICTED: riboflavin biosynthesis protein PYRD, chloroplastic [Brassica rapa]
		Unigene39585_RNA_mistletoe	gi|658030745|ref|XP_008350823.1|	9.40E-18	PREDICTED: uncharacterized protein LOC103414198 [Malus domestica]
		CL7801.Contig2_RNA_mistletoe	NA
		CL713.Contig6_RNA_mistletoe	gi|695050782|ref|XP_009413393.1|	1.87E-70	PREDICTED: DDB1- and CUL4-associated factor 13 isoform X2 [Musa acuminata subsp. malaccensis]
		CL7084.Contig2_RNA_mistletoe	gi|685344557|ref|XP_009108521.1|	1.87E-63	PREDICTED: riboflavin biosynthesis protein PYRD, chloroplastic [Brassica rapa]
		Unigene27576_RNA_mistletoe	NA
		Unigene37279_RNA_mistletoe	gi|702378964|ref|XP_010063133.1|	6.72E-169	PREDICTED: UPF0392 protein RCOM_0530710 [Eucalyptus grandis] &gt;gi|629104855|gb|KCW70324.1| hypothetical protein EUGRSUZ_F03568 [Eucalyptus grandis]
		Unigene19522_RNA_mistletoe	NA
		CL2213.Contig1_RNA_mistletoe	gi|703131309|ref|XP_010104850.1|	8.96E-129	ATP-dependent Clp protease proteolytic subunit-related protein 4 [Morus notabilis] &gt;gi|587914307|gb|EXC02086.1| ATP-dependent Clp protease proteolytic subunit-related protein 4 [Morus notabilis]
		Unigene12333_RNA_mistletoe	gi|590616030|ref|XP_007023390.1|	2.37E-22	Mitochondrial glycoprotein family protein, putative [Theobroma cacao] &gt;gi|508778756|gb|EOY26012.1| Mitochondrial glycoprotein family protein, putative [Theobroma cacao]
		CL9163.Contig3_RNA_mistletoe	gi|645279286|ref|XP_008244645.1|	9.54E-125	PREDICTED: uncharacterized protein LOC103342773 isoform X1 [Prunus mume]
		CL713.Contig12_RNA_mistletoe	gi|695050782|ref|XP_009413393.1|	1.66E-70	PREDICTED: DDB1- and CUL4-associated factor 13 isoform X2 [Musa acuminata subsp. malaccensis]
		CL75.Contig2_RNA_mistletoe	NA
		CL7801.Contig1_RNA_mistletoe	NA
		CL9206.Contig2_RNA_mistletoe	NA
miR166	10	CL7801.Contig1_RNA_mistletoe	NA
		CL9167.Contig2_RNA_mistletoe	gi|719967555|ref|XP_010262232.1|	3.25E-163	PREDICTED: proline-rich receptor-like protein kinase PERK8 [Nelumbo nucifera]
		CL748.Contig2_RNA_mistletoe	gi|703106720|ref|XP_010098570.1|	0	Homeobox-leucine zipper protein HOX32 [Morus notabilis] &gt;gi|587886425|gb|EXB75230.1| Homeobox-leucine zipper protein HOX32 [Morus notabilis]
		CL9167.Contig1_RNA_mistletoe	gi|225451941|ref|XP_002279468.1|	0	PREDICTED: proline-rich receptor-like protein kinase PERK8 [Vitis vinifera]
		CL2794.Contig2_RNA_mistletoe	gi|225442503|ref|XP_002284014.1|	2.84E-143	PREDICTED: homeobox-leucine zipper protein ATHB-15-like isoform 3 [Vitis vinifera]
		CL748.Contig1_RNA_mistletoe	gi|703106720|ref|XP_010098570.1|	0	Homeobox-leucine zipper protein HOX32 [Morus notabilis] &gt;gi|587886425|gb|EXB75230.1| Homeobox-leucine zipper protein HOX32 [Morus notabilis]
		CL2794.Contig1_RNA_mistletoe	gi|359476025|ref|XP_002283717.2|	0	PREDICTED: homeobox-leucine zipper protein ATHB-15-like [Vitis vinifera] &gt;gi|296081833|emb|CBI20838.3| unnamed protein product [Vitis vinifera]
		Unigene18756_RNA_mistletoe	gi|225442501|ref|XP_002284003.1|	0	PREDICTED: homeobox-leucine zipper protein ATHB-15-like isoform 1 [Vitis vinifera]
		CL7801.Contig2_RNA_mistletoe	NA
		Unigene10417_RNA_mistletoe	gi|297746262|emb|CBI16318.3|	0	unnamed protein product [Vitis vinifera]
miR166a-3p	11	CL9167.Contig1_RNA_mistletoe	gi|225451941|ref|XP_002279468.1|	0	PREDICTED: proline-rich receptor-like protein kinase PERK8 [Vitis vinifera]
		CL748.Contig2_RNA_mistletoe	gi|703106720|ref|XP_010098570.1|	0	Homeobox-leucine zipper protein HOX32 [Morus notabilis] &gt;gi|587886425|gb|EXB75230.1| Homeobox-leucine zipper protein HOX32 [Morus notabilis]
		CL7801.Contig1_RNA_mistletoe	NA
		CL7801.Contig2_RNA_mistletoe	NA
		Unigene34591_RNA_mistletoe	gi|225460781|ref|XP_002276411.1|	0	PREDICTED: uncharacterized protein LOC100246876 [Vitis vinifera]
		Unigene10417_RNA_mistletoe	gi|297746262|emb|CBI16318.3|	0	unnamed protein product [Vitis vinifera]
		CL9167.Contig2_RNA_mistletoe	gi|719967555|ref|XP_010262232.1|	3.25E-163	PREDICTED: proline-rich receptor-like protein kinase PERK8 [Nelumbo nucifera]
		CL2794.Contig2_RNA_mistletoe	gi|225442503|ref|XP_002284014.1|	2.84E-143	PREDICTED: homeobox-leucine zipper protein ATHB-15-like isoform 3 [Vitis vinifera]
		Unigene18756_RNA_mistletoe	gi|225442501|ref|XP_002284003.1|	0	PREDICTED: homeobox-leucine zipper protein ATHB-15-like isoform 1 [Vitis vinifera]
		CL748.Contig1_RNA_mistletoe	gi|703106720|ref|XP_010098570.1|	0	Homeobox-leucine zipper protein HOX32 [Morus notabilis] &gt;gi|587886425|gb|EXB75230.1| Homeobox-leucine zipper protein HOX32 [Morus notabilis]
		CL2794.Contig1_RNA_mistletoe	gi|359476025|ref|XP_002283717.2|	0	PREDICTED: homeobox-leucine zipper protein ATHB-15-like [Vitis vinifera] &gt;gi|296081833|emb|CBI20838.3| unnamed protein product [Vitis vinifera]
miR167c	10	CL2942.Contig3_RNA_mistletoe	gi|255560295|ref|XP_002521165.1|	0	myosin XI, putative [Ricinus communis] &gt;gi|223539734|gb|EEF41316.1| myosin XI, putative [Ricinus communis]
		Unigene41393_RNA_mistletoe	gi|643708350|gb|KDP23266.1|	1.78E-99	hypothetical protein JCGZ_23099 [Jatropha curcas]
		Unigene14337_RNA_mistletoe	gi|22092|emb|CAA45514.1|	1.68E-07	hydroxyproline-rich glycoprotein [Zea diploperennis]
		Unigene25219_RNA_mistletoe	gi|720073074|ref|XP_010278587.1|	1.17E-164	PREDICTED: replication factor C subunit 2 [Nelumbo nucifera]
		CL1518.Contig1_RNA_mistletoe	gi|225443952|ref|XP_002279808.1|	0	PREDICTED: auxin response factor 6-like [Vitis vinifera]
		Unigene10716_RNA_mistletoe	NA
		Unigene36594_RNA_mistletoe	NA
		Unigene30619_RNA_mistletoe	gi|595852978|ref|XP_007210410.1|	0	hypothetical protein PRUPE_ppa000619mg [Prunus persica] &gt;gi|462406145|gb|EMJ11609.1| hypothetical protein PRUPE_ppa000619mg [Prunus persica]
		CL1518.Contig5_RNA_mistletoe	gi|225443952|ref|XP_002279808.1|	0	PREDICTED: auxin response factor 6-like [Vitis vinifera]
		CL7211.Contig1_RNA_mistletoe	NA
miR167f-3p	4	Unigene41420_RNA_mistletoe	gi|302143942|emb|CBI23047.3|	5.83E-86	unnamed protein product [Vitis vinifera]
		Unigene22820_RNA_mistletoe	gi|645220857|ref|XP_008242173.1|	3.28E-42	PREDICTED: uncharacterized protein LOC103340529 [Prunus mume]
		Unigene11798_RNA_mistletoe	gi|225435251|ref|XP_002284945.1|	0	PREDICTED: E3 SUMO-protein ligase SIZ1-like [Vitis vinifera]
		Unigene10528_RNA_mistletoe	gi|73761691|gb|AAZ83345.1|	6.17E-168	24-sterol C-methyltransferase [Gossypium hirsutum]
miR168a-3p	26	CL9260.Contig1_RNA_mistletoe	gi|719965215|ref|XP_010255777.1|	5.75E-130	PREDICTED: probable prolyl 4-hydroxylase 6 [Nelumbo nucifera]
		CL8904.Contig2_RNA_mistletoe	gi|694428003|ref|XP_009341595.1|	1.05E-32	PREDICTED: uncharacterized protein LOC103933633 [Pyrus x bretschneideri]
		CL5596.Contig7_RNA_mistletoe	gi|225433544|ref|XP_002266835.1|	9.34E-103	PREDICTED: transcription factor FAMA [Vitis vinifera]
		CL9198.Contig1_RNA_mistletoe	gi|225451808|ref|XP_002281380.1|	0	PREDICTED: probable N(2),N(2)-dimethylguanosine tRNA methyltransferase 2 [Vitis vinifera] &gt;gi|147815608|emb|CAN65976.1| hypothetical protein VITISV_036159 [Vitis vinifera] &gt;gi|298204459|emb|CBI16939.3| unnamed protein product [Vitis vinifera]
		Unigene24667_RNA_mistletoe	NA
		CL5596.Contig8_RNA_mistletoe	gi|225433544|ref|XP_002266835.1|	5.02E-99	PREDICTED: transcription factor FAMA [Vitis vinifera]
		CL5596.Contig3_RNA_mistletoe	gi|661897743|emb|CDO99455.1|	1.36E-104	unnamed protein product [Coffea canephora]
		CL5596.Contig12_RNA_mistletoe	gi|661897743|emb|CDO99455.1|	1.13E-108	unnamed protein product [Coffea canephora]
		CL5596.Contig5_RNA_mistletoe	gi|643732184|gb|KDP39376.1|	1.22E-108	hypothetical protein JCGZ_01133 [Jatropha curcas]
		CL9198.Contig2_RNA_mistletoe	gi|225451808|ref|XP_002281380.1|	0	PREDICTED: probable N(2),N(2)-dimethylguanosine tRNA methyltransferase 2 [Vitis vinifera] &gt;gi|147815608|emb|CAN65976.1| hypothetical protein VITISV_036159 [Vitis vinifera] &gt;gi|298204459|emb|CBI16939.3| unnamed protein product [Vitis vinifera]
		CL9582.Contig2_RNA_mistletoe	NA
		CL9582.Contig1_RNA_mistletoe	NA
		CL5596.Contig1_RNA_mistletoe	gi|643732184|gb|KDP39376.1|	6.55E-105	hypothetical protein JCGZ_01133 [Jatropha curcas]
		CL5596.Contig6_RNA_mistletoe	gi|661897743|emb|CDO99455.1|	2.10E-112	unnamed protein product [Coffea canephora]
		CL5596.Contig4_RNA_mistletoe	gi|661897743|emb|CDO99455.1|	1.76E-98	unnamed protein product [Coffea canephora]
		CL8904.Contig1_RNA_mistletoe	gi|694428003|ref|XP_009341595.1|	1.08E-32	PREDICTED: uncharacterized protein LOC103933633 [Pyrus x bretschneideri]
		CL4150.Contig2_RNA_mistletoe	gi|661882800|emb|CDP13803.1|	4.55E-155	unnamed protein product [Coffea canephora]
		CL5596.Contig11_RNA_mistletoe	gi|643732184|gb|KDP39376.1|	5.46E-109	hypothetical protein JCGZ_01133 [Jatropha curcas]
		CL4150.Contig1_RNA_mistletoe	gi|224056413|ref|XP_002298844.1|	2.20E-158	rcd1-like cell differentiation family protein [Populus trichocarpa] &gt;gi|222846102|gb|EEE83649.1| rcd1-like cell differentiation family protein [Populus trichocarpa]
		CL3500.Contig4_RNA_mistletoe	gi|643737087|gb|KDP43280.1|	2.32E-73	hypothetical protein JCGZ_24201 [Jatropha curcas]
		CL9260.Contig2_RNA_mistletoe	gi|719965215|ref|XP_010255777.1|	6.05E-123	PREDICTED: probable prolyl 4-hydroxylase 6 [Nelumbo nucifera]
		CL5596.Contig2_RNA_mistletoe	gi|661897743|emb|CDO99455.1|	2.53E-108	unnamed protein product [Coffea canephora]
		Unigene41375_RNA_mistletoe	gi|359486945|ref|XP_002264960.2|	0	PREDICTED: uncharacterized protein LOC100248981 [Vitis vinifera]
		CL3500.Contig6_RNA_mistletoe	gi|643737087|gb|KDP43280.1|	2.35E-73	hypothetical protein JCGZ_24201 [Jatropha curcas]
		CL5596.Contig10_RNA_mistletoe	gi|643732184|gb|KDP39376.1|	1.02E-112	hypothetical protein JCGZ_01133 [Jatropha curcas]
		CL5596.Contig9_RNA_mistletoe	gi|661897743|emb|CDO99455.1|	3.26E-102	unnamed protein product [Coffea canephora]
miR168a-5p	4	CL3150.Contig3_RNA_mistletoe	gi|719993973|ref|XP_010254038.1|	0	PREDICTED: uncharacterized protein LOC104595140 isoform X1 [Nelumbo nucifera]
		Unigene8022_RNA_mistletoe	gi|702263751|ref|XP_010038766.1|	7.44E-137	PREDICTED: 3-ketoacyl-CoA synthase 19-like [Eucalyptus grandis]
		Unigene30619_RNA_mistletoe	gi|595852978|ref|XP_007210410.1|	0	hypothetical protein PRUPE_ppa000619mg [Prunus persica] &gt;gi|462406145|gb|EMJ11609.1| hypothetical protein PRUPE_ppa000619mg [Prunus persica]
		Unigene36974_RNA_mistletoe	NA
miR169k	28	CL2472.Contig7_RNA_mistletoe	gi|225424118|ref|XP_002283058.1|	0	PREDICTED: phosphatidylserine synthase 2 [Vitis vinifera] &gt;gi|297737747|emb|CBI26948.3| unnamed protein product [Vitis vinifera]
		CL2472.Contig5_RNA_mistletoe	gi|225424118|ref|XP_002283058.1|	0	PREDICTED: phosphatidylserine synthase 2 [Vitis vinifera] &gt;gi|297737747|emb|CBI26948.3| unnamed protein product [Vitis vinifera]
		CL2472.Contig18_RNA_mistletoe	gi|225424118|ref|XP_002283058.1|	0	PREDICTED: phosphatidylserine synthase 2 [Vitis vinifera] &gt;gi|297737747|emb|CBI26948.3| unnamed protein product [Vitis vinifera]
		CL2472.Contig13_RNA_mistletoe	gi|225424118|ref|XP_002283058.1|	0	PREDICTED: phosphatidylserine synthase 2 [Vitis vinifera] &gt;gi|297737747|emb|CBI26948.3| unnamed protein product [Vitis vinifera]
		CL1303.Contig3_RNA_mistletoe	gi|567874913|ref|XP_006430046.1|	6.56E-23	hypothetical protein CICLE_v10012232mg [Citrus clementina] &gt;gi|557532103|gb|ESR43286.1| hypothetical protein CICLE_v10012232mg [Citrus clementina]
		CL2472.Contig1_RNA_mistletoe	gi|225424118|ref|XP_002283058.1|	0	PREDICTED: phosphatidylserine synthase 2 [Vitis vinifera] &gt;gi|297737747|emb|CBI26948.3| unnamed protein product [Vitis vinifera]
		Unigene36066_RNA_mistletoe	gi|567914787|ref|XP_006449707.1|	0	hypothetical protein CICLE_v10015483mg [Citrus clementina] &gt;gi|557552318|gb|ESR62947.1| hypothetical protein CICLE_v10015483mg [Citrus clementina] &gt;gi|641859507|gb|KDO78197.1| hypothetical protein CISIN_1g040145mg [Citrus sinensis]
		CL2472.Contig3_RNA_mistletoe	gi|225424118|ref|XP_002283058.1|	0	PREDICTED: phosphatidylserine synthase 2 [Vitis vinifera] &gt;gi|297737747|emb|CBI26948.3| unnamed protein product [Vitis vinifera]
		Unigene16446_RNA_mistletoe	NA
		Unigene20902_RNA_mistletoe	NA
		CL1763.Contig1_RNA_mistletoe	NA
		Unigene12827_RNA_mistletoe	NA
		CL2472.Contig10_RNA_mistletoe	gi|225424118|ref|XP_002283058.1|	0	PREDICTED: phosphatidylserine synthase 2 [Vitis vinifera] &gt;gi|297737747|emb|CBI26948.3| unnamed protein product [Vitis vinifera]
		CL2472.Contig9_RNA_mistletoe	gi|225424118|ref|XP_002283058.1|	0	PREDICTED: phosphatidylserine synthase 2 [Vitis vinifera] &gt;gi|297737747|emb|CBI26948.3| unnamed protein product [Vitis vinifera]
		Unigene1275_RNA_mistletoe	gi|643738502|gb|KDP44423.1|	3.10E-37	hypothetical protein JCGZ_16256 [Jatropha curcas]
		CL2472.Contig11_RNA_mistletoe	gi|225424118|ref|XP_002283058.1|	0	PREDICTED: phosphatidylserine synthase 2 [Vitis vinifera] &gt;gi|297737747|emb|CBI26948.3| unnamed protein product [Vitis vinifera]
		CL2472.Contig6_RNA_mistletoe	gi|225424118|ref|XP_002283058.1|	0	PREDICTED: phosphatidylserine synthase 2 [Vitis vinifera] &gt;gi|297737747|emb|CBI26948.3| unnamed protein product [Vitis vinifera]
		CL2472.Contig16_RNA_mistletoe	gi|225424118|ref|XP_002283058.1|	0	PREDICTED: phosphatidylserine synthase 2 [Vitis vinifera] &gt;gi|297737747|emb|CBI26948.3| unnamed protein product [Vitis vinifera]
		Unigene2709_RNA_mistletoe	gi|225453949|ref|XP_002279998.1|	0	PREDICTED: probable LRR receptor-like serine/threonine-protein kinase At4g08850 [Vitis vinifera]
		CL2472.Contig14_RNA_mistletoe	gi|225424118|ref|XP_002283058.1|	0	PREDICTED: phosphatidylserine synthase 2 [Vitis vinifera] &gt;gi|297737747|emb|CBI26948.3| unnamed protein product [Vitis vinifera]
		CL2472.Contig8_RNA_mistletoe	gi|225424118|ref|XP_002283058.1|	0	PREDICTED: phosphatidylserine synthase 2 [Vitis vinifera] &gt;gi|297737747|emb|CBI26948.3| unnamed protein product [Vitis vinifera]
		Unigene12826_RNA_mistletoe	NA
		CL1763.Contig2_RNA_mistletoe	NA
		Unigene762_RNA_mistletoe	gi|720041835|ref|XP_010269037.1|	4.17E-75	PREDICTED: auxilin-related protein 2 [Nelumbo nucifera]
		CL1303.Contig1_RNA_mistletoe	gi|590633020|ref|XP_007028005.1|	1.38E-75	Nuclear transcription factor Y subunit A-10, putative [Theobroma cacao] &gt;gi|508716610|gb|EOY08507.1| Nuclear transcription factor Y subunit A-10, putative [Theobroma cacao]
		CL1303.Contig2_RNA_mistletoe	gi|590633020|ref|XP_007028005.1|	8.69E-76	Nuclear transcription factor Y subunit A-10, putative [Theobroma cacao] &gt;gi|508716610|gb|EOY08507.1| Nuclear transcription factor Y subunit A-10, putative [Theobroma cacao]
		CL2472.Contig2_RNA_mistletoe	gi|225424118|ref|XP_002283058.1|	0	PREDICTED: phosphatidylserine synthase 2 [Vitis vinifera] &gt;gi|297737747|emb|CBI26948.3| unnamed protein product [Vitis vinifera]
		CL2472.Contig4_RNA_mistletoe	gi|225424118|ref|XP_002283058.1|	0	PREDICTED: phosphatidylserine synthase 2 [Vitis vinifera] &gt;gi|297737747|emb|CBI26948.3| unnamed protein product [Vitis vinifera]
miR169u-3p	12	CL2575.Contig3_RNA_mistletoe	gi|567872389|ref|XP_006428784.1|	3.89E-85	hypothetical protein CICLE_v10012805mg [Citrus clementina] &gt;gi|557530841|gb|ESR42024.1| hypothetical protein CICLE_v10012805mg [Citrus clementina]
		Unigene14747_RNA_mistletoe	NA
		Unigene35259_RNA_mistletoe	gi|720001446|ref|XP_010256365.1|	1.14E-56	PREDICTED: uncharacterized protein LOC104596778 [Nelumbo nucifera] &gt;gi|720001449|ref|XP_010256366.1| PREDICTED: uncharacterized protein LOC104596778 [Nelumbo nucifera]
		CL9404.Contig3_RNA_mistletoe	gi|694313452|ref|XP_009366835.1|	1.09E-47	PREDICTED: carbonyl reductase family member 4-like [Pyrus x bretschneideri]
		Unigene12827_RNA_mistletoe	NA
		Unigene12826_RNA_mistletoe	NA
		Unigene1047_RNA_mistletoe	gi|643734812|gb|KDP41482.1|	2.85E-74	hypothetical protein JCGZ_15889 [Jatropha curcas]
		Unigene4962_RNA_mistletoe	gi|225435331|ref|XP_002285194.1|	0	PREDICTED: serine/threonine-protein phosphatase 6 regulatory subunit 3-like [Vitis vinifera]
		CL9404.Contig2_RNA_mistletoe	gi|470103249|ref|XP_004288055.1|	1.57E-91	PREDICTED: 3-ketodihydrosphingosine reductase-like [Fragaria vesca subsp. vesca]
		Unigene2196_RNA_mistletoe	gi|359488915|ref|XP_002278099.2|	1.10E-176	PREDICTED: protease Do-like 8, chloroplastic-like [Vitis vinifera] &gt;gi|296082900|emb|CBI22201.3| unnamed protein product [Vitis vinifera]
		CL2575.Contig2_RNA_mistletoe	gi|567872389|ref|XP_006428784.1|	4.12E-85	hypothetical protein CICLE_v10012805mg [Citrus clementina] &gt;gi|557530841|gb|ESR42024.1| hypothetical protein CICLE_v10012805mg [Citrus clementina]
		CL9404.Contig1_RNA_mistletoe	gi|694313452|ref|XP_009366835.1|	1.02E-47	PREDICTED: carbonyl reductase family member 4-like [Pyrus x bretschneideri]
miR170-5p	9	Unigene23165_RNA_mistletoe	gi|297740159|emb|CBI30341.3|	0	unnamed protein product [Vitis vinifera]
		CL7430.Contig2_RNA_mistletoe	gi|297745325|emb|CBI40405.3|	1.10E-116	unnamed protein product [Vitis vinifera]
		CL7430.Contig1_RNA_mistletoe	gi|297745325|emb|CBI40405.3|	6.00E-122	unnamed protein product [Vitis vinifera]
		Unigene13627_RNA_mistletoe	NA
		Unigene12252_RNA_mistletoe	gi|657995292|ref|XP_008389974.1|	1.17E-24	PREDICTED: putative ribonuclease H protein At1g65750 [Malus domestica]
		Unigene20816_RNA_mistletoe	gi|502176175|ref|XP_004515814.1|	0	PREDICTED: probable inactive purple acid phosphatase 27-like [Cicer arietinum]
		Unigene12253_RNA_mistletoe	gi|657995292|ref|XP_008389974.1|	2.23E-29	PREDICTED: putative ribonuclease H protein At1g65750 [Malus domestica]
		CL6378.Contig1_RNA_mistletoe	gi|359490486|ref|XP_003634098.1|	0	PREDICTED: uncharacterized protein LOC100242348 [Vitis vinifera] &gt;gi|302143826|emb|CBI22687.3| unnamed protein product [Vitis vinifera]
		CL7430.Contig3_RNA_mistletoe	gi|297745325|emb|CBI40405.3|	3.24E-122	unnamed protein product [Vitis vinifera]
miR171	5	CL8824.Contig3_RNA_mistletoe	gi|225454028|ref|XP_002274837.1|	2.12E-144	PREDICTED: scarecrow-like protein 6-like [Vitis vinifera]
		CL8824.Contig1_RNA_mistletoe	gi|225454028|ref|XP_002274837.1|	0	PREDICTED: scarecrow-like protein 6-like [Vitis vinifera]
		CL10060.Contig2_RNA_mistletoe	NA
		CL8824.Contig2_RNA_mistletoe	gi|225454028|ref|XP_002274837.1|	0	PREDICTED: scarecrow-like protein 6-like [Vitis vinifera]
		CL9226.Contig1_RNA_mistletoe	gi|661873446|emb|CDP20930.1|	4.58E-14	unnamed protein product [Coffea canephora]
miR171l-3p	20	CL10211.Contig5_RNA_mistletoe	gi|255537767|ref|XP_002509950.1|	1.09E-08	conserved hypothetical protein [Ricinus communis] &gt;gi|223549849|gb|EEF51337.1| conserved hypothetical protein [Ricinus communis]
		Unigene37105_RNA_mistletoe	NA
		Unigene8654_RNA_mistletoe	gi|255563046|ref|XP_002522527.1|	1.26E-12	ATP-dependent RNA helicase, putative [Ricinus communis] &gt;gi|223538218|gb|EEF39827.1| ATP-dependent RNA helicase, putative [Ricinus communis]
		CL8446.Contig3_RNA_mistletoe	NA
		CL10211.Contig2_RNA_mistletoe	gi|359483563|ref|XP_002276679.2|	2.06E-13	PREDICTED: probable ATP-dependent RNA helicase DHX35 [Vitis vinifera]
		Unigene34392_RNA_mistletoe	NA
		CL10680.Contig2_RNA_mistletoe	gi|641857762|gb|KDO76507.1|	1.22E-66	hypothetical protein CISIN_1g028067mg [Citrus sinensis]
		CL1951.Contig1_RNA_mistletoe	NA
		CL8446.Contig2_RNA_mistletoe	NA
		CL6846.Contig1_RNA_mistletoe	gi|590721414|ref|XP_007051605.1|	2.85E-168	Uncharacterized protein isoform 1 [Theobroma cacao] &gt;gi|508703866|gb|EOX95762.1| Uncharacterized protein isoform 1 [Theobroma cacao]
		Unigene8655_RNA_mistletoe	gi|255537767|ref|XP_002509950.1|	6.52E-09	conserved hypothetical protein [Ricinus communis] &gt;gi|223549849|gb|EEF51337.1| conserved hypothetical protein [Ricinus communis]
		CL8446.Contig1_RNA_mistletoe	NA
		Unigene3830_RNA_mistletoe	gi|720039414|ref|XP_010268296.1|	7.46E-60	PREDICTED: INO80 complex subunit D isoform X2 [Nelumbo nucifera]
		CL6846.Contig2_RNA_mistletoe	gi|590721414|ref|XP_007051605.1|	2.97E-168	Uncharacterized protein isoform 1 [Theobroma cacao] &gt;gi|508703866|gb|EOX95762.1| Uncharacterized protein isoform 1 [Theobroma cacao]
		CL10211.Contig6_RNA_mistletoe	gi|359483563|ref|XP_002276679.2|	1.09E-13	PREDICTED: probable ATP-dependent RNA helicase DHX35 [Vitis vinifera]
		CL10680.Contig1_RNA_mistletoe	gi|720017658|ref|XP_010261534.1|	5.40E-82	PREDICTED: abscisic acid receptor PYL8-like [Nelumbo nucifera]
		Unigene30648_RNA_mistletoe	NA
		CL10211.Contig3_RNA_mistletoe	gi|255563046|ref|XP_002522527.1|	6.51E-13	ATP-dependent RNA helicase, putative [Ricinus communis] &gt;gi|223538218|gb|EEF39827.1| ATP-dependent RNA helicase, putative [Ricinus communis]
		CL10211.Contig1_RNA_mistletoe	gi|255537767|ref|XP_002509950.1|	3.42E-12	conserved hypothetical protein [Ricinus communis] &gt;gi|223549849|gb|EEF51337.1| conserved hypothetical protein [Ricinus communis]
		CL10211.Contig4_RNA_mistletoe	gi|255537767|ref|XP_002509950.1|	2.07E-12	conserved hypothetical protein [Ricinus communis] &gt;gi|223549849|gb|EEF51337.1| conserved hypothetical protein [Ricinus communis]
miR172b-5p	22	CL7222.Contig1_RNA_mistletoe	gi|568878328|ref|XP_006492150.1|	0	PREDICTED: chaperonin CPN60-2, mitochondrial-like [Citrus sinensis]
		CL4326.Contig2_RNA_mistletoe	NA
		CL4508.Contig2_RNA_mistletoe	gi|658061621|ref|XP_008366684.1|	1.23E-19	PREDICTED: uncharacterized protein LOC103430323 [Malus domestica]
		CL4508.Contig1_RNA_mistletoe	NA
		CL7197.Contig2_RNA_mistletoe	gi|225456629|ref|XP_002266656.1|	0	PREDICTED: uncharacterized protein LOC100256959 [Vitis vinifera]
		Unigene36846_RNA_mistletoe	gi|720025592|ref|XP_010264000.1|	0	PREDICTED: chaperonin CPN60-2, mitochondrial [Nelumbo nucifera]
		CL4937.Contig3_RNA_mistletoe	gi|694311830|ref|XP_009359692.1|	1.54E-114	PREDICTED: uncharacterized protein LOC103950216 isoform X3 [Pyrus x bretschneideri]
		Unigene24580_RNA_mistletoe	gi|357515097|ref|XP_003627837.1|	3.16E-12	NBS resistance protein [Medicago truncatula]
		CL3772.Contig1_RNA_mistletoe	gi|645255148|ref|XP_008233365.1|	0	PREDICTED: calcium-binding mitochondrial carrier protein SCaMC-1-A [Prunus mume]
		CL7222.Contig2_RNA_mistletoe	gi|720025592|ref|XP_010264000.1|	0	PREDICTED: chaperonin CPN60-2, mitochondrial [Nelumbo nucifera]
		Unigene32215_RNA_mistletoe	NA
		CL4937.Contig2_RNA_mistletoe	gi|694311828|ref|XP_009359684.1|	1.52E-128	PREDICTED: uncharacterized protein LOC103950216 isoform X2 [Pyrus x bretschneideri]
		CL4937.Contig1_RNA_mistletoe	gi|302142307|emb|CBI19510.3|	4.71E-99	unnamed protein product [Vitis vinifera]
		CL5188.Contig1_RNA_mistletoe	gi|470112056|ref|XP_004292254.1|	2.58E-30	PREDICTED: putative ribonuclease H protein At1g65750-like [Fragaria vesca subsp. vesca]
		Unigene11816_RNA_mistletoe	gi|359489641|ref|XP_002275405.2|	0	PREDICTED: C-terminal binding protein AN-like [Vitis vinifera]
		Unigene7901_RNA_mistletoe	gi|703104789|ref|XP_010098094.1|	1.51E-13	hypothetical protein L484_026228 [Morus notabilis] &gt;gi|587885674|gb|EXB74531.1| hypothetical protein L484_026228 [Morus notabilis]
		CL2656.Contig3_RNA_mistletoe	gi|645233476|ref|XP_008223365.1|	0	PREDICTED: RGS domain-containing serine/threonine-protein kinase A-like [Prunus mume]
		Unigene38273_RNA_mistletoe	NA
		Unigene43079_RNA_mistletoe	NA
		CL2786.Contig1_RNA_mistletoe	NA
		Unigene7940_RNA_mistletoe	NA
		Unigene6750_RNA_mistletoe	NA
miR172e-3p	580	CL5303.Contig2_RNA_mistletoe	gi|225427254|ref|XP_002278688.1|	3.68E-115	PREDICTED: eyes absent homolog 2 [Vitis vinifera]
		CL4363.Contig1_RNA_mistletoe	gi|595860187|ref|XP_007211096.1|	0	hypothetical protein PRUPE_ppa000460mg [Prunus persica] &gt;gi|462406831|gb|EMJ12295.1| hypothetical protein PRUPE_ppa000460mg [Prunus persica]
		CL4823.Contig3_RNA_mistletoe	gi|697112580|ref|XP_009610168.1|	5.03E-98	PREDICTED: pentatricopeptide repeat-containing protein At1g02370, mitochondrial-like [Nicotiana tomentosiformis]
		CL2765.Contig2_RNA_mistletoe	gi|566149739|ref|XP_002298223.2|	7.42E-24	hypothetical protein POPTR_0001s18500g [Populus trichocarpa] &gt;gi|550347614|gb|EEE83028.2| hypothetical protein POPTR_0001s18500g [Populus trichocarpa]
		CL4823.Contig6_RNA_mistletoe	gi|697112580|ref|XP_009610168.1|	2.24E-103	PREDICTED: pentatricopeptide repeat-containing protein At1g02370, mitochondrial-like [Nicotiana tomentosiformis]
		CL321.Contig11_RNA_mistletoe	gi|641854938|gb|KDO73732.1|	0	hypothetical protein CISIN_1g0015591mg, partial [Citrus sinensis]
		CL4029.Contig2_RNA_mistletoe	gi|719975966|ref|XP_010248371.1|	1.53E-161	PREDICTED: DNA-directed RNA polymerases I and III subunit RPAC1 isoform X1 [Nelumbo nucifera]
		CL5295.Contig2_RNA_mistletoe	gi|719987143|ref|XP_010251918.1|	0	PREDICTED: uncharacterized protein LOC104593650 [Nelumbo nucifera]
		Unigene20852_RNA_mistletoe	gi|586642541|ref|XP_006826377.1|	1.03E-35	hypothetical protein AMTR_s00004p00135010 [Amborella trichopoda] &gt;gi|548830691|gb|ERM93614.1| hypothetical protein AMTR_s00004p00135010 [Amborella trichopoda]
		Unigene528_RNA_mistletoe	gi|720031098|ref|XP_010265706.1|	2.99E-142	PREDICTED: homeobox protein knotted-1-like 3 isoform X2 [Nelumbo nucifera]
		Unigene22872_RNA_mistletoe	gi|643733067|gb|KDP40014.1|	0	hypothetical protein JCGZ_02012 [Jatropha curcas]
		Unigene22477_RNA_mistletoe	NA
		CL5356.Contig2_RNA_mistletoe	gi|296088825|emb|CBI38283.3|	0	unnamed protein product [Vitis vinifera]
		CL2986.Contig6_RNA_mistletoe	gi|596051602|ref|XP_007220638.1|	0	hypothetical protein PRUPE_ppa002638mg [Prunus persica] &gt;gi|462417100|gb|EMJ21837.1| hypothetical protein PRUPE_ppa002638mg [Prunus persica]
		CL4589.Contig6_RNA_mistletoe	gi|676385245|ref|XP_009035901.1|	2.13E-27	hypothetical protein AURANDRAFT_71291, partial [Aureococcus anophagefferens] &gt;gi|323454001|gb|EGB09872.1| hypothetical protein AURANDRAFT_71291, partial [Aureococcus anophagefferens]
		Unigene4996_RNA_mistletoe	gi|661873446|emb|CDP20930.1|	2.20E-06	unnamed protein product [Coffea canephora]
		Unigene5179_RNA_mistletoe	gi|297734367|emb|CBI15614.3|	7.86E-89	unnamed protein product [Vitis vinifera]
		Unigene26913_RNA_mistletoe	gi|590689562|ref|XP_007043263.1|	1.50E-103	RING/U-box superfamily protein [Theobroma cacao] &gt;gi|508707198|gb|EOX99094.1| RING/U-box superfamily protein [Theobroma cacao]
		CL3817.Contig1_RNA_mistletoe	gi|590694329|ref|XP_007044578.1|	0	Adaptor protein complex AP-1, gamma subunit isoform 1 [Theobroma cacao] &gt;gi|508708513|gb|EOY00410.1| Adaptor protein complex AP-1, gamma subunit isoform 1 [Theobroma cacao]
		Unigene10716_RNA_mistletoe	NA
		CL2110.Contig2_RNA_mistletoe	gi|702293776|ref|XP_010047740.1|	1.45E-67	PREDICTED: ras-related protein RHN1-like isoform X2 [Eucalyptus grandis] &gt;gi|629115020|gb|KCW79695.1| hypothetical protein EUGRSUZ_C01048 [Eucalyptus grandis]
		Unigene151_RNA_mistletoe	NA
		CL5479.Contig4_RNA_mistletoe	gi|590645333|ref|XP_007031313.1|	1.77E-63	Uncharacterized protein TCM_016763 [Theobroma cacao] &gt;gi|508710342|gb|EOY02239.1| Uncharacterized protein TCM_016763 [Theobroma cacao]
		Unigene6060_RNA_mistletoe	NA
		CL8757.Contig1_RNA_mistletoe	gi|719993161|ref|XP_010253797.1|	0	PREDICTED: proliferation-associated protein 2G4-like [Nelumbo nucifera]
		CL4076.Contig4_RNA_mistletoe	gi|225465306|ref|XP_002269195.1|	1.64E-107	PREDICTED: uncharacterized protein LOC100265963 [Vitis vinifera] &gt;gi|297739435|emb|CBI29617.3| unnamed protein product [Vitis vinifera]
		Unigene20191_RNA_mistletoe	gi|359491637|ref|XP_002280859.2|	0	PREDICTED: histone deacetylase 5-like [Vitis vinifera] &gt;gi|297733877|emb|CBI15124.3| unnamed protein product [Vitis vinifera]
		CL3372.Contig2_RNA_mistletoe	gi|359487096|ref|XP_003633516.1|	7.08E-137	PREDICTED: bifunctional dihydroflavonol 4-reductase/flavanone 4-reductase-like [Vitis vinifera] &gt;gi|296085371|emb|CBI29103.3| unnamed protein product [Vitis vinifera]
		CL8399.Contig2_RNA_mistletoe	gi|225434251|ref|XP_002276208.1|	0	PREDICTED: uncharacterized protein LOC100257808 [Vitis vinifera]
		Unigene32455_RNA_mistletoe	gi|720038480|ref|XP_010268001.1|	0	PREDICTED: lon protease homolog, mitochondrial-like [Nelumbo nucifera]
		Unigene13576_RNA_mistletoe	gi|225432520|ref|XP_002280174.1|	0	PREDICTED: DUF21 domain-containing protein At4g14240 [Vitis vinifera]
		CL8256.Contig1_RNA_mistletoe	gi|225448765|ref|XP_002281688.1|	0	PREDICTED: macrophage erythroblast attacher [Vitis vinifera] &gt;gi|297736449|emb|CBI25320.3| unnamed protein product [Vitis vinifera]
		CL2467.Contig2_RNA_mistletoe	gi|296084483|emb|CBI25042.3|	0	unnamed protein product [Vitis vinifera]
		Unigene19475_RNA_mistletoe	NA
		Unigene32546_RNA_mistletoe	gi|470115820|ref|XP_004294089.1|	8.59E-133	PREDICTED: gamma-glutamyl hydrolase-like [Fragaria vesca subsp. vesca]
		CL9555.Contig3_RNA_mistletoe	gi|359491239|ref|XP_003634247.1|	0	PREDICTED: uncharacterized protein LOC100853506 [Vitis vinifera]
		Unigene26618_RNA_mistletoe	gi|225446991|ref|XP_002268472.1|	1.01E-132	PREDICTED: BTB/POZ domain-containing protein At2g04740-like [Vitis vinifera]
		Unigene16974_RNA_mistletoe	gi|670369859|ref|XP_008666125.1|	3.23E-09	PREDICTED: chaperone protein ClpC1, chloroplastic-like [Zea mays]
		CL1423.Contig2_RNA_mistletoe	gi|359487136|ref|XP_002262850.2|	0	PREDICTED: uncharacterized protein LOC100248009 [Vitis vinifera]
		CL1701.Contig2_RNA_mistletoe	gi|359473903|ref|XP_002271391.2|	0	PREDICTED: protein SPA1-RELATED 2-like, partial [Vitis vinifera]
		Unigene4093_RNA_mistletoe	gi|590656424|ref|XP_007034267.1|	3.20E-56	Uncharacterized protein isoform 1 [Theobroma cacao] &gt;gi|508713296|gb|EOY05193.1| Uncharacterized protein isoform 1 [Theobroma cacao]
		Unigene18743_RNA_mistletoe	gi|568867853|ref|XP_006487244.1|	6.74E-88	PREDICTED: transcription factor TFIIIB component B&apos;&apos; homolog isoform X1 [Citrus sinensis]
		CL8256.Contig2_RNA_mistletoe	gi|225448765|ref|XP_002281688.1|	1.53E-83	PREDICTED: macrophage erythroblast attacher [Vitis vinifera] &gt;gi|297736449|emb|CBI25320.3| unnamed protein product [Vitis vinifera]
		CL4823.Contig4_RNA_mistletoe	gi|697112580|ref|XP_009610168.1|	1.92E-97	PREDICTED: pentatricopeptide repeat-containing protein At1g02370, mitochondrial-like [Nicotiana tomentosiformis]
		CL5449.Contig2_RNA_mistletoe	gi|225461935|ref|XP_002265993.1|	2.73E-22	PREDICTED: uncharacterized protein LOC100241254 [Vitis vinifera]
		Unigene35755_RNA_mistletoe	NA
		CL2582.Contig1_RNA_mistletoe	gi|359483223|ref|XP_002270538.2|	0	PREDICTED: histone acetyltransferase HAC1-like isoform 1 [Vitis vinifera]
		CL9236.Contig5_RNA_mistletoe	gi|568854381|ref|XP_006480806.1|	7.47E-163	PREDICTED: putative Dol-P-Glc:Glc(2)Man(9)GlcNAc(2)-PP-Dol alpha-1,2-glucosyltransferase-like isoform X1 [Citrus sinensis]
		Unigene27705_RNA_mistletoe	NA
		Unigene3715_RNA_mistletoe	NA
		Unigene36051_RNA_mistletoe	gi|359474282|ref|XP_002274997.2|	2.26E-110	PREDICTED: TVP38/TMEM64 family membrane protein slr0305 [Vitis vinifera] &gt;gi|297742653|emb|CBI34802.3| unnamed protein product [Vitis vinifera]
		Unigene13746_RNA_mistletoe	NA
		Unigene14855_RNA_mistletoe	gi|255567297|ref|XP_002524629.1|	0	chaperonin containing t-complex protein 1, alpha subunit, tcpa, putative [Ricinus communis] &gt;gi|223536098|gb|EEF37754.1| chaperonin containing t-complex protein 1, alpha subunit, tcpa, putative [Ricinus communis]
		CL834.Contig2_RNA_mistletoe	gi|645255744|ref|XP_008233636.1|	9.73E-163	PREDICTED: telomere repeat-binding protein 3-like [Prunus mume]
		CL8466.Contig1_RNA_mistletoe	gi|698479995|ref|XP_009787062.1|	1.40E-163	PREDICTED: 3-phosphoinositide-dependent protein kinase 2 [Nicotiana sylvestris]
		Unigene34994_RNA_mistletoe	gi|225457885|ref|XP_002279280.1|	7.39E-95	PREDICTED: uncharacterized protein LOC100260855 [Vitis vinifera] &gt;gi|302142713|emb|CBI19916.3| unnamed protein product [Vitis vinifera]
		CL4207.Contig3_RNA_mistletoe	gi|590675613|ref|XP_007039497.1|	8.39E-97	VQ motif-containing protein isoform 1 [Theobroma cacao] &gt;gi|590675617|ref|XP_007039498.1| VQ motif-containing protein isoform 1 [Theobroma cacao] &gt;gi|590675621|ref|XP_007039499.1| VQ motif-containing protein isoform 1 [Theobroma cacao] &gt;gi|508776742|gb|EOY23998.1| VQ motif-containing protein isoform 1 [Theobroma cacao] &gt;gi|508776743|gb|EOY23999.1| VQ motif-containing protein isoform 1…
		CL2945.Contig1_RNA_mistletoe	gi|296083697|emb|CBI23686.3|	4.15E-80	unnamed protein product [Vitis vinifera]
		CL4937.Contig3_RNA_mistletoe	gi|694311830|ref|XP_009359692.1|	1.54E-114	PREDICTED: uncharacterized protein LOC103950216 isoform X3 [Pyrus x bretschneideri]
		CL10004.Contig1_RNA_mistletoe	gi|661886824|emb|CDP09542.1|	4.70E-142	unnamed protein product [Coffea canephora]
		Unigene41783_RNA_mistletoe	NA
		CL4745.Contig3_RNA_mistletoe	gi|567866623|ref|XP_006425934.1|	4.93E-118	hypothetical protein CICLE_v10026145mg [Citrus clementina] &gt;gi|567866631|ref|XP_006425938.1| hypothetical protein CICLE_v10026145mg [Citrus clementina] &gt;gi|557527924|gb|ESR39174.1| hypothetical protein CICLE_v10026145mg [Citrus clementina] &gt;gi|557527928|gb|ESR39178.1| hypothetical protein CICLE_v10026145mg [Citrus clementina]
		CL3889.Contig2_RNA_mistletoe	NA
		CL321.Contig5_RNA_mistletoe	gi|641854938|gb|KDO73732.1|	0	hypothetical protein CISIN_1g0015591mg, partial [Citrus sinensis]
		Unigene30767_RNA_mistletoe	NA
		CL7840.Contig1_RNA_mistletoe	gi|659112369|ref|XP_008456185.1|	4.95E-43	PREDICTED: uncharacterized protein LOC103496200 [Cucumis melo]
		Unigene42347_RNA_mistletoe	NA
		CL321.Contig4_RNA_mistletoe	gi|641854938|gb|KDO73732.1|	0	hypothetical protein CISIN_1g0015591mg, partial [Citrus sinensis]
		CL9555.Contig2_RNA_mistletoe	gi|359491239|ref|XP_003634247.1|	0	PREDICTED: uncharacterized protein LOC100853506 [Vitis vinifera]
		Unigene8766_RNA_mistletoe	gi|643722934|gb|KDP32631.1|	4.31E-141	hypothetical protein JCGZ_13181 [Jatropha curcas]
		CL6021.Contig1_RNA_mistletoe	gi|593797346|ref|XP_007161711.1|	1.34E-21	hypothetical protein PHAVU_001G091900g, partial [Phaseolus vulgaris] &gt;gi|561035175|gb|ESW33705.1| hypothetical protein PHAVU_001G091900g, partial [Phaseolus vulgaris]
		CL431.Contig1_RNA_mistletoe	gi|566178708|ref|XP_006382164.1|	0	H+-ATPase family protein [Populus trichocarpa] &gt;gi|550337319|gb|ERP59961.1| H+-ATPase family protein [Populus trichocarpa]
		CL6312.Contig2_RNA_mistletoe	gi|595796551|ref|XP_007201166.1|	0	hypothetical protein PRUPE_ppa003787mg [Prunus persica] &gt;gi|462396566|gb|EMJ02365.1| hypothetical protein PRUPE_ppa003787mg [Prunus persica]
		CL7609.Contig2_RNA_mistletoe	gi|225434544|ref|XP_002276936.1|	3.15E-133	PREDICTED: probable protein phosphatase 2C 25 isoform 1 [Vitis vinifera]
		CL2763.Contig1_RNA_mistletoe	gi|645237788|ref|XP_008225372.1|	2.66E-78	PREDICTED: CTD small phosphatase-like protein 2-A [Prunus mume] &gt;gi|645237790|ref|XP_008225373.1| PREDICTED: CTD small phosphatase-like protein 2-A [Prunus mume]
		Unigene30744_RNA_mistletoe	NA
		CL3574.Contig1_RNA_mistletoe	gi|661896309|emb|CDO99498.1|	3.90E-23	unnamed protein product [Coffea canephora]
		Unigene34126_RNA_mistletoe	NA
		Unigene4740_RNA_mistletoe	gi|661882014|emb|CDP14239.1|	2.11E-09	unnamed protein product [Coffea canephora]
		CL6649.Contig1_RNA_mistletoe	gi|657962236|ref|XP_008372715.1|	2.07E-172	PREDICTED: arginase 1, mitochondrial [Malus domestica]
		CL321.Contig12_RNA_mistletoe	gi|641854938|gb|KDO73732.1|	0	hypothetical protein CISIN_1g0015591mg, partial [Citrus sinensis]
		Unigene34338_RNA_mistletoe	NA
		Unigene15073_RNA_mistletoe	gi|255575318|ref|XP_002528562.1|	0	calmodulin binding protein, putative [Ricinus communis] &gt;gi|223532006|gb|EEF33817.1| calmodulin binding protein, putative [Ricinus communis]
		Unigene33723_RNA_mistletoe	NA
		CL2808.Contig6_RNA_mistletoe	gi|359487438|ref|XP_003633594.1|	3.48E-99	PREDICTED: SURP and G-patch domain-containing protein 1-like protein-like isoform 2 [Vitis vinifera] &gt;gi|297736220|emb|CBI24858.3| unnamed protein product [Vitis vinifera]
		Unigene37714_RNA_mistletoe	gi|297746515|emb|CBI16571.3|	0	unnamed protein product [Vitis vinifera]
		Unigene2543_RNA_mistletoe	gi|643713787|gb|KDP26452.1|	0	hypothetical protein JCGZ_17610 [Jatropha curcas]
		CL4273.Contig2_RNA_mistletoe	gi|719979024|ref|XP_010249341.1|	4.12E-175	PREDICTED: DEAD-box ATP-dependent RNA helicase 21 [Nelumbo nucifera]
		CL3082.Contig4_RNA_mistletoe	NA
		CL7534.Contig3_RNA_mistletoe	NA
		CL8473.Contig4_RNA_mistletoe	NA
		Unigene5180_RNA_mistletoe	gi|297734367|emb|CBI15614.3|	8.26E-89	unnamed protein product [Vitis vinifera]
		Unigene3212_RNA_mistletoe	gi|658061313|ref|XP_008366522.1|	3.66E-138	PREDICTED: putative ribokinase [Malus domestica]
		CL2986.Contig3_RNA_mistletoe	gi|297745234|emb|CBI40314.3|	0	unnamed protein product [Vitis vinifera]
		CL10285.Contig1_RNA_mistletoe	NA
		Unigene27197_RNA_mistletoe	NA
		CL8801.Contig2_RNA_mistletoe	gi|568841106|ref|XP_006474503.1|	0	PREDICTED: LRR receptor-like serine/threonine-protein kinase ERECTA-like [Citrus sinensis]
		CL6082.Contig3_RNA_mistletoe	NA
		CL8476.Contig3_RNA_mistletoe	gi|359482107|ref|XP_002270537.2|	0	PREDICTED: E3 ubiquitin-protein ligase UBR2-like [Vitis vinifera]
		Unigene8980_RNA_mistletoe	NA
		CL3857.Contig4_RNA_mistletoe	gi|255555439|ref|XP_002518756.1|	4.10E-116	conserved hypothetical protein [Ricinus communis] &gt;gi|223542137|gb|EEF43681.1| conserved hypothetical protein [Ricinus communis]
		CL4076.Contig3_RNA_mistletoe	gi|225465306|ref|XP_002269195.1|	1.24E-102	PREDICTED: uncharacterized protein LOC100265963 [Vitis vinifera] &gt;gi|297739435|emb|CBI29617.3| unnamed protein product [Vitis vinifera]
		CL4033.Contig1_RNA_mistletoe	gi|590605168|ref|XP_007020422.1|	1.57E-78	RING/U-box domain-containing protein isoform 2 [Theobroma cacao] &gt;gi|508720050|gb|EOY11947.1| RING/U-box domain-containing protein isoform 2 [Theobroma cacao]
		Unigene16424_RNA_mistletoe	gi|643726135|gb|KDP34943.1|	3.27E-83	hypothetical protein JCGZ_09231 [Jatropha curcas]
		CL3680.Contig1_RNA_mistletoe	NA
		CL6237.Contig4_RNA_mistletoe	gi|567902456|ref|XP_006443716.1|	0	hypothetical protein CICLE_v10018880mg [Citrus clementina] &gt;gi|568851490|ref|XP_006479424.1| PREDICTED: uncharacterized protein LOC102608915 [Citrus sinensis] &gt;gi|557545978|gb|ESR56956.1| hypothetical protein CICLE_v10018880mg [Citrus clementina]
		CL6954.Contig1_RNA_mistletoe	gi|720010496|ref|XP_010259267.1|	0	PREDICTED: psbB mRNA maturation factor Mbb1, chloroplastic isoform X1 [Nelumbo nucifera]
		CL2700.Contig1_RNA_mistletoe	gi|595807182|ref|XP_007202564.1|	2.31E-73	hypothetical protein PRUPE_ppa011431mg [Prunus persica] &gt;gi|462398095|gb|EMJ03763.1| hypothetical protein PRUPE_ppa011431mg [Prunus persica]
		CL4235.Contig1_RNA_mistletoe	gi|225440540|ref|XP_002273173.1|	0	PREDICTED: peptidyl-prolyl isomerase PASTICCINO1 [Vitis vinifera] &gt;gi|297740281|emb|CBI30463.3| unnamed protein product [Vitis vinifera]
		CL10446.Contig1_RNA_mistletoe	gi|225465868|ref|XP_002266400.1|	0	PREDICTED: beta-galactosidase isoform 1 [Vitis vinifera] &gt;gi|296090332|emb|CBI40151.3| unnamed protein product [Vitis vinifera]
		CL5493.Contig2_RNA_mistletoe	gi|359482368|ref|XP_003632762.1|	0	PREDICTED: pre-mRNA-processing-splicing factor 8-like isoform 2 [Vitis vinifera] &gt;gi|297743472|emb|CBI36339.3| unnamed protein product [Vitis vinifera]
		CL1633.Contig1_RNA_mistletoe	gi|645242920|ref|XP_008227749.1|	6.08E-45	PREDICTED: LOW QUALITY PROTEIN: paladin [Prunus mume]
		CL4365.Contig3_RNA_mistletoe	gi|571538578|ref|XP_006601175.1|	1.68E-135	PREDICTED: aberrant root formation protein 4-like isoform X1 [Glycine max]
		CL4589.Contig2_RNA_mistletoe	NA
		Unigene16521_RNA_mistletoe	gi|225430019|ref|XP_002284173.1|	8.37E-108	PREDICTED: coiled-coil domain-containing protein 25-like [Vitis vinifera]
		Unigene9775_RNA_mistletoe	gi|359493041|ref|XP_002267014.2|	0	PREDICTED: uncharacterized protein LOC100242745 [Vitis vinifera]
		Unigene3015_RNA_mistletoe	gi|641838880|gb|KDO57817.1|	3.35E-46	hypothetical protein CISIN_1g000038mg [Citrus sinensis]
		CL9065.Contig2_RNA_mistletoe	gi|595847450|ref|XP_007209326.1|	1.09E-98	hypothetical protein PRUPE_ppa008249mg [Prunus persica] &gt;gi|462405061|gb|EMJ10525.1| hypothetical protein PRUPE_ppa008249mg [Prunus persica]
		CL6861.Contig1_RNA_mistletoe	NA
		CL2986.Contig12_RNA_mistletoe	gi|645253903|ref|XP_008232790.1|	0	PREDICTED: uncharacterized protein LOC103331890 [Prunus mume] &gt;gi|645253905|ref|XP_008232791.1| PREDICTED: uncharacterized protein LOC103331890 [Prunus mume]
		Unigene6880_RNA_mistletoe	gi|359481808|ref|XP_002278438.2|	0	PREDICTED: RRP12-like protein-like [Vitis vinifera]
		Unigene28012_RNA_mistletoe	gi|719970273|ref|XP_010270897.1|	0	PREDICTED: F-box protein At1g47056-like [Nelumbo nucifera]
		CL3282.Contig4_RNA_mistletoe	gi|645276614|ref|XP_008243369.1|	0	PREDICTED: uncharacterized protein LOC103341600 [Prunus mume]
		Unigene37892_RNA_mistletoe	gi|359474343|ref|XP_003631438.1|	9.44E-178	PREDICTED: 3-oxoacyl-[acyl-carrier-protein] synthase 3 A, chloroplastic-like [Vitis vinifera] &gt;gi|297741159|emb|CBI31890.3| unnamed protein product [Vitis vinifera]
		CL10429.Contig1_RNA_mistletoe	gi|5566388|gb|AAD45384.1|	1.28E-37	phenylalanine ammonia-lyase [Vigna unguiculata]
		CL3050.Contig3_RNA_mistletoe	gi|297743525|emb|CBI36392.3|	2.60E-60	unnamed protein product [Vitis vinifera]
		CL2945.Contig2_RNA_mistletoe	gi|720071270|ref|XP_010278014.1|	1.18E-168	PREDICTED: splicing factor U2af large subunit A-like isoform X2 [Nelumbo nucifera]
		Unigene16175_RNA_mistletoe	gi|590577733|ref|XP_007013315.1|	4.23E-41	GAI/RGA-like protein [Theobroma cacao] &gt;gi|508783678|gb|EOY30934.1| GAI/RGA-like protein [Theobroma cacao]
		CL570.Contig4_RNA_mistletoe	gi|359489473|ref|XP_002267626.2|	0	PREDICTED: vacuolar protein sorting-associated protein 8 homolog [Vitis vinifera]
		CL131.Contig1_RNA_mistletoe	gi|225423682|ref|XP_002277005.1|	0	PREDICTED: zinc finger protein ZPR1 homolog isoform 1 [Vitis vinifera] &gt;gi|297737977|emb|CBI27178.3| unnamed protein product [Vitis vinifera]
		Unigene2970_RNA_mistletoe	NA
		CL6464.Contig3_RNA_mistletoe	gi|661873446|emb|CDP20930.1|	1.52E-13	unnamed protein product [Coffea canephora]
		CL7534.Contig2_RNA_mistletoe	NA
		Unigene22889_RNA_mistletoe	gi|566178356|ref|XP_002308665.2|	0	grr1 family protein [Populus trichocarpa] &gt;gi|550337168|gb|EEE92188.2| grr1 family protein [Populus trichocarpa]
		CL9264.Contig2_RNA_mistletoe	gi|596142698|ref|XP_007222565.1|	3.55E-94	hypothetical protein PRUPE_ppa008387mg [Prunus persica] &gt;gi|462419501|gb|EMJ23764.1| hypothetical protein PRUPE_ppa008387mg [Prunus persica]
		CL2945.Contig3_RNA_mistletoe	gi|720071270|ref|XP_010278014.1|	1.82E-169	PREDICTED: splicing factor U2af large subunit A-like isoform X2 [Nelumbo nucifera]
		Unigene20460_RNA_mistletoe	gi|225456004|ref|XP_002279101.1|	0	PREDICTED: stromal 70 kDa heat shock-related protein, chloroplastic-like [Vitis vinifera]
		CL9236.Contig2_RNA_mistletoe	gi|225440348|ref|XP_002270322.1|	0	PREDICTED: dol-P-Glc:Glc(2)Man(9)GlcNAc(2)-PP-Dol alpha-1,2-glucosyltransferase [Vitis vinifera] &gt;gi|297740379|emb|CBI30561.3| unnamed protein product [Vitis vinifera]
		CL7077.Contig1_RNA_mistletoe	NA
		Unigene25107_RNA_mistletoe	gi|147861747|emb|CAN81071.1|	0	hypothetical protein VITISV_001976 [Vitis vinifera]
		CL224.Contig3_RNA_mistletoe	NA
		Unigene24089_RNA_mistletoe	gi|297837963|ref|XP_002886863.1|	6.43E-78	hypothetical protein ARALYDRAFT_893971 [Arabidopsis lyrata subsp. lyrata] &gt;gi|297332704|gb|EFH63122.1| hypothetical protein ARALYDRAFT_893971 [Arabidopsis lyrata subsp. lyrata]
		Unigene37972_RNA_mistletoe	NA
		Unigene37907_RNA_mistletoe	gi|702327185|ref|XP_010053753.1|	0	PREDICTED: CAAX prenyl protease 1 homolog [Eucalyptus grandis] &gt;gi|629113143|gb|KCW78103.1| hypothetical protein EUGRSUZ_D02317 [Eucalyptus grandis]
		CL7534.Contig1_RNA_mistletoe	NA
		CL3050.Contig4_RNA_mistletoe	gi|297743525|emb|CBI36392.3|	2.66E-62	unnamed protein product [Vitis vinifera]
		CL4937.Contig1_RNA_mistletoe	gi|302142307|emb|CBI19510.3|	4.71E-99	unnamed protein product [Vitis vinifera]
		CL3933.Contig3_RNA_mistletoe	gi|703125339|ref|XP_010103280.1|	4.37E-24	Agamous-like MADS-box protein AGL15 [Morus notabilis] &gt;gi|587907291|gb|EXB95305.1| Agamous-like MADS-box protein AGL15 [Morus notabilis]
		CL4341.Contig5_RNA_mistletoe	gi|359480919|ref|XP_002268155.2|	3.79E-77	PREDICTED: uncharacterized protein LOC100247650 [Vitis vinifera]
		Unigene28050_RNA_mistletoe	gi|225445198|ref|XP_002280793.1|	0	PREDICTED: uncharacterized protein LOC100249023 [Vitis vinifera]
		Unigene15545_RNA_mistletoe	gi|502127727|ref|XP_004499812.1|	1.61E-08	PREDICTED: uncharacterized protein LOC101507298 [Cicer arietinum]
		Unigene13157_RNA_mistletoe	NA
		Unigene38282_RNA_mistletoe	gi|225469850|ref|XP_002266051.1|	7.30E-110	PREDICTED: uncharacterized protein LOC100265608 [Vitis vinifera] &gt;gi|296085734|emb|CBI29539.3| unnamed protein product [Vitis vinifera]
		CL9603.Contig3_RNA_mistletoe	gi|590589100|ref|XP_007016354.1|	0	Pumilio 2 isoform 1 [Theobroma cacao] &gt;gi|508786717|gb|EOY33973.1| Pumilio 2 isoform 1 [Theobroma cacao]
		CL5467.Contig3_RNA_mistletoe	gi|225436460|ref|XP_002274821.1|	5.77E-168	PREDICTED: uncharacterized protein LOC100253409 [Vitis vinifera] &gt;gi|147767898|emb|CAN64540.1| hypothetical protein VITISV_009523 [Vitis vinifera]
		CL321.Contig10_RNA_mistletoe	gi|641854938|gb|KDO73732.1|	0	hypothetical protein CISIN_1g0015591mg, partial [Citrus sinensis]
		CL4473.Contig1_RNA_mistletoe	gi|694428003|ref|XP_009341595.1|	3.38E-28	PREDICTED: uncharacterized protein LOC103933633 [Pyrus x bretschneideri]
		CL3337.Contig1_RNA_mistletoe	gi|643709805|gb|KDP24214.1|	0	hypothetical protein JCGZ_25871 [Jatropha curcas]
		Unigene18835_RNA_mistletoe	NA
		Unigene20066_RNA_mistletoe	NA
		CL3933.Contig4_RNA_mistletoe	gi|576236087|gb|AHH28305.1|	7.36E-19	MADS-box transcription factor, partial [Pera bumeliifolia]
		Unigene31841_RNA_mistletoe	NA
		CL5479.Contig1_RNA_mistletoe	gi|590645333|ref|XP_007031313.1|	9.12E-56	Uncharacterized protein TCM_016763 [Theobroma cacao] &gt;gi|508710342|gb|EOY02239.1| Uncharacterized protein TCM_016763 [Theobroma cacao]
		CL3585.Contig2_RNA_mistletoe	gi|568823927|ref|XP_006466359.1|	2.24E-80	PREDICTED: N-alpha-acetyltransferase 40-like [Citrus sinensis] &gt;gi|641860011|gb|KDO78700.1| hypothetical protein CISIN_1g048770mg [Citrus sinensis]
		CL4745.Contig1_RNA_mistletoe	gi|567866623|ref|XP_006425934.1|	2.95E-126	hypothetical protein CICLE_v10026145mg [Citrus clementina] &gt;gi|567866631|ref|XP_006425938.1| hypothetical protein CICLE_v10026145mg [Citrus clementina] &gt;gi|557527924|gb|ESR39174.1| hypothetical protein CICLE_v10026145mg [Citrus clementina] &gt;gi|557527928|gb|ESR39178.1| hypothetical protein CICLE_v10026145mg [Citrus clementina]
		CL1392.Contig10_RNA_mistletoe	NA
		CL6460.Contig2_RNA_mistletoe	gi|590578151|ref|XP_007013426.1|	0	Major facilitator superfamily protein isoform 2 [Theobroma cacao] &gt;gi|508783789|gb|EOY31045.1| Major facilitator superfamily protein isoform 2 [Theobroma cacao]
		Unigene2741_RNA_mistletoe	gi|645242765|ref|XP_008227682.1|	1.77E-126	PREDICTED: class E vacuolar protein-sorting machinery protein hse1 [Prunus mume] &gt;gi|645242768|ref|XP_008227683.1| PREDICTED: class E vacuolar protein-sorting machinery protein hse1 [Prunus mume]
		Unigene38384_RNA_mistletoe	NA
		CL7502.Contig1_RNA_mistletoe	gi|645253055|ref|XP_008232405.1|	6.66E-93	PREDICTED: uncharacterized protein At1g28695-like [Prunus mume]
		CL7732.Contig2_RNA_mistletoe	gi|225444961|ref|XP_002282498.1|	8.82E-58	PREDICTED: uncharacterized protein LOC100247499 [Vitis vinifera] &gt;gi|297738685|emb|CBI27930.3| unnamed protein product [Vitis vinifera]
		CL9904.Contig2_RNA_mistletoe	gi|703141015|ref|XP_010107401.1|	0	Transcriptional corepressor SEUSS [Morus notabilis] &gt;gi|587928753|gb|EXC15939.1| Transcriptional corepressor SEUSS [Morus notabilis]
		CL10004.Contig3_RNA_mistletoe	gi|225441242|ref|XP_002267245.1|	0	PREDICTED: nucleolar protein 10 [Vitis vinifera] &gt;gi|297739929|emb|CBI30111.3| unnamed protein product [Vitis vinifera]
		CL4318.Contig2_RNA_mistletoe	gi|359492491|ref|XP_002283825.2|	0	PREDICTED: chromosome-associated kinesin KIF4-like [Vitis vinifera]
		Unigene4973_RNA_mistletoe	NA
		CL7452.Contig1_RNA_mistletoe	gi|643729174|gb|KDP37054.1|	1.53E-161	hypothetical protein JCGZ_06110 [Jatropha curcas]
		Unigene4698_RNA_mistletoe	gi|147794989|emb|CAN67425.1|	0	hypothetical protein VITISV_006652 [Vitis vinifera]
		CL6460.Contig3_RNA_mistletoe	gi|590578151|ref|XP_007013426.1|	0	Major facilitator superfamily protein isoform 2 [Theobroma cacao] &gt;gi|508783789|gb|EOY31045.1| Major facilitator superfamily protein isoform 2 [Theobroma cacao]
		CL4235.Contig2_RNA_mistletoe	gi|225440540|ref|XP_002273173.1|	0	PREDICTED: peptidyl-prolyl isomerase PASTICCINO1 [Vitis vinifera] &gt;gi|297740281|emb|CBI30463.3| unnamed protein product [Vitis vinifera]
		Unigene26033_RNA_mistletoe	gi|359473903|ref|XP_002271391.2|	0	PREDICTED: protein SPA1-RELATED 2-like, partial [Vitis vinifera]
		CL4365.Contig1_RNA_mistletoe	gi|296082093|emb|CBI21098.3|	6.57E-163	unnamed protein product [Vitis vinifera]
		CL8399.Contig1_RNA_mistletoe	gi|225434251|ref|XP_002276208.1|	0	PREDICTED: uncharacterized protein LOC100257808 [Vitis vinifera]
		CL10717.Contig5_RNA_mistletoe	gi|302142573|emb|CBI19776.3|	0	unnamed protein product [Vitis vinifera]
		CL2808.Contig4_RNA_mistletoe	gi|359487438|ref|XP_003633594.1|	7.30E-99	PREDICTED: SURP and G-patch domain-containing protein 1-like protein-like isoform 2 [Vitis vinifera] &gt;gi|297736220|emb|CBI24858.3| unnamed protein product [Vitis vinifera]
		CL4365.Contig4_RNA_mistletoe	gi|571538578|ref|XP_006601175.1|	4.29E-141	PREDICTED: aberrant root formation protein 4-like isoform X1 [Glycine max]
		CL2986.Contig2_RNA_mistletoe	gi|297745234|emb|CBI40314.3|	0	unnamed protein product [Vitis vinifera]
		Unigene38574_RNA_mistletoe	NA
		Unigene27414_RNA_mistletoe	NA
		CL3043.Contig5_RNA_mistletoe	NA
		CL2986.Contig5_RNA_mistletoe	gi|596051602|ref|XP_007220638.1|	0	hypothetical protein PRUPE_ppa002638mg [Prunus persica] &gt;gi|462417100|gb|EMJ21837.1| hypothetical protein PRUPE_ppa002638mg [Prunus persica]
		CL321.Contig3_RNA_mistletoe	gi|568841209|ref|XP_006474552.1|	0	PREDICTED: alpha-aminoadipic semialdehyde synthase-like isoform X1 [Citrus sinensis]
		CL6694.Contig1_RNA_mistletoe	gi|703104789|ref|XP_010098094.1|	4.33E-21	hypothetical protein L484_026228 [Morus notabilis] &gt;gi|587885674|gb|EXB74531.1| hypothetical protein L484_026228 [Morus notabilis]
		CL2765.Contig1_RNA_mistletoe	gi|566149739|ref|XP_002298223.2|	8.55E-24	hypothetical protein POPTR_0001s18500g [Populus trichocarpa] &gt;gi|550347614|gb|EEE83028.2| hypothetical protein POPTR_0001s18500g [Populus trichocarpa]
		Unigene38826_RNA_mistletoe	NA
		CL2064.Contig2_RNA_mistletoe	gi|147774323|emb|CAN61413.1|	6.68E-86	hypothetical protein VITISV_029565 [Vitis vinifera]
		Unigene26840_RNA_mistletoe	NA
		CL7435.Contig1_RNA_mistletoe	gi|698511494|ref|XP_009800839.1|	0	PREDICTED: F-box/LRR-repeat protein 3 [Nicotiana sylvestris]
		Unigene5084_RNA_mistletoe	NA
		Unigene29336_RNA_mistletoe	NA
		CL276.Contig1_RNA_mistletoe	gi|225462191|ref|XP_002269074.1|	0	PREDICTED: GTP-dependent nucleic acid-binding protein engD-like [Vitis vinifera]
		CL2110.Contig1_RNA_mistletoe	gi|225445266|ref|XP_002284542.1|	1.17E-86	PREDICTED: ras-related protein RHN1 isoform 1 [Vitis vinifera] &gt;gi|359484588|ref|XP_003633124.1| PREDICTED: ras-related protein RHN1 isoform 2 [Vitis vinifera] &gt;gi|297738837|emb|CBI28082.3| unnamed protein product [Vitis vinifera]
		CL7132.Contig1_RNA_mistletoe	gi|225425861|ref|XP_002266100.1|	0	PREDICTED: uncharacterized protein LOC100244315 [Vitis vinifera] &gt;gi|297738363|emb|CBI27564.3| unnamed protein product [Vitis vinifera]
		CL1205.Contig1_RNA_mistletoe	gi|645217185|ref|XP_008224687.1|	3.43E-104	PREDICTED: uncharacterized protein LOC103324409 [Prunus mume]
		Unigene9755_RNA_mistletoe	gi|595906289|ref|XP_007214116.1|	1.47E-38	hypothetical protein PRUPE_ppa017142mg [Prunus persica] &gt;gi|462409981|gb|EMJ15315.1| hypothetical protein PRUPE_ppa017142mg [Prunus persica]
		CL4823.Contig8_RNA_mistletoe	gi|697112580|ref|XP_009610168.1|	8.25E-103	PREDICTED: pentatricopeptide repeat-containing protein At1g02370, mitochondrial-like [Nicotiana tomentosiformis]
		Unigene1322_RNA_mistletoe	gi|593799010|ref|XP_007162543.1|	6.61E-30	hypothetical protein PHAVU_001G160900g, partial [Phaseolus vulgaris] &gt;gi|561036007|gb|ESW34537.1| hypothetical protein PHAVU_001G160900g, partial [Phaseolus vulgaris]
		Unigene3290_RNA_mistletoe	gi|359478571|ref|XP_002279903.2|	0	PREDICTED: helicase SKI2W-like [Vitis vinifera]
		CL3573.Contig5_RNA_mistletoe	NA
		Unigene40006_RNA_mistletoe	NA
		Unigene27837_RNA_mistletoe	gi|645258868|ref|XP_008235089.1|	0	PREDICTED: zinc finger CCCH domain-containing protein 31 [Prunus mume]
		Unigene692_RNA_mistletoe	gi|377655443|gb|AFB73912.1|	1.98E-49	polyprotein [Citrus sinensis]
		CL2582.Contig3_RNA_mistletoe	gi|359483223|ref|XP_002270538.2|	0	PREDICTED: histone acetyltransferase HAC1-like isoform 1 [Vitis vinifera]
		Unigene9671_RNA_mistletoe	gi|297736092|emb|CBI24130.3|	0	unnamed protein product [Vitis vinifera]
		CL4207.Contig5_RNA_mistletoe	gi|590675613|ref|XP_007039497.1|	7.73E-97	VQ motif-containing protein isoform 1 [Theobroma cacao] &gt;gi|590675617|ref|XP_007039498.1| VQ motif-containing protein isoform 1 [Theobroma cacao] &gt;gi|590675621|ref|XP_007039499.1| VQ motif-containing protein isoform 1 [Theobroma cacao] &gt;gi|508776742|gb|EOY23998.1| VQ motif-containing protein isoform 1 [Theobroma cacao] &gt;gi|508776743|gb|EOY23999.1| VQ motif-containing protein isoform 1…
		Unigene27527_RNA_mistletoe	gi|296082466|emb|CBI21471.3|	2.59E-151	unnamed protein product [Vitis vinifera]
		Unigene16620_RNA_mistletoe	NA
		Unigene39404_RNA_mistletoe	gi|694396218|ref|XP_009373396.1|	0	PREDICTED: U-box domain-containing protein 15-like [Pyrus x bretschneideri]
		CL2986.Contig11_RNA_mistletoe	gi|596051602|ref|XP_007220638.1|	0	hypothetical protein PRUPE_ppa002638mg [Prunus persica] &gt;gi|462417100|gb|EMJ21837.1| hypothetical protein PRUPE_ppa002638mg [Prunus persica]
		Unigene33539_RNA_mistletoe	NA
		CL6224.Contig1_RNA_mistletoe	gi|359491145|ref|XP_002284739.2|	1.49E-167	PREDICTED: uncharacterized protein LOC100243857 [Vitis vinifera]
		CL5295.Contig1_RNA_mistletoe	gi|719987143|ref|XP_010251918.1|	0	PREDICTED: uncharacterized protein LOC104593650 [Nelumbo nucifera]
		CL7732.Contig1_RNA_mistletoe	gi|225444961|ref|XP_002282498.1|	2.87E-53	PREDICTED: uncharacterized protein LOC100247499 [Vitis vinifera] &gt;gi|297738685|emb|CBI27930.3| unnamed protein product [Vitis vinifera]
		CL10460.Contig1_RNA_mistletoe	gi|645277144|ref|XP_008243627.1|	1.18E-08	PREDICTED: extensin-2-like [Prunus mume]
		Unigene41216_RNA_mistletoe	NA
		CL2709.Contig2_RNA_mistletoe	NA
		Unigene38335_RNA_mistletoe	gi|645258507|ref|XP_008234920.1|	1.37E-166	PREDICTED: uncharacterized protein LOC103333806 [Prunus mume]
		CL6082.Contig2_RNA_mistletoe	NA
		CL1392.Contig7_RNA_mistletoe	NA
		CL6458.Contig1_RNA_mistletoe	gi|255556727|ref|XP_002519397.1|	0	plant RNA cleavage stimulation factor, putative [Ricinus communis] &gt;gi|223541464|gb|EEF43014.1| plant RNA cleavage stimulation factor, putative [Ricinus communis]
		Unigene18902_RNA_mistletoe	NA
		CL6458.Contig2_RNA_mistletoe	gi|255556727|ref|XP_002519397.1|	0	plant RNA cleavage stimulation factor, putative [Ricinus communis] &gt;gi|223541464|gb|EEF43014.1| plant RNA cleavage stimulation factor, putative [Ricinus communis]
		Unigene25880_RNA_mistletoe	gi|570699922|ref|YP_008992319.1|	1.48E-06	hypothetical protein Salmi_Mp055 (mitochondrion) [Salvia miltiorrhiza] &gt;gi|534292292|gb|AGU16584.1| hypothetical protein Salmi_Mp055 (mitochondrion) [Salvia miltiorrhiza]
		CL8460.Contig5_RNA_mistletoe	gi|565429859|ref|XP_006279466.1|	1.56E-44	hypothetical protein CARUB_v10025745mg, partial [Capsella rubella] &gt;gi|482548170|gb|EOA12364.1| hypothetical protein CARUB_v10025745mg, partial [Capsella rubella]
		CL4745.Contig4_RNA_mistletoe	gi|567866623|ref|XP_006425934.1|	2.76E-126	hypothetical protein CICLE_v10026145mg [Citrus clementina] &gt;gi|567866631|ref|XP_006425938.1| hypothetical protein CICLE_v10026145mg [Citrus clementina] &gt;gi|557527924|gb|ESR39174.1| hypothetical protein CICLE_v10026145mg [Citrus clementina] &gt;gi|557527928|gb|ESR39178.1| hypothetical protein CICLE_v10026145mg [Citrus clementina]
		CL3573.Contig3_RNA_mistletoe	NA
		CL10289.Contig2_RNA_mistletoe	NA
		Unigene24683_RNA_mistletoe	NA
		CL439.Contig1_RNA_mistletoe	NA
		CL7502.Contig2_RNA_mistletoe	gi|645253055|ref|XP_008232405.1|	5.05E-95	PREDICTED: uncharacterized protein At1g28695-like [Prunus mume]
		CL6237.Contig3_RNA_mistletoe	gi|567902456|ref|XP_006443716.1|	0	hypothetical protein CICLE_v10018880mg [Citrus clementina] &gt;gi|568851490|ref|XP_006479424.1| PREDICTED: uncharacterized protein LOC102608915 [Citrus sinensis] &gt;gi|557545978|gb|ESR56956.1| hypothetical protein CICLE_v10018880mg [Citrus clementina]
		CL1295.Contig4_RNA_mistletoe	gi|643724747|gb|KDP33948.1|	2.92E-98	hypothetical protein JCGZ_07519 [Jatropha curcas]
		Unigene13975_RNA_mistletoe	NA
		Unigene16787_RNA_mistletoe	gi|357464161|ref|XP_003602362.1|	2.79E-13	hypothetical protein MTR_3g092560 [Medicago truncatula]
		Unigene29256_RNA_mistletoe	gi|643734087|gb|KDP40930.1|	0	hypothetical protein JCGZ_24929 [Jatropha curcas]
		CL10285.Contig2_RNA_mistletoe	NA
		Unigene24150_RNA_mistletoe	gi|359474850|ref|XP_002277741.2|	6.98E-150	PREDICTED: pentatricopeptide repeat-containing protein At4g13650-like [Vitis vinifera] &gt;gi|297744624|emb|CBI37886.3| unnamed protein product [Vitis vinifera]
		Unigene17410_RNA_mistletoe	NA
		CL4535.Contig1_RNA_mistletoe	gi|225424885|ref|XP_002269340.1|	0	PREDICTED: nitrate transporter 1.7 [Vitis vinifera] &gt;gi|296086440|emb|CBI32029.3| unnamed protein product [Vitis vinifera]
		Unigene34984_RNA_mistletoe	gi|225429756|ref|XP_002280486.1|	0	PREDICTED: exocyst complex component 7-like [Vitis vinifera]
		CL2808.Contig2_RNA_mistletoe	gi|359487438|ref|XP_003633594.1|	5.51E-99	PREDICTED: SURP and G-patch domain-containing protein 1-like protein-like isoform 2 [Vitis vinifera] &gt;gi|297736220|emb|CBI24858.3| unnamed protein product [Vitis vinifera]
		Unigene27278_RNA_mistletoe	NA
		CL2895.Contig2_RNA_mistletoe	gi|225427938|ref|XP_002277315.1|	1.90E-151	PREDICTED: magnesium transporter NIPA2 [Vitis vinifera] &gt;gi|297744652|emb|CBI37914.3| unnamed protein product [Vitis vinifera]
		CL10446.Contig2_RNA_mistletoe	gi|225465868|ref|XP_002266400.1|	0	PREDICTED: beta-galactosidase isoform 1 [Vitis vinifera] &gt;gi|296090332|emb|CBI40151.3| unnamed protein product [Vitis vinifera]
		CL4207.Contig2_RNA_mistletoe	gi|590675613|ref|XP_007039497.1|	7.11E-97	VQ motif-containing protein isoform 1 [Theobroma cacao] &gt;gi|590675617|ref|XP_007039498.1| VQ motif-containing protein isoform 1 [Theobroma cacao] &gt;gi|590675621|ref|XP_007039499.1| VQ motif-containing protein isoform 1 [Theobroma cacao] &gt;gi|508776742|gb|EOY23998.1| VQ motif-containing protein isoform 1 [Theobroma cacao] &gt;gi|508776743|gb|EOY23999.1| VQ motif-containing protein isoform 1…
		CL6694.Contig2_RNA_mistletoe	gi|703104789|ref|XP_010098094.1|	4.80E-21	hypothetical protein L484_026228 [Morus notabilis] &gt;gi|587885674|gb|EXB74531.1| hypothetical protein L484_026228 [Morus notabilis]
		CL5479.Contig2_RNA_mistletoe	gi|590645333|ref|XP_007031313.1|	2.97E-75	Uncharacterized protein TCM_016763 [Theobroma cacao] &gt;gi|508710342|gb|EOY02239.1| Uncharacterized protein TCM_016763 [Theobroma cacao]
		CL1392.Contig5_RNA_mistletoe	NA
		CL2808.Contig3_RNA_mistletoe	gi|359487436|ref|XP_003633593.1|	4.22E-138	PREDICTED: SURP and G-patch domain-containing protein 1-like protein-like isoform 1 [Vitis vinifera]
		Unigene38028_RNA_mistletoe	gi|470147010|ref|XP_004309110.1|	2.54E-41	PREDICTED: putative ribonuclease H protein At1g65750-like [Fragaria vesca subsp. vesca]
		CL6861.Contig2_RNA_mistletoe	NA
		Unigene3597_RNA_mistletoe	gi|296083212|emb|CBI22848.3|	0	unnamed protein product [Vitis vinifera]
		CL6022.Contig3_RNA_mistletoe	gi|297734143|emb|CBI15390.3|	2.26E-26	unnamed protein product [Vitis vinifera]
		Unigene41488_RNA_mistletoe	gi|720025582|ref|XP_010263996.1|	2.14E-29	PREDICTED: GDSL esterase/lipase At5g33370-like [Nelumbo nucifera]
		Unigene1164_RNA_mistletoe	gi|396582343|gb|AFN88207.1|	2.48E-25	integrase core domain containing protein [Phaseolus vulgaris]
		CL2467.Contig5_RNA_mistletoe	gi|296084483|emb|CBI25042.3|	0	unnamed protein product [Vitis vinifera]
		CL4365.Contig2_RNA_mistletoe	gi|296082093|emb|CBI21098.3|	3.47E-157	unnamed protein product [Vitis vinifera]
		Unigene31757_RNA_mistletoe	NA
		Unigene38757_RNA_mistletoe	gi|720026830|ref|XP_010264378.1|	0	PREDICTED: splicing factor 1 [Nelumbo nucifera]
		CL4823.Contig5_RNA_mistletoe	gi|697112580|ref|XP_009610168.1|	8.71E-103	PREDICTED: pentatricopeptide repeat-containing protein At1g02370, mitochondrial-like [Nicotiana tomentosiformis]
		CL10717.Contig1_RNA_mistletoe	gi|302142573|emb|CBI19776.3|	0	unnamed protein product [Vitis vinifera]
		CL10245.Contig3_RNA_mistletoe	gi|720046689|ref|XP_010270579.1|	9.85E-134	PREDICTED: AT-rich interactive domain-containing protein 5-like isoform X2 [Nelumbo nucifera]
		CL10245.Contig2_RNA_mistletoe	gi|720046689|ref|XP_010270579.1|	1.09E-133	PREDICTED: AT-rich interactive domain-containing protein 5-like isoform X2 [Nelumbo nucifera]
		CL321.Contig15_RNA_mistletoe	gi|568841209|ref|XP_006474552.1|	0	PREDICTED: alpha-aminoadipic semialdehyde synthase-like isoform X1 [Citrus sinensis]
		Unigene30214_RNA_mistletoe	NA
		CL3050.Contig1_RNA_mistletoe	gi|297743525|emb|CBI36392.3|	6.52E-57	unnamed protein product [Vitis vinifera]
		CL2627.Contig3_RNA_mistletoe	gi|359491532|ref|XP_002279249.2|	0	PREDICTED: NF-X1-type zinc finger protein NFXL1-like [Vitis vinifera]
		CL9264.Contig1_RNA_mistletoe	gi|596142698|ref|XP_007222565.1|	1.54E-89	hypothetical protein PRUPE_ppa008387mg [Prunus persica] &gt;gi|462419501|gb|EMJ23764.1| hypothetical protein PRUPE_ppa008387mg [Prunus persica]
		CL3031.Contig1_RNA_mistletoe	NA
		Unigene39394_RNA_mistletoe	gi|359477935|ref|XP_003632043.1|	1.91E-82	PREDICTED: LOW QUALITY PROTEIN: Werner Syndrome-like exonuclease-like [Vitis vinifera]
		CL3945.Contig2_RNA_mistletoe	gi|297746445|emb|CBI16501.3|	8.82E-91	unnamed protein product [Vitis vinifera]
		CL834.Contig1_RNA_mistletoe	gi|645255744|ref|XP_008233636.1|	1.50E-158	PREDICTED: telomere repeat-binding protein 3-like [Prunus mume]
		CL6237.Contig5_RNA_mistletoe	gi|567902456|ref|XP_006443716.1|	0	hypothetical protein CICLE_v10018880mg [Citrus clementina] &gt;gi|568851490|ref|XP_006479424.1| PREDICTED: uncharacterized protein LOC102608915 [Citrus sinensis] &gt;gi|557545978|gb|ESR56956.1| hypothetical protein CICLE_v10018880mg [Citrus clementina]
		CL4183.Contig1_RNA_mistletoe	gi|470134346|ref|XP_004303015.1|	0	PREDICTED: pleiotropic drug resistance protein 2-like isoform 2 [Fragaria vesca subsp. vesca]
		CL8466.Contig2_RNA_mistletoe	gi|698479995|ref|XP_009787062.1|	4.47E-164	PREDICTED: 3-phosphoinositide-dependent protein kinase 2 [Nicotiana sylvestris]
		Unigene39462_RNA_mistletoe	NA
		CL3282.Contig1_RNA_mistletoe	gi|645276614|ref|XP_008243369.1|	0	PREDICTED: uncharacterized protein LOC103341600 [Prunus mume]
		CL5449.Contig1_RNA_mistletoe	gi|641840192|gb|KDO59114.1|	4.19E-13	hypothetical protein CISIN_1g001530mg [Citrus sinensis]
		Unigene5508_RNA_mistletoe	gi|225458309|ref|XP_002281503.1|	0	PREDICTED: uncharacterized protein LOC100262487 [Vitis vinifera]
		Unigene6135_RNA_mistletoe	gi|643713367|gb|KDP26235.1|	2.72E-72	hypothetical protein JCGZ_22481 [Jatropha curcas]
		CL3839.Contig3_RNA_mistletoe	gi|255562041|ref|XP_002522029.1|	1.26E-179	Protein PIR, putative [Ricinus communis] &gt;gi|223538833|gb|EEF40433.1| Protein PIR, putative [Ricinus communis]
		CL6694.Contig4_RNA_mistletoe	gi|703104789|ref|XP_010098094.1|	5.63E-21	hypothetical protein L484_026228 [Morus notabilis] &gt;gi|587885674|gb|EXB74531.1| hypothetical protein L484_026228 [Morus notabilis]
		Unigene28478_RNA_mistletoe	NA
		CL2986.Contig4_RNA_mistletoe	gi|596051602|ref|XP_007220638.1|	0	hypothetical protein PRUPE_ppa002638mg [Prunus persica] &gt;gi|462417100|gb|EMJ21837.1| hypothetical protein PRUPE_ppa002638mg [Prunus persica]
		CL9236.Contig1_RNA_mistletoe	gi|225440348|ref|XP_002270322.1|	1.37E-166	PREDICTED: dol-P-Glc:Glc(2)Man(9)GlcNAc(2)-PP-Dol alpha-1,2-glucosyltransferase [Vitis vinifera] &gt;gi|297740379|emb|CBI30561.3| unnamed protein product [Vitis vinifera]
		CL10717.Contig3_RNA_mistletoe	gi|720049709|ref|XP_010271529.1|	3.96E-111	PREDICTED: probable GTP-binding protein OBGC2 isoform X3 [Nelumbo nucifera]
		CL6649.Contig2_RNA_mistletoe	gi|657962236|ref|XP_008372715.1|	2.00E-172	PREDICTED: arginase 1, mitochondrial [Malus domestica]
		Unigene33407_RNA_mistletoe	NA
		CL7995.Contig2_RNA_mistletoe	gi|225446811|ref|XP_002283428.1|	0	PREDICTED: vacuolar protein sorting-associated protein 16 homolog [Vitis vinifera] &gt;gi|302143532|emb|CBI22093.3| unnamed protein product [Vitis vinifera]
		CL9236.Contig4_RNA_mistletoe	gi|568854381|ref|XP_006480806.1|	2.06E-165	PREDICTED: putative Dol-P-Glc:Glc(2)Man(9)GlcNAc(2)-PP-Dol alpha-1,2-glucosyltransferase-like isoform X1 [Citrus sinensis]
		CL7609.Contig1_RNA_mistletoe	gi|225434544|ref|XP_002276936.1|	4.31E-138	PREDICTED: probable protein phosphatase 2C 25 isoform 1 [Vitis vinifera]
		CL8546.Contig1_RNA_mistletoe	gi|225463242|ref|XP_002270360.1|	1.04E-118	PREDICTED: 4-coumarate--CoA ligase-like 6 [Vitis vinifera] &gt;gi|296083381|emb|CBI23270.3| unnamed protein product [Vitis vinifera]
		CL5083.Contig2_RNA_mistletoe	gi|645231735|ref|XP_008222536.1|	1.36E-147	PREDICTED: uncharacterized protein LOC103322400 [Prunus mume]
		CL5467.Contig2_RNA_mistletoe	gi|643737980|gb|KDP43968.1|	1.05E-168	hypothetical protein JCGZ_05435 [Jatropha curcas]
		Unigene32783_RNA_mistletoe	gi|698582403|ref|XP_009777811.1|	9.93E-43	PREDICTED: cytochrome c oxidase subunit 6b-1-like [Nicotiana sylvestris]
		CL4471.Contig1_RNA_mistletoe	gi|643737018|gb|KDP43224.1|	0	hypothetical protein JCGZ_22776 [Jatropha curcas]
		Unigene35122_RNA_mistletoe	gi|702341593|ref|XP_010056453.1|	3.21E-47	PREDICTED: uncharacterized protein At1g28695-like isoform X2 [Eucalyptus grandis]
		Unigene4431_RNA_mistletoe	gi|658044310|ref|XP_008357804.1|	0	PREDICTED: kanadaptin-like [Malus domestica]
		CL2986.Contig14_RNA_mistletoe	gi|596051602|ref|XP_007220638.1|	0	hypothetical protein PRUPE_ppa002638mg [Prunus persica] &gt;gi|462417100|gb|EMJ21837.1| hypothetical protein PRUPE_ppa002638mg [Prunus persica]
		Unigene39255_RNA_mistletoe	gi|566178090|ref|XP_006382044.1|	2.24E-26	hypothetical protein POPTR_0006s25380g [Populus trichocarpa] &gt;gi|550337062|gb|ERP59841.1| hypothetical protein POPTR_0006s25380g [Populus trichocarpa]
		Unigene30618_RNA_mistletoe	gi|225428883|ref|XP_002285315.1|	4.19E-91	PREDICTED: uncharacterized protein LOC100241815 [Vitis vinifera] &gt;gi|296090460|emb|CBI40279.3| unnamed protein product [Vitis vinifera]
		Unigene14458_RNA_mistletoe	gi|698555164|ref|XP_009770416.1|	0	PREDICTED: monothiol glutaredoxin-S17 [Nicotiana sylvestris]
		CL6237.Contig6_RNA_mistletoe	gi|567902456|ref|XP_006443716.1|	0	hypothetical protein CICLE_v10018880mg [Citrus clementina] &gt;gi|568851490|ref|XP_006479424.1| PREDICTED: uncharacterized protein LOC102608915 [Citrus sinensis] &gt;gi|557545978|gb|ESR56956.1| hypothetical protein CICLE_v10018880mg [Citrus clementina]
		CL8460.Contig4_RNA_mistletoe	gi|565429859|ref|XP_006279466.1|	3.66E-47	hypothetical protein CARUB_v10025745mg, partial [Capsella rubella] &gt;gi|482548170|gb|EOA12364.1| hypothetical protein CARUB_v10025745mg, partial [Capsella rubella]
		CL5293.Contig3_RNA_mistletoe	gi|643717796|gb|KDP29239.1|	0	hypothetical protein JCGZ_16628 [Jatropha curcas]
		CL3585.Contig1_RNA_mistletoe	gi|568823927|ref|XP_006466359.1|	1.64E-64	PREDICTED: N-alpha-acetyltransferase 40-like [Citrus sinensis] &gt;gi|641860011|gb|KDO78700.1| hypothetical protein CISIN_1g048770mg [Citrus sinensis]
		CL9078.Contig2_RNA_mistletoe	gi|359487840|ref|XP_003633661.1|	1.22E-121	PREDICTED: protein MAK16 homolog B-like [Vitis vinifera]
		Unigene6696_RNA_mistletoe	NA
		Unigene36591_RNA_mistletoe	gi|225448101|ref|XP_002273942.1|	0	PREDICTED: kinetochore protein NDC80 homolog [Vitis vinifera]
		CL8697.Contig1_RNA_mistletoe	gi|719972198|ref|XP_010276861.1|	5.12E-58	PREDICTED: transketolase, chloroplastic [Nelumbo nucifera]
		CL4571.Contig1_RNA_mistletoe	NA
		CL2763.Contig3_RNA_mistletoe	gi|595862553|ref|XP_007211420.1|	1.76E-101	hypothetical protein PRUPE_ppa005363mg [Prunus persica] &gt;gi|462407285|gb|EMJ12619.1| hypothetical protein PRUPE_ppa005363mg [Prunus persica]
		Unigene23539_RNA_mistletoe	gi|566149739|ref|XP_002298223.2|	7.07E-24	hypothetical protein POPTR_0001s18500g [Populus trichocarpa] &gt;gi|550347614|gb|EEE83028.2| hypothetical protein POPTR_0001s18500g [Populus trichocarpa]
		CL8460.Contig3_RNA_mistletoe	gi|565429859|ref|XP_006279466.1|	8.23E-40	hypothetical protein CARUB_v10025745mg, partial [Capsella rubella] &gt;gi|482548170|gb|EOA12364.1| hypothetical protein CARUB_v10025745mg, partial [Capsella rubella]
		CL8492.Contig1_RNA_mistletoe	gi|225433494|ref|XP_002265361.1|	1.15E-17	PREDICTED: uncharacterized protein LOC100264192 [Vitis vinifera]
		Unigene609_RNA_mistletoe	NA
		CL4207.Contig6_RNA_mistletoe	gi|590675613|ref|XP_007039497.1|	8.13E-97	VQ motif-containing protein isoform 1 [Theobroma cacao] &gt;gi|590675617|ref|XP_007039498.1| VQ motif-containing protein isoform 1 [Theobroma cacao] &gt;gi|590675621|ref|XP_007039499.1| VQ motif-containing protein isoform 1 [Theobroma cacao] &gt;gi|508776742|gb|EOY23998.1| VQ motif-containing protein isoform 1 [Theobroma cacao] &gt;gi|508776743|gb|EOY23999.1| VQ motif-containing protein isoform 1…
		Unigene17488_RNA_mistletoe	gi|694392481|ref|XP_009371713.1|	4.59E-48	PREDICTED: putative SWI/SNF-related matrix-associated actin-dependent regulator of chromatin subfamily A member 3-like 2 isoform X2 [Pyrus x bretschneideri]
		CL3834.Contig2_RNA_mistletoe	gi|702319123|ref|XP_010052380.1|	3.92E-37	PREDICTED: extensin-like [Eucalyptus grandis] &gt;gi|629111382|gb|KCW76342.1| hypothetical protein EUGRSUZ_D00713 [Eucalyptus grandis]
		Unigene35984_RNA_mistletoe	NA
		CL6283.Contig1_RNA_mistletoe	gi|225434179|ref|XP_002275474.1|	0	PREDICTED: LETM1 and EF-hand domain-containing protein 1, mitochondrial [Vitis vinifera] &gt;gi|296084337|emb|CBI24725.3| unnamed protein product [Vitis vinifera]
		CL4823.Contig7_RNA_mistletoe	gi|697112580|ref|XP_009610168.1|	1.55E-105	PREDICTED: pentatricopeptide repeat-containing protein At1g02370, mitochondrial-like [Nicotiana tomentosiformis]
		CL7055.Contig1_RNA_mistletoe	gi|224082532|ref|XP_002306731.1|	5.23E-57	no apical meristem family protein [Populus trichocarpa] &gt;gi|222856180|gb|EEE93727.1| no apical meristem family protein [Populus trichocarpa]
		CL8546.Contig2_RNA_mistletoe	gi|225463242|ref|XP_002270360.1|	3.86E-114	PREDICTED: 4-coumarate--CoA ligase-like 6 [Vitis vinifera] &gt;gi|296083381|emb|CBI23270.3| unnamed protein product [Vitis vinifera]
		CL2808.Contig5_RNA_mistletoe	gi|359487436|ref|XP_003633593.1|	2.50E-138	PREDICTED: SURP and G-patch domain-containing protein 1-like protein-like isoform 1 [Vitis vinifera]
		CL9199.Contig1_RNA_mistletoe	gi|568827889|ref|XP_006468280.1|	0	PREDICTED: BTB/POZ domain-containing protein At1g30440-like [Citrus sinensis]
		CL9078.Contig1_RNA_mistletoe	gi|359487840|ref|XP_003633661.1|	1.05E-121	PREDICTED: protein MAK16 homolog B-like [Vitis vinifera]
		CL8476.Contig2_RNA_mistletoe	gi|641824823|gb|KDO44129.1|	0	hypothetical protein CISIN_1g000141mg [Citrus sinensis] &gt;gi|641824824|gb|KDO44130.1| hypothetical protein CISIN_1g000141mg [Citrus sinensis]
		CL9065.Contig1_RNA_mistletoe	gi|595847450|ref|XP_007209326.1|	1.14E-98	hypothetical protein PRUPE_ppa008249mg [Prunus persica] &gt;gi|462405061|gb|EMJ10525.1| hypothetical protein PRUPE_ppa008249mg [Prunus persica]
		CL9620.Contig1_RNA_mistletoe	NA
		CL3857.Contig2_RNA_mistletoe	gi|255555439|ref|XP_002518756.1|	7.10E-163	conserved hypothetical protein [Ricinus communis] &gt;gi|223542137|gb|EEF43681.1| conserved hypothetical protein [Ricinus communis]
		Unigene26237_RNA_mistletoe	NA
		CL2986.Contig7_RNA_mistletoe	gi|596051602|ref|XP_007220638.1|	7.54E-101	hypothetical protein PRUPE_ppa002638mg [Prunus persica] &gt;gi|462417100|gb|EMJ21837.1| hypothetical protein PRUPE_ppa002638mg [Prunus persica]
		Unigene29272_RNA_mistletoe	NA
		CL9904.Contig1_RNA_mistletoe	gi|470144956|ref|XP_004308112.1|	0	PREDICTED: uncharacterized protein LOC101300963 [Fragaria vesca subsp. vesca]
		CL8462.Contig1_RNA_mistletoe	NA
		CL1433.Contig1_RNA_mistletoe	gi|720096456|ref|XP_010246992.1|	4.43E-36	PREDICTED: uncharacterized protein LOC104590145 [Nelumbo nucifera]
		CL1650.Contig1_RNA_mistletoe	gi|657966777|ref|XP_008375089.1|	1.17E-110	PREDICTED: uncharacterized protein LOC103438319 [Malus domestica]
		CL1415.Contig1_RNA_mistletoe	gi|702432890|ref|XP_010069295.1|	2.91E-103	PREDICTED: uncharacterized protein LOC104456244 [Eucalyptus grandis] &gt;gi|702432894|ref|XP_010069296.1| PREDICTED: uncharacterized protein LOC104456244 [Eucalyptus grandis] &gt;gi|629091604|gb|KCW57599.1| hypothetical protein EUGRSUZ_H00372 [Eucalyptus grandis] &gt;gi|629091605|gb|KCW57600.1| hypothetical protein EUGRSUZ_H00372 [Eucalyptus grandis]
		CL4039.Contig1_RNA_mistletoe	gi|359476366|ref|XP_003631826.1|	4.71E-54	PREDICTED: uncharacterized protein LOC100249280 isoform 2 [Vitis vinifera]
		Unigene15777_RNA_mistletoe	gi|645264478|ref|XP_008237696.1|	0	PREDICTED: transcriptional corepressor SEUSS [Prunus mume]
		CL4318.Contig1_RNA_mistletoe	gi|645224761|ref|XP_008219265.1|	0	PREDICTED: chromosome-associated kinesin KIF4 isoform X3 [Prunus mume]
		CL9264.Contig4_RNA_mistletoe	gi|596142698|ref|XP_007222565.1|	1.55E-89	hypothetical protein PRUPE_ppa008387mg [Prunus persica] &gt;gi|462419501|gb|EMJ23764.1| hypothetical protein PRUPE_ppa008387mg [Prunus persica]
		CL9681.Contig3_RNA_mistletoe	gi|657985310|ref|XP_008384759.1|	3.82E-08	PREDICTED: uncharacterized protein LOC103447342 [Malus domestica]
		CL3857.Contig1_RNA_mistletoe	gi|255555439|ref|XP_002518756.1|	2.56E-165	conserved hypothetical protein [Ricinus communis] &gt;gi|223542137|gb|EEF43681.1| conserved hypothetical protein [Ricinus communis]
		CL6312.Contig1_RNA_mistletoe	NA
		Unigene10712_RNA_mistletoe	NA
		Unigene6779_RNA_mistletoe	gi|720020419|ref|XP_010262398.1|	0	PREDICTED: succinyl-CoA ligase [ADP-forming] subunit beta, mitochondrial-like [Nelumbo nucifera]
		CL8151.Contig1_RNA_mistletoe	gi|225432366|ref|XP_002275787.1|	0	PREDICTED: putative chromatin-remodeling complex ATPase chain isoform 1 [Vitis vinifera] &gt;gi|297736902|emb|CBI26103.3| unnamed protein product [Vitis vinifera]
		Unigene3630_RNA_mistletoe	gi|359480784|ref|XP_002268541.2|	2.13E-148	PREDICTED: ribosome production factor 1-like [Vitis vinifera]
		CL4589.Contig4_RNA_mistletoe	NA
		Unigene12881_RNA_mistletoe	gi|698525046|ref|XP_009759333.1|	3.89E-07	PREDICTED: uncharacterized protein LOC104211895 [Nicotiana sylvestris]
		CL3960.Contig2_RNA_mistletoe	gi|720048779|ref|XP_010271236.1|	0	PREDICTED: dihydropyrimidine dehydrogenase [NADP(+)] [Nelumbo nucifera]
		CL3817.Contig2_RNA_mistletoe	gi|590694329|ref|XP_007044578.1|	0	Adaptor protein complex AP-1, gamma subunit isoform 1 [Theobroma cacao] &gt;gi|508708513|gb|EOY00410.1| Adaptor protein complex AP-1, gamma subunit isoform 1 [Theobroma cacao]
		Unigene37203_RNA_mistletoe	gi|702420912|ref|XP_010066731.1|	1.93E-79	PREDICTED: glycolipid transfer protein-like [Eucalyptus grandis]
		Unigene36864_RNA_mistletoe	gi|359473049|ref|XP_002276821.2|	6.80E-50	PREDICTED: uncharacterized protein At4g19900-like [Vitis vinifera]
		CL6283.Contig2_RNA_mistletoe	gi|225434179|ref|XP_002275474.1|	0	PREDICTED: LETM1 and EF-hand domain-containing protein 1, mitochondrial [Vitis vinifera] &gt;gi|296084337|emb|CBI24725.3| unnamed protein product [Vitis vinifera]
		Unigene24909_RNA_mistletoe	NA
		Unigene34409_RNA_mistletoe	gi|502160652|ref|XP_004511831.1|	8.45E-97	PREDICTED: ADP-ribosylation factor-like protein 8A-like [Cicer arietinum]
		CL3082.Contig2_RNA_mistletoe	NA
		Unigene18153_RNA_mistletoe	gi|697150472|ref|XP_009629443.1|	1.18E-27	PREDICTED: cytochrome P450 704B1 [Nicotiana tomentosiformis]
		CL2627.Contig4_RNA_mistletoe	gi|359491532|ref|XP_002279249.2|	0	PREDICTED: NF-X1-type zinc finger protein NFXL1-like [Vitis vinifera]
		CL10245.Contig4_RNA_mistletoe	gi|720046689|ref|XP_010270579.1|	1.41E-133	PREDICTED: AT-rich interactive domain-containing protein 5-like isoform X2 [Nelumbo nucifera]
		CL6460.Contig4_RNA_mistletoe	gi|590578151|ref|XP_007013426.1|	0	Major facilitator superfamily protein isoform 2 [Theobroma cacao] &gt;gi|508783789|gb|EOY31045.1| Major facilitator superfamily protein isoform 2 [Theobroma cacao]
		Unigene20853_RNA_mistletoe	gi|586642541|ref|XP_006826377.1|	1.07E-35	hypothetical protein AMTR_s00004p00135010 [Amborella trichopoda] &gt;gi|548830691|gb|ERM93614.1| hypothetical protein AMTR_s00004p00135010 [Amborella trichopoda]
		CL3282.Contig3_RNA_mistletoe	gi|645276614|ref|XP_008243369.1|	0	PREDICTED: uncharacterized protein LOC103341600 [Prunus mume]
		CL8301.Contig2_RNA_mistletoe	gi|359475989|ref|XP_002280362.2|	4.56E-148	PREDICTED: uncharacterized protein LOC100256089 [Vitis vinifera]
		Unigene9643_RNA_mistletoe	gi|225463725|ref|XP_002264162.1|	0	PREDICTED: uncharacterized protein LOC100261025 [Vitis vinifera]
		Unigene19336_RNA_mistletoe	NA
		CL3960.Contig1_RNA_mistletoe	gi|720048779|ref|XP_010271236.1|	8.90E-107	PREDICTED: dihydropyrimidine dehydrogenase [NADP(+)] [Nelumbo nucifera]
		CL4028.Contig1_RNA_mistletoe	gi|720073458|ref|XP_010278711.1|	4.07E-166	PREDICTED: polyadenylate-binding protein RBP45-like isoform X3 [Nelumbo nucifera] &gt;gi|720073461|ref|XP_010278712.1| PREDICTED: polyadenylate-binding protein RBP45-like isoform X4 [Nelumbo nucifera]
		Unigene24719_RNA_mistletoe	NA
		CL4745.Contig2_RNA_mistletoe	gi|567866623|ref|XP_006425934.1|	5.27E-118	hypothetical protein CICLE_v10026145mg [Citrus clementina] &gt;gi|567866631|ref|XP_006425938.1| hypothetical protein CICLE_v10026145mg [Citrus clementina] &gt;gi|557527924|gb|ESR39174.1| hypothetical protein CICLE_v10026145mg [Citrus clementina] &gt;gi|557527928|gb|ESR39178.1| hypothetical protein CICLE_v10026145mg [Citrus clementina]
		Unigene34141_RNA_mistletoe	gi|720040473|ref|XP_010268614.1|	9.35E-49	PREDICTED: DNA replication licensing factor MCM4 [Nelumbo nucifera]
		Unigene38258_RNA_mistletoe	gi|645270227|ref|XP_008240362.1|	0	PREDICTED: CCR4-NOT transcription complex subunit 3 isoform X2 [Prunus mume]
		CL4039.Contig2_RNA_mistletoe	gi|359476366|ref|XP_003631826.1|	4.81E-55	PREDICTED: uncharacterized protein LOC100249280 isoform 2 [Vitis vinifera]
		CL2700.Contig2_RNA_mistletoe	gi|595807182|ref|XP_007202564.1|	1.84E-73	hypothetical protein PRUPE_ppa011431mg [Prunus persica] &gt;gi|462398095|gb|EMJ03763.1| hypothetical protein PRUPE_ppa011431mg [Prunus persica]
		CL1701.Contig1_RNA_mistletoe	gi|359473903|ref|XP_002271391.2|	2.74E-83	PREDICTED: protein SPA1-RELATED 2-like, partial [Vitis vinifera]
		CL4888.Contig1_RNA_mistletoe	gi|225433467|ref|XP_002263384.1|	1.36E-78	PREDICTED: uncharacterized protein LOC100245254 [Vitis vinifera] &gt;gi|298205214|emb|CBI17273.3| unnamed protein product [Vitis vinifera]
		Unigene3794_RNA_mistletoe	gi|225427685|ref|XP_002273814.1|	0	PREDICTED: DNA repair and recombination protein RAD54-like [Vitis vinifera]
		CL210.Contig1_RNA_mistletoe	gi|225439715|ref|XP_002268101.1|	8.68E-29	PREDICTED: uncharacterized protein LOC100261869 isoform 1 [Vitis vinifera] &gt;gi|297735530|emb|CBI18024.3| unnamed protein product [Vitis vinifera]
		CL1392.Contig4_RNA_mistletoe	NA
		CL1392.Contig17_RNA_mistletoe	NA
		CL3947.Contig2_RNA_mistletoe	NA
		CL6966.Contig1_RNA_mistletoe	gi|567858544|ref|XP_006421955.1|	6.24E-13	hypothetical protein CICLE_v10006392mg [Citrus clementina] &gt;gi|557523828|gb|ESR35195.1| hypothetical protein CICLE_v10006392mg [Citrus clementina]
		CL1308.Contig2_RNA_mistletoe	gi|225465743|ref|XP_002264820.1|	0	PREDICTED: uncharacterized protein LOC100255521 [Vitis vinifera]
		Unigene1623_RNA_mistletoe	gi|657986902|ref|XP_008385594.1|	0	PREDICTED: phragmoplast orienting kinesin-1-like [Malus domestica]
		CL4471.Contig2_RNA_mistletoe	gi|643737018|gb|KDP43224.1|	0	hypothetical protein JCGZ_22776 [Jatropha curcas]
		CL439.Contig2_RNA_mistletoe	gi|357486451|ref|XP_003613513.1|	4.55E-15	hypothetical protein MTR_5g037520 [Medicago truncatula]
		CL3642.Contig2_RNA_mistletoe	gi|586642541|ref|XP_006826377.1|	1.18E-31	hypothetical protein AMTR_s00004p00135010 [Amborella trichopoda] &gt;gi|548830691|gb|ERM93614.1| hypothetical protein AMTR_s00004p00135010 [Amborella trichopoda]
		CL8010.Contig3_RNA_mistletoe	gi|359481576|ref|XP_002278416.2|	0	PREDICTED: transcription elongation factor SPT6-like [Vitis vinifera]
		CL1415.Contig3_RNA_mistletoe	gi|297743774|emb|CBI36657.3|	4.13E-41	unnamed protein product [Vitis vinifera]
		CL3680.Contig2_RNA_mistletoe	NA
		CL4033.Contig2_RNA_mistletoe	gi|590605168|ref|XP_007020422.1|	5.13E-140	RING/U-box domain-containing protein isoform 2 [Theobroma cacao] &gt;gi|508720050|gb|EOY11947.1| RING/U-box domain-containing protein isoform 2 [Theobroma cacao]
		CL8462.Contig2_RNA_mistletoe	NA
		Unigene3822_RNA_mistletoe	NA
		CL3933.Contig6_RNA_mistletoe	gi|643737495|gb|KDP43607.1|	2.70E-40	hypothetical protein JCGZ_16894 [Jatropha curcas]
		Unigene32909_RNA_mistletoe	NA
		Unigene27846_RNA_mistletoe	gi|225452725|ref|XP_002277245.1|	0	PREDICTED: translation factor GUF1 homolog, mitochondrial [Vitis vinifera]
		CL321.Contig14_RNA_mistletoe	gi|590574766|ref|XP_007012499.1|	0	Lysine-ketoglutarate reductase/saccharopine dehydrogenase bifunctional enzyme [Theobroma cacao] &gt;gi|508782862|gb|EOY30118.1| Lysine-ketoglutarate reductase/saccharopine dehydrogenase bifunctional enzyme [Theobroma cacao]
		CL2895.Contig4_RNA_mistletoe	gi|225427938|ref|XP_002277315.1|	1.76E-126	PREDICTED: magnesium transporter NIPA2 [Vitis vinifera] &gt;gi|297744652|emb|CBI37914.3| unnamed protein product [Vitis vinifera]
		Unigene25618_RNA_mistletoe	NA
		CL6329.Contig1_RNA_mistletoe	gi|567917160|ref|XP_006450586.1|	2.45E-71	hypothetical protein CICLE_v10008522mg [Citrus clementina] &gt;gi|557553812|gb|ESR63826.1| hypothetical protein CICLE_v10008522mg [Citrus clementina]
		Unigene15805_RNA_mistletoe	gi|590565182|ref|XP_007009877.1|	0	Zinc finger family protein / transcription factor jumonji family protein, putative [Theobroma cacao] &gt;gi|508726790|gb|EOY18687.1| Zinc finger family protein / transcription factor jumonji family protein, putative [Theobroma cacao]
		Unigene9062_RNA_mistletoe	NA
		CL8375.Contig3_RNA_mistletoe	gi|359479063|ref|XP_002285019.2|	0	PREDICTED: auxin response factor 4-like [Vitis vinifera] &gt;gi|297746231|emb|CBI16287.3| unnamed protein product [Vitis vinifera]
		CL8917.Contig1_RNA_mistletoe	gi|225459056|ref|XP_002285638.1|	0	PREDICTED: uncharacterized protein LOC100254031 isoform 1 [Vitis vinifera]
		CL5479.Contig3_RNA_mistletoe	gi|12321503|gb|AAG50806.1|AC079281_8	5.04E-17	unknown protein [Arabidopsis thaliana]
		Unigene5306_RNA_mistletoe	NA
		Unigene1754_RNA_mistletoe	gi|470148862|ref|XP_004309966.1|	1.85E-16	PREDICTED: putative ribonuclease H protein At1g65750-like [Fragaria vesca subsp. vesca]
		CL4545.Contig2_RNA_mistletoe	gi|290488882|gb|ADD30825.1|	0	photosystem I P700 apoprotein A1 (chloroplast) [Phoradendron serotinum]
		Unigene3841_RNA_mistletoe	gi|225449126|ref|XP_002277282.1|	8.04E-128	PREDICTED: protein IQ-DOMAIN 1-like [Vitis vinifera]
		Unigene39422_RNA_mistletoe	gi|357500595|ref|XP_003620586.1|	3.26E-06	hypothetical protein MTR_6g087240 [Medicago truncatula] &gt;gi|357500705|ref|XP_003620641.1| hypothetical protein MTR_6g088090 [Medicago truncatula]
		CL7658.Contig3_RNA_mistletoe	gi|567123382|ref|XP_006390888.1|	2.76E-06	hypothetical protein EUTSA_v10018193mg [Eutrema salsugineum] &gt;gi|557087322|gb|ESQ28174.1| hypothetical protein EUTSA_v10018193mg [Eutrema salsugineum]
		CL9264.Contig3_RNA_mistletoe	gi|596142698|ref|XP_007222565.1|	3.56E-94	hypothetical protein PRUPE_ppa008387mg [Prunus persica] &gt;gi|462419501|gb|EMJ23764.1| hypothetical protein PRUPE_ppa008387mg [Prunus persica]
		CL144.Contig9_RNA_mistletoe	gi|659081458|ref|XP_008441342.1|	6.35E-10	PREDICTED: sulfite oxidase isoform X3 [Cucumis melo]
		CL4363.Contig2_RNA_mistletoe	gi|595860187|ref|XP_007211096.1|	0	hypothetical protein PRUPE_ppa000460mg [Prunus persica] &gt;gi|462406831|gb|EMJ12295.1| hypothetical protein PRUPE_ppa000460mg [Prunus persica]
		Unigene9096_RNA_mistletoe	gi|661879647|emb|CDP16720.1|	4.43E-176	unnamed protein product [Coffea canephora]
		CL131.Contig2_RNA_mistletoe	gi|225423682|ref|XP_002277005.1|	0	PREDICTED: zinc finger protein ZPR1 homolog isoform 1 [Vitis vinifera] &gt;gi|297737977|emb|CBI27178.3| unnamed protein product [Vitis vinifera]
		CL276.Contig2_RNA_mistletoe	gi|225462191|ref|XP_002269074.1|	3.86E-175	PREDICTED: GTP-dependent nucleic acid-binding protein engD-like [Vitis vinifera]
		Unigene10537_RNA_mistletoe	NA
		CL1308.Contig1_RNA_mistletoe	gi|225465743|ref|XP_002264820.1|	0	PREDICTED: uncharacterized protein LOC100255521 [Vitis vinifera]
		CL5467.Contig4_RNA_mistletoe	gi|225436460|ref|XP_002274821.1|	5.54E-168	PREDICTED: uncharacterized protein LOC100253409 [Vitis vinifera] &gt;gi|147767898|emb|CAN64540.1| hypothetical protein VITISV_009523 [Vitis vinifera]
		Unigene20215_RNA_mistletoe	gi|225450071|ref|XP_002274296.1|	0	PREDICTED: protein OBERON 4-like [Vitis vinifera]
		Unigene39744_RNA_mistletoe	gi|590639585|ref|XP_007029712.1|	1.35E-126	Uncharacterized protein TCM_025568 [Theobroma cacao] &gt;gi|508718317|gb|EOY10214.1| Uncharacterized protein TCM_025568 [Theobroma cacao]
		Unigene698_RNA_mistletoe	gi|566208241|ref|XP_002323188.2|	5.92E-139	hypothetical protein POPTR_0016s02200g [Populus trichocarpa] &gt;gi|550320630|gb|EEF04949.2| hypothetical protein POPTR_0016s02200g [Populus trichocarpa]
		CL10004.Contig2_RNA_mistletoe	gi|720008555|ref|XP_010258657.1|	0	PREDICTED: nucleolar protein 10 [Nelumbo nucifera] &gt;gi|720008558|ref|XP_010258658.1| PREDICTED: nucleolar protein 10 [Nelumbo nucifera]
		CL6597.Contig1_RNA_mistletoe	gi|147810715|emb|CAN76368.1|	0	hypothetical protein VITISV_024584 [Vitis vinifera]
		Unigene14174_RNA_mistletoe	gi|590677313|ref|XP_007039982.1|	7.24E-93	Glycine-rich protein, putative isoform 1 [Theobroma cacao] &gt;gi|590677317|ref|XP_007039983.1| Glycine-rich protein, putative isoform 1 [Theobroma cacao] &gt;gi|508777227|gb|EOY24483.1| Glycine-rich protein, putative isoform 1 [Theobroma cacao] &gt;gi|508777228|gb|EOY24484.1| Glycine-rich protein, putative isoform 1 [Theobroma cacao]
		Unigene15915_RNA_mistletoe	gi|296082228|emb|CBI21233.3|	0	unnamed protein product [Vitis vinifera]
		CL4207.Contig7_RNA_mistletoe	gi|590675613|ref|XP_007039497.1|	8.33E-97	VQ motif-containing protein isoform 1 [Theobroma cacao] &gt;gi|590675617|ref|XP_007039498.1| VQ motif-containing protein isoform 1 [Theobroma cacao] &gt;gi|590675621|ref|XP_007039499.1| VQ motif-containing protein isoform 1 [Theobroma cacao] &gt;gi|508776742|gb|EOY23998.1| VQ motif-containing protein isoform 1 [Theobroma cacao] &gt;gi|508776743|gb|EOY23999.1| VQ motif-containing protein isoform 1…
		CL6082.Contig1_RNA_mistletoe	NA
		Unigene339_RNA_mistletoe	gi|225434187|ref|XP_002279286.1|	0	PREDICTED: uncharacterized protein LOC100261174 [Vitis vinifera] &gt;gi|296084341|emb|CBI24729.3| unnamed protein product [Vitis vinifera]
		CL4260.Contig3_RNA_mistletoe	gi|302144092|emb|CBI23197.3|	2.04E-105	unnamed protein product [Vitis vinifera]
		Unigene29152_RNA_mistletoe	gi|695017494|ref|XP_009395687.1|	8.86E-147	PREDICTED: 1,4-Dihydroxy-2-naphthoyl-CoA synthase, peroxisomal [Musa acuminata subsp. malaccensis]
		CL7179.Contig2_RNA_mistletoe	gi|124360391|gb|ABN08404.1|	1.95E-08	Retrotransposon gag protein [Medicago truncatula] &gt;gi|124360393|gb|ABN08406.1| Retrotransposon gag protein [Medicago truncatula]
		CL3836.Contig2_RNA_mistletoe	NA
		CL184.Contig1_RNA_mistletoe	NA
		Unigene17748_RNA_mistletoe	NA
		Unigene3096_RNA_mistletoe	NA
		CL4605.Contig1_RNA_mistletoe	NA
		CL10693.Contig1_RNA_mistletoe	gi|562786535|gb|AHB33950.1|	0	cytochrome P450 reductase [Santalum album]
		CL874.Contig5_RNA_mistletoe	gi|645223733|ref|XP_008218772.1|	3.13E-12	PREDICTED: probably inactive leucine-rich repeat receptor-like protein kinase At2g25790 [Prunus mume]
		Unigene37345_RNA_mistletoe	NA
		CL3889.Contig3_RNA_mistletoe	NA
		CL1415.Contig2_RNA_mistletoe	gi|702432890|ref|XP_010069295.1|	2.39E-120	PREDICTED: uncharacterized protein LOC104456244 [Eucalyptus grandis] &gt;gi|702432894|ref|XP_010069296.1| PREDICTED: uncharacterized protein LOC104456244 [Eucalyptus grandis] &gt;gi|629091604|gb|KCW57599.1| hypothetical protein EUGRSUZ_H00372 [Eucalyptus grandis] &gt;gi|629091605|gb|KCW57600.1| hypothetical protein EUGRSUZ_H00372 [Eucalyptus grandis]
		CL6329.Contig2_RNA_mistletoe	gi|567917160|ref|XP_006450586.1|	1.73E-70	hypothetical protein CICLE_v10008522mg [Citrus clementina] &gt;gi|557553812|gb|ESR63826.1| hypothetical protein CICLE_v10008522mg [Citrus clementina]
		CL7802.Contig1_RNA_mistletoe	gi|643713900|gb|KDP26565.1|	0	hypothetical protein JCGZ_17723 [Jatropha curcas]
		Unigene32504_RNA_mistletoe	NA
		CL321.Contig16_RNA_mistletoe	gi|568841209|ref|XP_006474552.1|	0	PREDICTED: alpha-aminoadipic semialdehyde synthase-like isoform X1 [Citrus sinensis]
		CL3933.Contig2_RNA_mistletoe	gi|643737495|gb|KDP43607.1|	4.27E-24	hypothetical protein JCGZ_16894 [Jatropha curcas]
		CL4823.Contig1_RNA_mistletoe	gi|697112580|ref|XP_009610168.1|	2.31E-93	PREDICTED: pentatricopeptide repeat-containing protein At1g02370, mitochondrial-like [Nicotiana tomentosiformis]
		Unigene31740_RNA_mistletoe	NA
		CL3018.Contig1_RNA_mistletoe	gi|359491772|ref|XP_002267281.2|	2.94E-147	PREDICTED: uncharacterized protein LOC100262899 [Vitis vinifera]
		Unigene4414_RNA_mistletoe	gi|115441573|ref|NP_001045066.1|	0	Os01g0894000 [Oryza sativa Japonica Group] &gt;gi|57899805|dbj|BAD87550.1| calcineurin-related phosphoesterase-like [Oryza sativa Japonica Group] &gt;gi|113534597|dbj|BAF06980.1| Os01g0894000 [Oryza sativa Japonica Group]
		CL8492.Contig2_RNA_mistletoe	gi|298205235|emb|CBI17294.3|	1.07E-27	unnamed protein product [Vitis vinifera]
		Unigene33718_RNA_mistletoe	gi|694443778|ref|XP_009348443.1|	6.13E-10	PREDICTED: leucine-rich repeat extensin-like protein 4 [Pyrus x bretschneideri]
		CL321.Contig2_RNA_mistletoe	gi|568841209|ref|XP_006474552.1|	0	PREDICTED: alpha-aminoadipic semialdehyde synthase-like isoform X1 [Citrus sinensis]
		Unigene3970_RNA_mistletoe	NA
		CL7344.Contig1_RNA_mistletoe	gi|225425172|ref|XP_002264588.1|	3.36E-14	PREDICTED: NAC domain-containing protein 29 isoform 1 [Vitis vinifera] &gt;gi|296088719|emb|CBI38169.3| unnamed protein product [Vitis vinifera]
		CL8301.Contig1_RNA_mistletoe	gi|359475989|ref|XP_002280362.2|	0	PREDICTED: uncharacterized protein LOC100256089 [Vitis vinifera]
		Unigene22361_RNA_mistletoe	NA
		Unigene327_RNA_mistletoe	gi|694378619|ref|XP_009365537.1|	5.10E-94	PREDICTED: protein RER1B-like [Pyrus x bretschneideri]
		Unigene40002_RNA_mistletoe	NA
		Unigene17507_RNA_mistletoe	NA
		CL9014.Contig1_RNA_mistletoe	gi|297737560|emb|CBI26761.3|	0	unnamed protein product [Vitis vinifera]
		CL7055.Contig2_RNA_mistletoe	gi|224082532|ref|XP_002306731.1|	7.80E-125	no apical meristem family protein [Populus trichocarpa] &gt;gi|222856180|gb|EEE93727.1| no apical meristem family protein [Populus trichocarpa]
[truncated: 43,189 more rows]
