# Supplementary material for: Identification of Viscum album L. miRNAs and prediction of their medicinal values
Source: PLoS One. 2017 Nov 7;12(11):e0187776. doi: 10.1371/journal.pone.0187776 (PMC5675405; doi:10.1371/journal.pone.0187776)
Supplement: S5 Table — (XLSX) [file pone.0187776.s005.xlsx]

## Sheet: conserved miRNAs
Table S5 GO analysis of target genes for miRNAs in V. album
A. For conserved miRNAs
Ontology	Class	number_of_RNA_mistletoe	genes_of_RNA_mistletoe
biological_process	biological adhesion	2	CL5457.Contig1_RNA_mistletoe;CL5457.Contig3_RNA_mistletoe
biological_process	biological regulation	231	CL3129.Contig4_RNA_mistletoe;CL3129.Contig3_RNA_mistletoe;Unigene23371_RNA_mistletoe;Unigene25765_RNA_mistletoe;CL3129.Contig1_RNA_mistletoe;CL3418.Contig6_RNA_mistletoe;CL6378.Contig1_RNA_mistletoe;Unigene3729_RNA_mistletoe;CL6345.Contig2_RNA_mistletoe;CL5927.Contig2_RNA_mistletoe;CL1325.Contig1_RNA_mistletoe;Unigene3851_RNA_mistletoe;CL2605.Contig1_RNA_mistletoe;CL4867.Contig2_RNA_mistletoe;Uni…
biological_process	cellular component organization or biogenesis	129	CL5891.Contig2_RNA_mistletoe;CL151.Contig7_RNA_mistletoe;CL151.Contig3_RNA_mistletoe;Unigene3851_RNA_mistletoe;CL151.Contig8_RNA_mistletoe;CL151.Contig6_RNA_mistletoe;CL151.Contig5_RNA_mistletoe;CL151.Contig4_RNA_mistletoe;CL788.Contig2_RNA_mistletoe;CL788.Contig1_RNA_mistletoe;Unigene12555_RNA_mistletoe;CL4402.Contig1_RNA_mistletoe;Unigene35055_RNA_mistletoe;CL6780.Contig5_RNA_mistletoe;CL6780.C…
biological_process	cellular process	1084	CL788.Contig2_RNA_mistletoe;CL788.Contig1_RNA_mistletoe;Unigene12555_RNA_mistletoe;CL9792.Contig1_RNA_mistletoe;Unigene28016_RNA_mistletoe;CL2582.Contig4_RNA_mistletoe;CL494.Contig6_RNA_mistletoe;CL2372.Contig4_RNA_mistletoe;Unigene22241_RNA_mistletoe;CL9792.Contig2_RNA_mistletoe;CL2372.Contig2_RNA_mistletoe;CL4418.Contig2_RNA_mistletoe;CL4418.Contig1_RNA_mistletoe;CL4681.Contig1_RNA_mistletoe;CL…
biological_process	developmental process	90	CL5457.Contig1_RNA_mistletoe;CL5457.Contig3_RNA_mistletoe;CL2982.Contig6_RNA_mistletoe;Unigene2738_RNA_mistletoe;CL7983.Contig2_RNA_mistletoe;CL5891.Contig2_RNA_mistletoe;Unigene4680_RNA_mistletoe;CL6069.Contig1_RNA_mistletoe;CL4359.Contig2_RNA_mistletoe;CL6069.Contig4_RNA_mistletoe;CL7320.Contig1_RNA_mistletoe;CL9382.Contig4_RNA_mistletoe;Unigene20281_RNA_mistletoe;CL6069.Contig5_RNA_mistletoe;U…
biological_process	establishment of localization	262	CL788.Contig2_RNA_mistletoe;CL788.Contig1_RNA_mistletoe;Unigene12555_RNA_mistletoe;Unigene14231_RNA_mistletoe;CL606.Contig4_RNA_mistletoe;CL8149.Contig2_RNA_mistletoe;CL4060.Contig1_RNA_mistletoe;CL3335.Contig1_RNA_mistletoe;Unigene21408_RNA_mistletoe;CL1665.Contig4_RNA_mistletoe;CL5021.Contig3_RNA_mistletoe;CL3335.Contig6_RNA_mistletoe;CL1905.Contig2_RNA_mistletoe;CL8324.Contig1_RNA_mistletoe;CL…
biological_process	growth	24	CL1305.Contig1_RNA_mistletoe;CL1305.Contig2_RNA_mistletoe;Unigene3729_RNA_mistletoe;Unigene3851_RNA_mistletoe;CL7661.Contig1_RNA_mistletoe;CL2924.Contig3_RNA_mistletoe;CL10525.Contig2_RNA_mistletoe;CL2924.Contig1_RNA_mistletoe;CL1646.Contig5_RNA_mistletoe;CL2605.Contig1_RNA_mistletoe;CL2605.Contig2_RNA_mistletoe;Unigene41476_RNA_mistletoe;Unigene8785_RNA_mistletoe;Unigene10756_RNA_mistletoe;CL940…
biological_process	immune system process	9	CL9382.Contig4_RNA_mistletoe;CL9382.Contig3_RNA_mistletoe;CL9382.Contig2_RNA_mistletoe;CL642.Contig5_RNA_mistletoe;CL9382.Contig1_RNA_mistletoe;CL2982.Contig6_RNA_mistletoe;Unigene19085_RNA_mistletoe;CL1079.Contig4_RNA_mistletoe;Unigene7366_RNA_mistletoe
biological_process	localization	262	CL788.Contig2_RNA_mistletoe;CL788.Contig1_RNA_mistletoe;Unigene12555_RNA_mistletoe;Unigene14231_RNA_mistletoe;CL606.Contig4_RNA_mistletoe;CL8149.Contig2_RNA_mistletoe;CL4060.Contig1_RNA_mistletoe;CL3335.Contig1_RNA_mistletoe;Unigene21408_RNA_mistletoe;CL1665.Contig4_RNA_mistletoe;CL5021.Contig3_RNA_mistletoe;CL3335.Contig6_RNA_mistletoe;CL1905.Contig2_RNA_mistletoe;CL8324.Contig1_RNA_mistletoe;CL…
biological_process	metabolic process	1107	CL9792.Contig1_RNA_mistletoe;Unigene28016_RNA_mistletoe;CL2582.Contig4_RNA_mistletoe;CL494.Contig6_RNA_mistletoe;CL2372.Contig4_RNA_mistletoe;Unigene22241_RNA_mistletoe;CL9792.Contig2_RNA_mistletoe;CL2372.Contig2_RNA_mistletoe;CL151.Contig7_RNA_mistletoe;CL151.Contig3_RNA_mistletoe;CL151.Contig2_RNA_mistletoe;CL151.Contig8_RNA_mistletoe;CL151.Contig6_RNA_mistletoe;CL151.Contig5_RNA_mistletoe;CL15…
biological_process	multi-organism process	45	CL9382.Contig4_RNA_mistletoe;CL9382.Contig3_RNA_mistletoe;CL9382.Contig2_RNA_mistletoe;CL642.Contig5_RNA_mistletoe;CL9382.Contig1_RNA_mistletoe;Unigene3729_RNA_mistletoe;CL84.Contig5_RNA_mistletoe;CL7661.Contig1_RNA_mistletoe;CL84.Contig3_RNA_mistletoe;CL2924.Contig3_RNA_mistletoe;CL10525.Contig2_RNA_mistletoe;CL84.Contig4_RNA_mistletoe;CL84.Contig2_RNA_mistletoe;CL2924.Contig1_RNA_mistletoe;CL84…
biological_process	multicellular organismal process	88	CL5457.Contig1_RNA_mistletoe;CL5457.Contig3_RNA_mistletoe;CL2982.Contig6_RNA_mistletoe;Unigene2738_RNA_mistletoe;CL7983.Contig2_RNA_mistletoe;CL5891.Contig2_RNA_mistletoe;Unigene4680_RNA_mistletoe;CL6069.Contig1_RNA_mistletoe;CL4359.Contig2_RNA_mistletoe;CL6069.Contig4_RNA_mistletoe;CL7320.Contig1_RNA_mistletoe;CL9382.Contig4_RNA_mistletoe;Unigene20281_RNA_mistletoe;CL6069.Contig5_RNA_mistletoe;U…
biological_process	negative regulation of biological process	19	CL9382.Contig4_RNA_mistletoe;CL9382.Contig3_RNA_mistletoe;CL9382.Contig2_RNA_mistletoe;CL9382.Contig1_RNA_mistletoe;CL1854.Contig1_RNA_mistletoe;CL1854.Contig2_RNA_mistletoe;CL9792.Contig1_RNA_mistletoe;CL5545.Contig1_RNA_mistletoe;Unigene36023_RNA_mistletoe;CL3883.Contig1_RNA_mistletoe;CL9792.Contig2_RNA_mistletoe;Unigene17303_RNA_mistletoe;CL3461.Contig2_RNA_mistletoe;Unigene2734_RNA_mistletoe;…
biological_process	positive regulation of biological process	27	CL3129.Contig4_RNA_mistletoe;CL3129.Contig3_RNA_mistletoe;Unigene23371_RNA_mistletoe;Unigene25765_RNA_mistletoe;CL3129.Contig1_RNA_mistletoe;CL3418.Contig6_RNA_mistletoe;Unigene34632_RNA_mistletoe;CL10025.Contig3_RNA_mistletoe;CL4539.Contig1_RNA_mistletoe;CL10432.Contig1_RNA_mistletoe;CL9185.Contig1_RNA_mistletoe;Unigene29521_RNA_mistletoe;CL2656.Contig4_RNA_mistletoe;CL2656.Contig2_RNA_mistletoe…
biological_process	regulation of biological process	209	CL3129.Contig4_RNA_mistletoe;CL3129.Contig3_RNA_mistletoe;Unigene23371_RNA_mistletoe;Unigene25765_RNA_mistletoe;CL3129.Contig1_RNA_mistletoe;CL3418.Contig6_RNA_mistletoe;CL6378.Contig1_RNA_mistletoe;Unigene3729_RNA_mistletoe;CL6345.Contig2_RNA_mistletoe;CL5927.Contig2_RNA_mistletoe;CL1325.Contig1_RNA_mistletoe;Unigene3851_RNA_mistletoe;CL2605.Contig1_RNA_mistletoe;CL4867.Contig2_RNA_mistletoe;Uni…
biological_process	reproduction	46	Unigene3729_RNA_mistletoe;CL84.Contig5_RNA_mistletoe;CL7661.Contig1_RNA_mistletoe;CL9382.Contig4_RNA_mistletoe;CL84.Contig3_RNA_mistletoe;CL2924.Contig3_RNA_mistletoe;CL9382.Contig3_RNA_mistletoe;CL9382.Contig2_RNA_mistletoe;CL10525.Contig2_RNA_mistletoe;CL84.Contig4_RNA_mistletoe;CL84.Contig2_RNA_mistletoe;CL2924.Contig1_RNA_mistletoe;CL84.Contig6_RNA_mistletoe;Unigene23236_RNA_mistletoe;CL9382.…
biological_process	reproductive process	42	Unigene3729_RNA_mistletoe;CL84.Contig5_RNA_mistletoe;CL7661.Contig1_RNA_mistletoe;CL9382.Contig4_RNA_mistletoe;CL84.Contig3_RNA_mistletoe;CL2924.Contig3_RNA_mistletoe;CL9382.Contig3_RNA_mistletoe;CL9382.Contig2_RNA_mistletoe;CL10525.Contig2_RNA_mistletoe;CL84.Contig4_RNA_mistletoe;CL84.Contig2_RNA_mistletoe;CL2924.Contig1_RNA_mistletoe;CL84.Contig6_RNA_mistletoe;Unigene23236_RNA_mistletoe;CL9382.…
biological_process	response to stimulus	264	Unigene35493_RNA_mistletoe;CL68.Contig4_RNA_mistletoe;CL84.Contig5_RNA_mistletoe;CL68.Contig6_RNA_mistletoe;CL92.Contig4_RNA_mistletoe;CL68.Contig3_RNA_mistletoe;Unigene40803_RNA_mistletoe;CL84.Contig3_RNA_mistletoe;Unigene20281_RNA_mistletoe;CL68.Contig7_RNA_mistletoe;Unigene28412_RNA_mistletoe;CL68.Contig2_RNA_mistletoe;CL92.Contig5_RNA_mistletoe;Unigene40425_RNA_mistletoe;CL84.Contig4_RNA_mist…
biological_process	rhythmic process	4	CL2605.Contig1_RNA_mistletoe;CL3410.Contig2_RNA_mistletoe;CL3410.Contig1_RNA_mistletoe;CL2605.Contig2_RNA_mistletoe
biological_process	signaling	84	CL6378.Contig1_RNA_mistletoe;Unigene3729_RNA_mistletoe;CL6345.Contig2_RNA_mistletoe;CL5927.Contig2_RNA_mistletoe;CL1325.Contig1_RNA_mistletoe;Unigene3851_RNA_mistletoe;CL2605.Contig1_RNA_mistletoe;CL4867.Contig2_RNA_mistletoe;Unigene10756_RNA_mistletoe;CL2128.Contig7_RNA_mistletoe;CL992.Contig3_RNA_mistletoe;Unigene43100_RNA_mistletoe;CL2128.Contig1_RNA_mistletoe;CL2656.Contig3_RNA_mistletoe;CL64…
biological_process	single-organism process	853	CL788.Contig2_RNA_mistletoe;CL788.Contig1_RNA_mistletoe;Unigene12555_RNA_mistletoe;CL6780.Contig5_RNA_mistletoe;CL6780.Contig6_RNA_mistletoe;CL5545.Contig1_RNA_mistletoe;CL9403.Contig1_RNA_mistletoe;CL9403.Contig3_RNA_mistletoe;CL6780.Contig4_RNA_mistletoe;Unigene20012_RNA_mistletoe;CL6780.Contig2_RNA_mistletoe;CL6780.Contig1_RNA_mistletoe;CL6780.Contig3_RNA_mistletoe;CL9403.Contig2_RNA_mistletoe…
cellular_component	cell	658	CL68.Contig4_RNA_mistletoe;Unigene27828_RNA_mistletoe;CL788.Contig2_RNA_mistletoe;CL1473.Contig2_RNA_mistletoe;CL7851.Contig1_RNA_mistletoe;CL5786.Contig2_RNA_mistletoe;CL68.Contig6_RNA_mistletoe;CL4288.Contig4_RNA_mistletoe;CL8397.Contig3_RNA_mistletoe;CL6203.Contig1_RNA_mistletoe;CL1473.Contig3_RNA_mistletoe;CL788.Contig1_RNA_mistletoe;CL9517.Contig1_RNA_mistletoe;CL7661.Contig1_RNA_mistletoe;U…
cellular_component	cell junction	4	CL5457.Contig1_RNA_mistletoe;CL5457.Contig3_RNA_mistletoe;CL3112.Contig1_RNA_mistletoe;CL6706.Contig1_RNA_mistletoe
cellular_component	cell part	658	CL68.Contig4_RNA_mistletoe;Unigene27828_RNA_mistletoe;CL788.Contig2_RNA_mistletoe;CL1473.Contig2_RNA_mistletoe;CL7851.Contig1_RNA_mistletoe;CL5786.Contig2_RNA_mistletoe;CL68.Contig6_RNA_mistletoe;CL4288.Contig4_RNA_mistletoe;CL8397.Contig3_RNA_mistletoe;CL6203.Contig1_RNA_mistletoe;CL1473.Contig3_RNA_mistletoe;CL788.Contig1_RNA_mistletoe;CL9517.Contig1_RNA_mistletoe;CL7661.Contig1_RNA_mistletoe;U…
cellular_component	extracellular region	26	Unigene29429_RNA_mistletoe;CL151.Contig7_RNA_mistletoe;CL151.Contig3_RNA_mistletoe;CL6069.Contig1_RNA_mistletoe;CL6069.Contig4_RNA_mistletoe;Unigene20281_RNA_mistletoe;CL6069.Contig5_RNA_mistletoe;CL1998.Contig1_RNA_mistletoe;Unigene10458_RNA_mistletoe;Unigene28412_RNA_mistletoe;CL3112.Contig1_RNA_mistletoe;CL151.Contig8_RNA_mistletoe;Unigene7799_RNA_mistletoe;CL151.Contig6_RNA_mistletoe;CL151.Co…
cellular_component	macromolecular complex	218	CL68.Contig4_RNA_mistletoe;Unigene27828_RNA_mistletoe;CL788.Contig2_RNA_mistletoe;CL1473.Contig2_RNA_mistletoe;CL7851.Contig1_RNA_mistletoe;CL5786.Contig2_RNA_mistletoe;CL68.Contig6_RNA_mistletoe;CL4288.Contig4_RNA_mistletoe;CL8397.Contig3_RNA_mistletoe;CL6203.Contig1_RNA_mistletoe;CL1473.Contig3_RNA_mistletoe;CL788.Contig1_RNA_mistletoe;CL9517.Contig1_RNA_mistletoe;CL7661.Contig1_RNA_mistletoe;U…
cellular_component	membrane	463	CL870.Contig1_RNA_mistletoe;CL700.Contig1_RNA_mistletoe;CL9520.Contig2_RNA_mistletoe;CL9520.Contig3_RNA_mistletoe;CL9520.Contig1_RNA_mistletoe;Unigene7925_RNA_mistletoe;CL10082.Contig1_RNA_mistletoe;CL10082.Contig2_RNA_mistletoe;Unigene3744_RNA_mistletoe;CL3817.Contig2_RNA_mistletoe;CL4614.Contig1_RNA_mistletoe;CL3817.Contig3_RNA_mistletoe;CL4614.Contig2_RNA_mistletoe;Unigene19070_RNA_mistletoe;C…
cellular_component	membrane part	258	Unigene3744_RNA_mistletoe;CL3817.Contig2_RNA_mistletoe;CL4614.Contig1_RNA_mistletoe;CL3817.Contig3_RNA_mistletoe;Unigene7925_RNA_mistletoe;CL4614.Contig2_RNA_mistletoe;Unigene19070_RNA_mistletoe;CL3817.Contig1_RNA_mistletoe;CL4362.Contig2_RNA_mistletoe;Unigene18775_RNA_mistletoe;CL4362.Contig1_RNA_mistletoe;CL8138.Contig1_RNA_mistletoe;CL8138.Contig2_RNA_mistletoe;CL8138.Contig3_RNA_mistletoe;Uni…
cellular_component	membrane-enclosed lumen	34	CL9792.Contig1_RNA_mistletoe;CL9792.Contig2_RNA_mistletoe;CL5786.Contig2_RNA_mistletoe;CL5786.Contig1_RNA_mistletoe;CL2566.Contig1_RNA_mistletoe;CL3650.Contig3_RNA_mistletoe;Unigene28832_RNA_mistletoe;CL68.Contig4_RNA_mistletoe;Unigene3729_RNA_mistletoe;CL8605.Contig2_RNA_mistletoe;CL9178.Contig1_RNA_mistletoe;CL7371.Contig1_RNA_mistletoe;CL68.Contig6_RNA_mistletoe;Unigene6134_RNA_mistletoe;CL68.…
cellular_component	nucleoid	2	CL2140.Contig1_RNA_mistletoe;Unigene35234_RNA_mistletoe
cellular_component	organelle	468	CL4185.Contig3_RNA_mistletoe;Unigene31007_RNA_mistletoe;CL1854.Contig1_RNA_mistletoe;CL8151.Contig2_RNA_mistletoe;CL4176.Contig1_RNA_mistletoe;CL8138.Contig1_RNA_mistletoe;Unigene30043_RNA_mistletoe;CL3159.Contig3_RNA_mistletoe;CL2455.Contig7_RNA_mistletoe;CL68.Contig4_RNA_mistletoe;Unigene27828_RNA_mistletoe;CL151.Contig7_RNA_mistletoe;CL151.Contig3_RNA_mistletoe;Unigene4719_RNA_mistletoe;CL143.…
cellular_component	organelle part	225	Unigene42245_RNA_mistletoe;Unigene27534_RNA_mistletoe;Unigene16890_RNA_mistletoe;CL9879.Contig1_RNA_mistletoe;CL6570.Contig3_RNA_mistletoe;Unigene30572_RNA_mistletoe;Unigene30602_RNA_mistletoe;Unigene4329_RNA_mistletoe;CL6570.Contig1_RNA_mistletoe;CL870.Contig1_RNA_mistletoe;CL700.Contig1_RNA_mistletoe;CL9520.Contig2_RNA_mistletoe;CL9520.Contig3_RNA_mistletoe;CL9520.Contig1_RNA_mistletoe;Unigene7…
cellular_component	symplast	4	CL5457.Contig1_RNA_mistletoe;CL5457.Contig3_RNA_mistletoe;CL3112.Contig1_RNA_mistletoe;CL6706.Contig1_RNA_mistletoe
molecular_function	antioxidant activity	11	CL4270.Contig2_RNA_mistletoe;CL4270.Contig3_RNA_mistletoe;CL3181.Contig3_RNA_mistletoe;CL4270.Contig1_RNA_mistletoe;CL3181.Contig6_RNA_mistletoe;CL4270.Contig4_RNA_mistletoe;CL5997.Contig2_RNA_mistletoe;CL4270.Contig6_RNA_mistletoe;Unigene34447_RNA_mistletoe;Unigene4385_RNA_mistletoe;Unigene20823_RNA_mistletoe
molecular_function	binding	980	CL4359.Contig2_RNA_mistletoe;Unigene37719_RNA_mistletoe;CL883.Contig6_RNA_mistletoe;CL883.Contig4_RNA_mistletoe;CL883.Contig2_RNA_mistletoe;CL788.Contig2_RNA_mistletoe;CL788.Contig1_RNA_mistletoe;CL990.Contig3_RNA_mistletoe;CL990.Contig8_RNA_mistletoe;CL7364.Contig2_RNA_mistletoe;CL2835.Contig1_RNA_mistletoe;Unigene6238_RNA_mistletoe;CL2942.Contig3_RNA_mistletoe;CL2835.Contig2_RNA_mistletoe;CL990…
molecular_function	catalytic activity	1164	CL151.Contig7_RNA_mistletoe;CL151.Contig3_RNA_mistletoe;CL151.Contig8_RNA_mistletoe;CL151.Contig6_RNA_mistletoe;CL151.Contig5_RNA_mistletoe;CL151.Contig4_RNA_mistletoe;CL571.Contig1_RNA_mistletoe;CL571.Contig3_RNA_mistletoe;CL2128.Contig7_RNA_mistletoe;CL2128.Contig1_RNA_mistletoe;CL4102.Contig1_RNA_mistletoe;CL2128.Contig2_RNA_mistletoe;CL4102.Contig2_RNA_mistletoe;CL2128.Contig6_RNA_mistletoe;C…
toe;Unigene26033_RNA_mistletoe;CL10269.Contig1_RNA_mistletoe;CL8546.Contig2_RNA_mistletoe;CL6072.Contig1_RNA_mistletoe;CL6535.Contig4_RNA_mistletoe;Unigene30469_RNA_mistletoe;Unigene6779_RNA_mistletoe
molecular_function	electron carrier activity	15	CL9897.Contig2_RNA_mistletoe;CL9897.Contig1_RNA_mistletoe;CL4362.Contig2_RNA_mistletoe;Unigene41560_RNA_mistletoe;Unigene30568_RNA_mistletoe;Unigene29303_RNA_mistletoe;Unigene42964_RNA_mistletoe;Unigene13211_RNA_mistletoe;Unigene41977_RNA_mistletoe;CL4545.Contig2_RNA_mistletoe;CL1575.Contig7_RNA_mistletoe;Unigene23236_RNA_mistletoe;Unigene36953_RNA_mistletoe;Unigene6382_RNA_mistletoe;CL4362.Conti…
molecular_function	enzyme regulator activity	16	CL3129.Contig4_RNA_mistletoe;CL3129.Contig3_RNA_mistletoe;Unigene23371_RNA_mistletoe;Unigene2738_RNA_mistletoe;Unigene25765_RNA_mistletoe;CL3129.Contig1_RNA_mistletoe;CL3418.Contig6_RNA_mistletoe;CL2008.Contig1_RNA_mistletoe;Unigene22580_RNA_mistletoe;CL3883.Contig1_RNA_mistletoe;Unigene35623_RNA_mistletoe;CL4867.Contig2_RNA_mistletoe;CL7041.Contig1_RNA_mistletoe;CL7041.Contig2_RNA_mistletoe;CL82…
molecular_function	molecular transducer activity	27	CL4539.Contig1_RNA_mistletoe;CL1325.Contig1_RNA_mistletoe;CL10432.Contig1_RNA_mistletoe;CL2605.Contig1_RNA_mistletoe;CL9185.Contig1_RNA_mistletoe;CL2128.Contig7_RNA_mistletoe;CL2128.Contig1_RNA_mistletoe;CL2656.Contig3_RNA_mistletoe;CL6467.Contig1_RNA_mistletoe;CL9049.Contig2_RNA_mistletoe;CL4102.Contig1_RNA_mistletoe;CL1325.Contig2_RNA_mistletoe;Unigene29521_RNA_mistletoe;CL2225.Contig2_RNA_mist…
molecular_function	nucleic acid binding transcription factor activity	30	CL3403.Contig7_RNA_mistletoe;Unigene4680_RNA_mistletoe;CL9584.Contig2_RNA_mistletoe;CL3403.Contig2_RNA_mistletoe;CL2536.Contig2_RNA_mistletoe;CL5274.Contig5_RNA_mistletoe;CL5072.Contig3_RNA_mistletoe;CL3403.Contig4_RNA_mistletoe;CL5457.Contig1_RNA_mistletoe;CL4278.Contig3_RNA_mistletoe;CL748.Contig1_RNA_mistletoe;CL3403.Contig6_RNA_mistletoe;CL5274.Contig2_RNA_mistletoe;CL5274.Contig4_RNA_mistlet…
molecular_function	nutrient reservoir activity	2	Unigene29795_RNA_mistletoe;Unigene7799_RNA_mistletoe
molecular_function	receptor activity	5	CL2605.Contig1_RNA_mistletoe;CL9049.Contig2_RNA_mistletoe;CL2605.Contig2_RNA_mistletoe;CL6227.Contig1_RNA_mistletoe;CL9049.Contig1_RNA_mistletoe
molecular_function	structural molecule activity	40	Unigene27828_RNA_mistletoe;CL1473.Contig2_RNA_mistletoe;CL7851.Contig1_RNA_mistletoe;CL4288.Contig4_RNA_mistletoe;CL1473.Contig3_RNA_mistletoe;CL9517.Contig1_RNA_mistletoe;Unigene34991_RNA_mistletoe;Unigene34632_RNA_mistletoe;Unigene24153_RNA_mistletoe;Unigene13819_RNA_mistletoe;CL7851.Contig2_RNA_mistletoe;CL1678.Contig4_RNA_mistletoe;CL3583.Contig3_RNA_mistletoe;CL8030.Contig3_RNA_mistletoe;CL9…
molecular_function	transporter activity	168	CL1905.Contig2_RNA_mistletoe;CL1905.Contig1_RNA_mistletoe;Unigene22018_RNA_mistletoe;CL4673.Contig2_RNA_mistletoe;CL3329.Contig2_RNA_mistletoe;CL6227.Contig1_RNA_mistletoe;CL8255.Contig2_RNA_mistletoe;CL8255.Contig1_RNA_mistletoe;CL1665.Contig4_RNA_mistletoe;Unigene12549_RNA_mistletoe;CL1665.Contig5_RNA_mistletoe;CL6973.Contig1_RNA_mistletoe;CL9014.Contig2_RNA_mistletoe;Unigene321_RNA_mistletoe;C…

## Sheet: novel miRNAs
S5 Table. GO analysis of target genes for miRNAs in V. album
A. For novel miRNAs
Ontology	Class	number_of_RNA_mistletoe	genes_of_RNA_mistletoe
biological_process	biological adhesion	8	CL7429.Contig6_RNA_mistletoe;Unigene42621_RNA_mistletoe;CL5457.Contig1_RNA_mistletoe;CL1368.Contig1_RNA_mistletoe;CL1368.Contig3_RNA_mistletoe;CL5457.Contig3_RNA_mistletoe;CL7429.Contig2_RNA_mistletoe;CL1368.Contig2_RNA_mistletoe
biological_process	biological regulation	184	CL3129.Contig4_RNA_mistletoe;CL9883.Contig2_RNA_mistletoe;CL9883.Contig1_RNA_mistletoe;CL7054.Contig2_RNA_mistletoe;CL7054.Contig1_RNA_mistletoe;Unigene25765_RNA_mistletoe;CL7054.Contig3_RNA_mistletoe;CL3129.Contig1_RNA_mistletoe;Unigene16296_RNA_mistletoe;CL5644.Contig1_RNA_mistletoe;CL6378.Contig1_RNA_mistletoe;CL8163.Contig4_RNA_mistletoe;CL6345.Contig2_RNA_mistletoe;Unigene14442_RNA_mistletoe…
biological_process	cellular component organization or biogenesis	115	CL5891.Contig2_RNA_mistletoe;CL151.Contig3_RNA_mistletoe;CL151.Contig8_RNA_mistletoe;CL151.Contig6_RNA_mistletoe;CL151.Contig5_RNA_mistletoe;CL788.Contig2_RNA_mistletoe;CL788.Contig1_RNA_mistletoe;CL9559.Contig2_RNA_mistletoe;Unigene12555_RNA_mistletoe;CL4402.Contig1_RNA_mistletoe;Unigene35257_RNA_mistletoe;CL6780.Contig5_RNA_mistletoe;CL6780.Contig6_RNA_mistletoe;CL4402.Contig3_RNA_mistletoe;CL2…
biological_process	cellular process	1088	CL788.Contig2_RNA_mistletoe;CL788.Contig1_RNA_mistletoe;CL9559.Contig2_RNA_mistletoe;Unigene12555_RNA_mistletoe;CL2077.Contig2_RNA_mistletoe;CL41.Contig1_RNA_mistletoe;CL41.Contig2_RNA_mistletoe;CL2077.Contig1_RNA_mistletoe;CL2582.Contig5_RNA_mistletoe;CL2372.Contig6_RNA_mistletoe;CL4418.Contig2_RNA_mistletoe;CL4681.Contig1_RNA_mistletoe;CL6780.Contig5_RNA_mistletoe;CL6780.Contig6_RNA_mistletoe;C…
biological_process	developmental process	72	CL5457.Contig1_RNA_mistletoe;CL5457.Contig3_RNA_mistletoe;CL7983.Contig2_RNA_mistletoe;Unigene15881_RNA_mistletoe;CL5891.Contig2_RNA_mistletoe;Unigene4680_RNA_mistletoe;CL3653.Contig5_RNA_mistletoe;Unigene42621_RNA_mistletoe;CL4359.Contig2_RNA_mistletoe;CL7320.Contig1_RNA_mistletoe;Unigene18356_RNA_mistletoe;CL9382.Contig4_RNA_mistletoe;CL5200.Contig2_RNA_mistletoe;CL9403.Contig1_RNA_mistletoe;CL…
biological_process	establishment of localization	275	CL788.Contig2_RNA_mistletoe;CL788.Contig1_RNA_mistletoe;CL9559.Contig2_RNA_mistletoe;Unigene12555_RNA_mistletoe;CL606.Contig4_RNA_mistletoe;Unigene22231_RNA_mistletoe;CL8538.Contig1_RNA_mistletoe;CL250.Contig6_RNA_mistletoe;CL4060.Contig1_RNA_mistletoe;CL3335.Contig1_RNA_mistletoe;CL606.Contig11_RNA_mistletoe;CL606.Contig10_RNA_mistletoe;Unigene21408_RNA_mistletoe;Unigene19139_RNA_mistletoe;CL190…
biological_process	growth	20	CL3808.Contig2_RNA_mistletoe;CL3671.Contig5_RNA_mistletoe;CL7661.Contig1_RNA_mistletoe;CL8423.Contig1_RNA_mistletoe;CL10525.Contig1_RNA_mistletoe;CL3808.Contig1_RNA_mistletoe;Unigene22901_RNA_mistletoe;Unigene11653_RNA_mistletoe;CL3671.Contig4_RNA_mistletoe;CL3671.Contig3_RNA_mistletoe;CL3671.Contig2_RNA_mistletoe;CL3671.Contig1_RNA_mistletoe;Unigene15881_RNA_mistletoe;CL6070.Contig2_RNA_mistleto…
biological_process	immune system process	6	CL9382.Contig4_RNA_mistletoe;CL9382.Contig3_RNA_mistletoe;CL9382.Contig2_RNA_mistletoe;CL642.Contig5_RNA_mistletoe;CL9382.Contig1_RNA_mistletoe;Unigene3584_RNA_mistletoe
biological_process	localization	280	CL788.Contig2_RNA_mistletoe;CL788.Contig1_RNA_mistletoe;CL9559.Contig2_RNA_mistletoe;Unigene12555_RNA_mistletoe;CL606.Contig4_RNA_mistletoe;Unigene22231_RNA_mistletoe;CL8538.Contig1_RNA_mistletoe;CL250.Contig6_RNA_mistletoe;CL4060.Contig1_RNA_mistletoe;CL3335.Contig1_RNA_mistletoe;CL606.Contig11_RNA_mistletoe;CL606.Contig10_RNA_mistletoe;Unigene21408_RNA_mistletoe;Unigene19139_RNA_mistletoe;CL190…
biological_process	metabolic process	1155	CL2077.Contig2_RNA_mistletoe;CL41.Contig1_RNA_mistletoe;CL41.Contig2_RNA_mistletoe;CL2077.Contig1_RNA_mistletoe;CL2582.Contig5_RNA_mistletoe;CL2372.Contig6_RNA_mistletoe;CL151.Contig3_RNA_mistletoe;CL151.Contig8_RNA_mistletoe;CL151.Contig6_RNA_mistletoe;CL151.Contig5_RNA_mistletoe;CL4418.Contig2_RNA_mistletoe;CL4681.Contig1_RNA_mistletoe;CL767.Contig3_RNA_mistletoe;Unigene41832_RNA_mistletoe;CL57…
biological_process	multi-organism process	49	CL9382.Contig4_RNA_mistletoe;CL9382.Contig3_RNA_mistletoe;CL9382.Contig2_RNA_mistletoe;CL642.Contig5_RNA_mistletoe;CL9382.Contig1_RNA_mistletoe;Unigene42621_RNA_mistletoe;CL231.Contig3_RNA_mistletoe;CL3671.Contig5_RNA_mistletoe;CL7661.Contig1_RNA_mistletoe;CL8423.Contig1_RNA_mistletoe;CL10525.Contig1_RNA_mistletoe;CL231.Contig1_RNA_mistletoe;Unigene22901_RNA_mistletoe;Unigene1955_RNA_mistletoe;CL…
biological_process	multicellular organismal process	71	CL5457.Contig1_RNA_mistletoe;CL5457.Contig3_RNA_mistletoe;CL7983.Contig2_RNA_mistletoe;Unigene15881_RNA_mistletoe;CL5891.Contig2_RNA_mistletoe;Unigene4680_RNA_mistletoe;CL3653.Contig5_RNA_mistletoe;Unigene42621_RNA_mistletoe;CL4359.Contig2_RNA_mistletoe;CL7320.Contig1_RNA_mistletoe;Unigene18356_RNA_mistletoe;CL9382.Contig4_RNA_mistletoe;CL5200.Contig2_RNA_mistletoe;CL9403.Contig1_RNA_mistletoe;CL…
biological_process	negative regulation of biological process	17	CL9382.Contig4_RNA_mistletoe;CL9382.Contig3_RNA_mistletoe;CL9382.Contig2_RNA_mistletoe;CL6119.Contig1_RNA_mistletoe;CL9382.Contig1_RNA_mistletoe;CL6119.Contig2_RNA_mistletoe;Unigene14287_RNA_mistletoe;CL5545.Contig1_RNA_mistletoe;Unigene36023_RNA_mistletoe;CL3461.Contig2_RNA_mistletoe;Unigene2734_RNA_mistletoe;CL3461.Contig1_RNA_mistletoe;CL9372.Contig1_RNA_mistletoe;CL5072.Contig6_RNA_mistletoe;…
biological_process	positive regulation of biological process	28	CL3129.Contig4_RNA_mistletoe;CL9883.Contig2_RNA_mistletoe;CL9883.Contig1_RNA_mistletoe;CL7054.Contig2_RNA_mistletoe;CL7054.Contig1_RNA_mistletoe;Unigene25765_RNA_mistletoe;CL7054.Contig3_RNA_mistletoe;CL3129.Contig1_RNA_mistletoe;CL4359.Contig2_RNA_mistletoe;CL8170.Contig1_RNA_mistletoe;Unigene18356_RNA_mistletoe;CL9372.Contig1_RNA_mistletoe;CL7542.Contig1_RNA_mistletoe;Unigene34413_RNA_mistletoe…
biological_process	regulation of biological process	165	CL3129.Contig4_RNA_mistletoe;CL9883.Contig2_RNA_mistletoe;CL9883.Contig1_RNA_mistletoe;CL7054.Contig2_RNA_mistletoe;CL7054.Contig1_RNA_mistletoe;Unigene25765_RNA_mistletoe;CL7054.Contig3_RNA_mistletoe;CL3129.Contig1_RNA_mistletoe;Unigene16296_RNA_mistletoe;CL5644.Contig1_RNA_mistletoe;CL6378.Contig1_RNA_mistletoe;CL8163.Contig4_RNA_mistletoe;CL6345.Contig2_RNA_mistletoe;Unigene14442_RNA_mistletoe…
biological_process	reproduction	47	Unigene42621_RNA_mistletoe;CL231.Contig3_RNA_mistletoe;CL3671.Contig5_RNA_mistletoe;CL7661.Contig1_RNA_mistletoe;CL8423.Contig1_RNA_mistletoe;CL10525.Contig1_RNA_mistletoe;CL9382.Contig4_RNA_mistletoe;CL231.Contig1_RNA_mistletoe;Unigene22901_RNA_mistletoe;Unigene1955_RNA_mistletoe;CL9382.Contig3_RNA_mistletoe;CL9382.Contig2_RNA_mistletoe;CL231.Contig5_RNA_mistletoe;CL3671.Contig4_RNA_mistletoe;Un…
biological_process	reproductive process	46	Unigene42621_RNA_mistletoe;CL231.Contig3_RNA_mistletoe;CL3671.Contig5_RNA_mistletoe;CL7661.Contig1_RNA_mistletoe;CL8423.Contig1_RNA_mistletoe;CL10525.Contig1_RNA_mistletoe;CL9382.Contig4_RNA_mistletoe;CL231.Contig1_RNA_mistletoe;Unigene22901_RNA_mistletoe;Unigene1955_RNA_mistletoe;CL9382.Contig3_RNA_mistletoe;CL9382.Contig2_RNA_mistletoe;CL231.Contig5_RNA_mistletoe;CL3671.Contig4_RNA_mistletoe;Un…
biological_process	response to stimulus	272	CL68.Contig4_RNA_mistletoe;CL6650.Contig2_RNA_mistletoe;CL68.Contig6_RNA_mistletoe;CL92.Contig4_RNA_mistletoe;CL68.Contig3_RNA_mistletoe;Unigene40803_RNA_mistletoe;CL9831.Contig2_RNA_mistletoe;CL68.Contig7_RNA_mistletoe;Unigene43113_RNA_mistletoe;CL9831.Contig4_RNA_mistletoe;CL68.Contig2_RNA_mistletoe;CL92.Contig5_RNA_mistletoe;Unigene3584_RNA_mistletoe;CL10175.Contig1_RNA_mistletoe;CL9180.Contig…
biological_process	signaling	68	Unigene16296_RNA_mistletoe;CL5644.Contig1_RNA_mistletoe;CL6378.Contig1_RNA_mistletoe;CL8163.Contig4_RNA_mistletoe;CL6345.Contig2_RNA_mistletoe;Unigene14442_RNA_mistletoe;CL3671.Contig5_RNA_mistletoe;CL4867.Contig2_RNA_mistletoe;CL2656.Contig3_RNA_mistletoe;CL9956.Contig1_RNA_mistletoe;Unigene41725_RNA_mistletoe;CL877.Contig2_RNA_mistletoe;Unigene18167_RNA_mistletoe;CL4102.Contig1_RNA_mistletoe;CL…
biological_process	single-organism process	886	CL788.Contig2_RNA_mistletoe;CL788.Contig1_RNA_mistletoe;CL9559.Contig2_RNA_mistletoe;Unigene12555_RNA_mistletoe;CL6780.Contig5_RNA_mistletoe;CL6780.Contig6_RNA_mistletoe;CL5545.Contig1_RNA_mistletoe;CL9403.Contig1_RNA_mistletoe;CL9403.Contig3_RNA_mistletoe;CL6780.Contig4_RNA_mistletoe;Unigene20012_RNA_mistletoe;CL6780.Contig2_RNA_mistletoe;CL6780.Contig1_RNA_mistletoe;CL6780.Contig3_RNA_mistletoe…
cellular_component	cell	661	CL68.Contig4_RNA_mistletoe;CL3909.Contig3_RNA_mistletoe;CL788.Contig2_RNA_mistletoe;CL7235.Contig3_RNA_mistletoe;CL5403.Contig2_RNA_mistletoe;CL68.Contig6_RNA_mistletoe;CL1678.Contig9_RNA_mistletoe;Unigene30092_RNA_mistletoe;Unigene14429_RNA_mistletoe;Unigene32420_RNA_mistletoe;CL827.Contig2_RNA_mistletoe;CL6203.Contig1_RNA_mistletoe;Unigene1410_RNA_mistletoe;CL788.Contig1_RNA_mistletoe;Unigene14…
cellular_component	cell junction	8	CL8641.Contig2_RNA_mistletoe;CL3808.Contig2_RNA_mistletoe;CL5457.Contig1_RNA_mistletoe;CL877.Contig2_RNA_mistletoe;CL3808.Contig1_RNA_mistletoe;CL8641.Contig1_RNA_mistletoe;CL5457.Contig3_RNA_mistletoe;CL6706.Contig1_RNA_mistletoe
cellular_component	cell part	661	CL68.Contig4_RNA_mistletoe;CL3909.Contig3_RNA_mistletoe;CL788.Contig2_RNA_mistletoe;CL7235.Contig3_RNA_mistletoe;CL5403.Contig2_RNA_mistletoe;CL68.Contig6_RNA_mistletoe;CL1678.Contig9_RNA_mistletoe;Unigene30092_RNA_mistletoe;Unigene14429_RNA_mistletoe;Unigene32420_RNA_mistletoe;CL827.Contig2_RNA_mistletoe;CL6203.Contig1_RNA_mistletoe;Unigene1410_RNA_mistletoe;CL788.Contig1_RNA_mistletoe;Unigene14…
cellular_component	extracellular region	14	Unigene30581_RNA_mistletoe;CL151.Contig3_RNA_mistletoe;CL9180.Contig2_RNA_mistletoe;CL151.Contig8_RNA_mistletoe;CL151.Contig6_RNA_mistletoe;CL151.Contig5_RNA_mistletoe;Unigene34012_RNA_mistletoe;CL10269.Contig1_RNA_mistletoe;CL5782.Contig2_RNA_mistletoe;CL9230.Contig1_RNA_mistletoe;CL5985.Contig1_RNA_mistletoe;CL260.Contig11_RNA_mistletoe;Unigene14060_RNA_mistletoe;CL6706.Contig1_RNA_mistletoe
cellular_component	macromolecular complex	210	CL68.Contig4_RNA_mistletoe;CL3909.Contig3_RNA_mistletoe;CL788.Contig2_RNA_mistletoe;CL7235.Contig3_RNA_mistletoe;CL5403.Contig2_RNA_mistletoe;CL68.Contig6_RNA_mistletoe;CL1678.Contig9_RNA_mistletoe;Unigene30092_RNA_mistletoe;Unigene14429_RNA_mistletoe;Unigene32420_RNA_mistletoe;CL827.Contig2_RNA_mistletoe;CL6203.Contig1_RNA_mistletoe;Unigene1410_RNA_mistletoe;CL788.Contig1_RNA_mistletoe;Unigene14…
cellular_component	membrane	465	CL870.Contig1_RNA_mistletoe;CL700.Contig1_RNA_mistletoe;CL881.Contig2_RNA_mistletoe;CL9520.Contig2_RNA_mistletoe;CL870.Contig2_RNA_mistletoe;CL9520.Contig1_RNA_mistletoe;Unigene7925_RNA_mistletoe;CL10082.Contig1_RNA_mistletoe;CL10082.Contig2_RNA_mistletoe;Unigene3744_RNA_mistletoe;CL3817.Contig2_RNA_mistletoe;CL3817.Contig3_RNA_mistletoe;Unigene19070_RNA_mistletoe;CL4264.Contig2_RNA_mistletoe;CL9…
cellular_component	membrane part	251	Unigene3744_RNA_mistletoe;CL3817.Contig2_RNA_mistletoe;CL3817.Contig3_RNA_mistletoe;Unigene7925_RNA_mistletoe;Unigene19070_RNA_mistletoe;CL4264.Contig2_RNA_mistletoe;CL9749.Contig2_RNA_mistletoe;CL9749.Contig1_RNA_mistletoe;CL3817.Contig1_RNA_mistletoe;Unigene28005_RNA_mistletoe;CL9839.Contig2_RNA_mistletoe;CL190.Contig6_RNA_mistletoe;CL190.Contig2_RNA_mistletoe;CL8037.Contig1_RNA_mistletoe;Unige…
cellular_component	membrane-enclosed lumen	50	CL6180.Contig1_RNA_mistletoe;CL6180.Contig2_RNA_mistletoe;CL4339.Contig2_RNA_mistletoe;CL4339.Contig1_RNA_mistletoe;CL4339.Contig3_RNA_mistletoe;Unigene38883_RNA_mistletoe;Unigene38884_RNA_mistletoe;CL2337.Contig6_RNA_mistletoe;CL6682.Contig1_RNA_mistletoe;CL2566.Contig1_RNA_mistletoe;CL6416.Contig2_RNA_mistletoe;Unigene28832_RNA_mistletoe;CL3077.Contig2_RNA_mistletoe;CL2337.Contig1_RNA_mistletoe…
cellular_component	organelle	439	Unigene23347_RNA_mistletoe;Unigene32658_RNA_mistletoe;CL8151.Contig2_RNA_mistletoe;CL4334.Contig1_RNA_mistletoe;Unigene40788_RNA_mistletoe;Unigene40958_RNA_mistletoe;Unigene35518_RNA_mistletoe;CL5377.Contig1_RNA_mistletoe;CL376.Contig2_RNA_mistletoe;CL333.Contig1_RNA_mistletoe;Unigene30581_RNA_mistletoe;Unigene30043_RNA_mistletoe;CL3159.Contig3_RNA_mistletoe;CL68.Contig4_RNA_mistletoe;CL3909.Cont…
cellular_component	organelle part	211	Unigene27534_RNA_mistletoe;CL6650.Contig2_RNA_mistletoe;CL3808.Contig2_RNA_mistletoe;Unigene42901_RNA_mistletoe;CL5235.Contig2_RNA_mistletoe;Unigene12390_RNA_mistletoe;CL3808.Contig1_RNA_mistletoe;CL6570.Contig3_RNA_mistletoe;Unigene30572_RNA_mistletoe;Unigene21025_RNA_mistletoe;CL1461.Contig3_RNA_mistletoe;Unigene937_RNA_mistletoe;CL1038.Contig1_RNA_mistletoe;CL6353.Contig2_RNA_mistletoe;Unigene…
cellular_component	symplast	8	CL8641.Contig2_RNA_mistletoe;CL3808.Contig2_RNA_mistletoe;CL5457.Contig1_RNA_mistletoe;CL877.Contig2_RNA_mistletoe;CL3808.Contig1_RNA_mistletoe;CL8641.Contig1_RNA_mistletoe;CL5457.Contig3_RNA_mistletoe;CL6706.Contig1_RNA_mistletoe
molecular_function	antioxidant activity	20	CL5377.Contig1_RNA_mistletoe;CL5377.Contig2_RNA_mistletoe;CL9256.Contig2_RNA_mistletoe;CL9256.Contig1_RNA_mistletoe;Unigene12390_RNA_mistletoe;CL1461.Contig3_RNA_mistletoe;CL1250.Contig2_RNA_mistletoe;CL9601.Contig2_RNA_mistletoe;CL1250.Contig3_RNA_mistletoe;Unigene4385_RNA_mistletoe;CL4270.Contig1_RNA_mistletoe;CL3580.Contig1_RNA_mistletoe;Unigene14604_RNA_mistletoe;CL6191.Contig2_RNA_mistletoe;…
molecular_function	binding	1034	CL4359.Contig2_RNA_mistletoe;Unigene37718_RNA_mistletoe;CL8946.Contig2_RNA_mistletoe;Unigene3584_RNA_mistletoe;CL8946.Contig1_RNA_mistletoe;CL788.Contig2_RNA_mistletoe;CL6650.Contig2_RNA_mistletoe;CL788.Contig1_RNA_mistletoe;CL6856.Contig2_RNA_mistletoe;CL7364.Contig2_RNA_mistletoe;CL990.Contig6_RNA_mistletoe;CL2118.Contig1_RNA_mistletoe;Unigene39565_RNA_mistletoe;Unigene16296_RNA_mistletoe;Unige…
molecular_function	catalytic activity	1241	CL151.Contig3_RNA_mistletoe;CL151.Contig8_RNA_mistletoe;CL151.Contig6_RNA_mistletoe;CL151.Contig5_RNA_mistletoe;CL5731.Contig3_RNA_mistletoe;CL5731.Contig4_RNA_mistletoe;CL2573.Contig9_RNA_mistletoe;CL3359.Contig4_RNA_mistletoe;Unigene20724_RNA_mistletoe;CL5377.Contig1_RNA_mistletoe;CL5377.Contig2_RNA_mistletoe;CL9256.Contig2_RNA_mistletoe;CL9256.Contig1_RNA_mistletoe;CL7266.Contig2_RNA_mistletoe…
mistletoe;CL543.Contig1_RNA_mistletoe;CL2166.Contig3_RNA_mistletoe;CL6353.Contig2_RNA_mistletoe;CL3678.Contig1_RNA_mistletoe;Unigene6202_RNA_mistletoe;CL2426.Contig1_RNA_mistletoe;CL2729.Contig1_RNA_mistletoe;Unigene38022_RNA_mistletoe;CL4484.Contig2_RNA_mistletoe;CL2396.Contig2_RNA_mistletoe;CL3670.Contig3_RNA_mistletoe;CL156.Contig18_RNA_mistletoe;CL9750.Contig1_RNA_mistletoe;CL3314.Contig2_RNA…
molecular_function	electron carrier activity	20	CL8641.Contig2_RNA_mistletoe;CL6820.Contig2_RNA_mistletoe;CL8924.Contig2_RNA_mistletoe;Unigene6847_RNA_mistletoe;Unigene14625_RNA_mistletoe;CL8641.Contig1_RNA_mistletoe;Unigene41977_RNA_mistletoe;CL8924.Contig1_RNA_mistletoe;Unigene38320_RNA_mistletoe;Unigene8191_RNA_mistletoe;CL1375.Contig2_RNA_mistletoe;CL3571.Contig1_RNA_mistletoe;CL3571.Contig2_RNA_mistletoe;Unigene23236_RNA_mistletoe;CL5269.…
molecular_function	enzyme regulator activity	16	CL3129.Contig4_RNA_mistletoe;CL9883.Contig2_RNA_mistletoe;CL9883.Contig1_RNA_mistletoe;CL7054.Contig2_RNA_mistletoe;CL7054.Contig1_RNA_mistletoe;Unigene25765_RNA_mistletoe;CL7054.Contig3_RNA_mistletoe;CL3129.Contig1_RNA_mistletoe;CL2008.Contig2_RNA_mistletoe;CL4867.Contig2_RNA_mistletoe;Unigene18167_RNA_mistletoe;Unigene35647_RNA_mistletoe;CL6530.Contig1_RNA_mistletoe;CL7041.Contig1_RNA_mistletoe…
molecular_function	molecular transducer activity	19	Unigene34413_RNA_mistletoe;CL2656.Contig3_RNA_mistletoe;CL9956.Contig1_RNA_mistletoe;CL879.Contig1_RNA_mistletoe;CL4102.Contig1_RNA_mistletoe;Unigene29521_RNA_mistletoe;Unigene27199_RNA_mistletoe;CL2225.Contig2_RNA_mistletoe;CL2656.Contig4_RNA_mistletoe;CL879.Contig2_RNA_mistletoe;CL879.Contig4_RNA_mistletoe;Unigene4213_RNA_mistletoe;CL6345.Contig1_RNA_mistletoe;CL42.Contig2_RNA_mistletoe;CL7356.…
molecular_function	nucleic acid binding transcription factor activity	19	Unigene4680_RNA_mistletoe;CL9584.Contig1_RNA_mistletoe;CL5072.Contig3_RNA_mistletoe;CL5457.Contig1_RNA_mistletoe;Unigene21740_RNA_mistletoe;Unigene18756_RNA_mistletoe;CL5072.Contig5_RNA_mistletoe;Unigene13292_RNA_mistletoe;CL5072.Contig2_RNA_mistletoe;Unigene18761_RNA_mistletoe;CL9831.Contig4_RNA_mistletoe;CL5457.Contig3_RNA_mistletoe;CL922.Contig1_RNA_mistletoe;CL5072.Contig6_RNA_mistletoe;CL356…
molecular_function	protein binding transcription factor activity	5	CL2337.Contig6_RNA_mistletoe;Unigene40523_RNA_mistletoe;CL2337.Contig1_RNA_mistletoe;CL2337.Contig4_RNA_mistletoe;CL2582.Contig5_RNA_mistletoe
molecular_function	structural molecule activity	44	CL3909.Contig3_RNA_mistletoe;CL5403.Contig2_RNA_mistletoe;CL1678.Contig9_RNA_mistletoe;Unigene30092_RNA_mistletoe;Unigene14429_RNA_mistletoe;Unigene32420_RNA_mistletoe;CL827.Contig2_RNA_mistletoe;Unigene1410_RNA_mistletoe;Unigene30333_RNA_mistletoe;CL3909.Contig2_RNA_mistletoe;CL2316.Contig2_RNA_mistletoe;CL953.Contig1_RNA_mistletoe;CL7427.Contig1_RNA_mistletoe;CL2316.Contig1_RNA_mistletoe;CL953.…
molecular_function	transporter activity	164	CL7782.Contig1_RNA_mistletoe;CL1314.Contig4_RNA_mistletoe;CL1314.Contig1_RNA_mistletoe;CL7782.Contig2_RNA_mistletoe;CL1314.Contig2_RNA_mistletoe;CL1314.Contig3_RNA_mistletoe;CL1314.Contig6_RNA_mistletoe;CL5919.Contig1_RNA_mistletoe;CL1314.Contig5_RNA_mistletoe;CL1905.Contig2_RNA_mistletoe;CL1905.Contig1_RNA_mistletoe;Unigene39343_RNA_mistletoe;Unigene2685_RNA_mistletoe;Unigene4202_RNA_mistletoe;C…
