# Supplementary material for: Identification of Viscum album L. miRNAs and prediction of their medicinal values
Source: PLoS One. 2017 Nov 7;12(11):e0187776. doi: 10.1371/journal.pone.0187776 (PMC5675405; doi:10.1371/journal.pone.0187776)
Supplement: S6 Table — (XLSX) [file pone.0187776.s006.xlsx]

## Sheet: 工作表1
S6 Table Target genes for miRNAs involved in terpenoids biosynthesis
miRNAs	Target gene candidates	Annotation	Enzyme	Biosynthetic pathway
val-miR1081	Unigene21685	Squalene monooxygenase	[EC:1.14.13.132]	Sesquiterpenoid and triterpenoid
val-miR449	Unigene38969	cytochrome P450	[EC:1.14.13.136]	Sesquiterpenoid and triterpenoid
val-miR799	Unigene38969	cytochrome P450	[EC:1.14.13.136]	Sesquiterpenoid and triterpenoid
miR3932b-5p	CL4894.Contig1	beta-amyrin synthase	[EC:5.4.99.39]	Sesquiterpenoid and triterpenoid
val-miR381	CL4894.Contig1	beta-amyrin synthase	[EC:5.4.99.39]	Sesquiterpenoid and triterpenoid
val-miR1215	CL4894.Contig1	beta-amyrin synthase	[EC:5.4.99.39]	Sesquiterpenoid and triterpenoid
miR3932b-5p	CL4894.Contig2	beta-amyrin synthase	[EC:5.4.99.39]	Sesquiterpenoid and triterpenoid
val-miR381	CL4894.Contig2	beta-amyrin synthase	[EC:5.4.99.39]	Sesquiterpenoid and triterpenoid
val-miR1215	CL4894.Contig2	beta-amyrin synthase	[EC:5.4.99.39]	Sesquiterpenoid and triterpenoid
miR5201-3p	Unigene21204	gibberellin 2-beta-dioxygenase 1-like	[EC:1.14.11.13]	Diterpenoid
val-miR1081	Unigene18279	Predicted: gibberellin 2-beta-dioxygenase	[EC:1.14.11.13]	Diterpenoid
miR5201-3p	Unigene26903	Predicted: iron/ascorbate oxidoreductase	[EC:1.14.11.23]	Diterpenoid
val-miR42	Unigene26903	Predicted: iron/ascorbate oxidoreductase	[EC:1.14.11.23]	Diterpenoid
val-miR642	Unigene26903	Predicted: iron/ascorbate oxidoreductase	[EC:1.14.11.23]	Diterpenoid
miR5258	Unigene34744	Predicted: ent-kaurene oxidase	[EC:1.14.13.78]	Diterpenoid
miR2106	Unigene9357	ent-kaurene synthase	[EC:4.2.3.19]	Diterpenoid
miR8673	Unigene2070	deoxyxylulose-5-phosphate kinase	[EC:1.1.1.267]	Terpenoid backbone
val-miR799	Unigene2070	deoxyxylulose-5-phosphate kinase	[EC:1.1.1.267]	Terpenoid backbone
val-miR414	Unigene2070	deoxyxylulose-5-phosphate kinase	[EC:1.1.1.267]	Terpenoid backbone
miR6196	CL2304.Contig2	3-hydroxy-3-methylglutaryl coenzyme A reductase	[EC:1.1.1.34]	Terpenoid backbone
val-miR187	CL2304.Contig2	3-hydroxy-3-methylglutaryl coenzyme A reductase	[EC:1.1.1.34]	Terpenoid backbone
miR395o-3p	Unigene4669	Predicted: 3-hydroxy-3-methylglutaryl-coenzyme A reductase	[EC:1.1.1.34]	Terpenoid backbone
val-miR920	Unigene21062	Predicted: 4-hydroxy-3-methylbut-2-enyl diphosphate reductase	[EC:1.17.1.2]	Terpenoid backbone
val-miR919	Unigene21062	Predicted: 4-hydroxy-3-methylbut-2-enyl diphosphate reductase	[EC:1.17.1.2]	Terpenoid backbone
miR5042-3p	CL9521.Contig1	Predicted: acetyl-CoA acetyltransferase	[EC:2.3.1.9]	Terpenoid backbone
val-miR720	CL9521.Contig1	Predicted: acetyl-CoA acetyltransferase	[EC:2.3.1.9]	Terpenoid backbone
miR5042-3p	CL9521.Contig2	Predicted: acetyl-CoA acetyltransferase	[EC:2.3.1.9]	Terpenoid backbone
val-miR720	CL9521.Contig2	Predicted: acetyl-CoA acetyltransferase	[EC:2.3.1.9]	Terpenoid backbone
miR477g	Unigene4728	3-hydroxy-3-methylglutaryl coenzyme A synthase	[EC:2.3.3.10]	Terpenoid backbone
miR6196	Unigene37197	geranyl diphosphate synthase	[EC:2.5.1.1 2.5.1.10 2.5.1.29]	Terpenoid backbone
miR4993	Unigene37197	geranyl diphosphate synthase	[EC:2.5.1.1 2.5.1.10 2.5.1.29]	Terpenoid backbone
val-miR69	Unigene37197	geranyl diphosphate synthase	[EC:2.5.1.1 2.5.1.10 2.5.1.29]	Terpenoid backbone
val-miR449	Unigene37197	geranyl diphosphate synthase	[EC:2.5.1.1 2.5.1.10 2.5.1.29]	Terpenoid backbone
val-miR26	Unigene37197	geranyl diphosphate synthase	[EC:2.5.1.1 2.5.1.10 2.5.1.29]	Terpenoid backbone
val-miR799	Unigene37197	geranyl diphosphate synthase	[EC:2.5.1.1 2.5.1.10 2.5.1.29]	Terpenoid backbone
val-miR1110	CL7940.Contig1	Predicted: heterodimeric geranylgeranyl pyrophosphate synthase	[EC:2.5.1.1 2.5.1.10 2.5.1.29]	Terpenoid backbone
miR2667a	CL7940.Contig2	Predicted: heterodimeric geranylgeranyl pyrophosphate synthase	[EC:2.5.1.1 2.5.1.10 2.5.1.29]	Terpenoid backbone
val-miR1110	CL7940.Contig2	Predicted: heterodimeric geranylgeranyl pyrophosphate synthase	[EC:2.5.1.1 2.5.1.10 2.5.1.29]	Terpenoid backbone
miR8130-5p	Unigene750	E,E-farnesyl diphosphate synthase	[EC:2.5.1.1 2.5.1.10]	Terpenoid backbone
val-miR577	Unigene828	Predicted: solanesyl diphosphate synthase 3	[EC:2.5.1.1]	Terpenoid backbone
val-miR532	CL573.Contig2	protein farnesyltransferas, putative	[EC:2.5.1.58 2.5.1.59]	Terpenoid backbone
val-miR532	CL573.Contig3	Predicted: protein farnesyltransferase/geranylgeranyltransferas	[EC:2.5.1.58 2.5.1.59]	Terpenoid backbone
val-miR854	CL573.Contig4	Predicted: protein farnesyltransferase/geranylgeranyltransferase	[EC:2.5.1.58 2.5.1.59]	Terpenoid backbone
val-miR854	CL573.Contig5	Predicted: protein farnesyltransferase/geranylgeranyltransferase	[EC:2.5.1.58 2.5.1.59]	Terpenoid backbone
miR529	CL8004.Contig1	Predicted: dehydrodolichyl diphosphate synthase	[EC:2.5.1.87]	Terpenoid backbone
val-miR799	CL8004.Contig1	Predicted: dehydrodolichyl diphosphate synthase	[EC:2.5.1.87]	Terpenoid backbone
val-miR197	CL8004.Contig1	Predicted: dehydrodolichyl diphosphate synthase	[EC:2.5.1.87]	Terpenoid backbone
miR531b	CL8004.Contig3	Predicted: dehydrodolichyl diphosphate synthase	[EC:2.5.1.87]	Terpenoid backbone
val-miR590	CL8004.Contig3	Predicted: dehydrodolichyl diphosphate synthase	[EC:2.5.1.87]	Terpenoid backbone
val-miR799	CL8004.Contig3	Predicted: dehydrodolichyl diphosphate synthase	[EC:2.5.1.87]	Terpenoid backbone
miR5075	Unigene24104	Predicted: dehydrodolichyl diphosphate synthase	[EC:2.5.1.87]	Terpenoid backbone
val-miR590	Unigene24104	Predicted: dehydrodolichyl diphosphate synthase	[EC:2.5.1.87]	Terpenoid backbone
miR529	CL8004.Contig1	Predicted: dehydrodolichyl diphosphate synthase	[EC:2.5.1.87]	Terpenoid backbone
val-miR799	CL8004.Contig1	Predicted: dehydrodolichyl diphosphate synthase	[EC:2.5.1.87]	Terpenoid backbone
val-miR197	CL8004.Contig1	Predicted: dehydrodolichyl diphosphate synthase	[EC:2.5.1.87]	Terpenoid backbone
miR531b	CL8004.Contig3	Predicted: dehydrodolichyl diphosphate synthase	[EC:2.5.1.87]	Terpenoid backbone
val-miR590	CL8004.Contig3	Predicted: dehydrodolichyl diphosphate synthase	[EC:2.5.1.87]	Terpenoid backbone
val-miR799	CL8004.Contig3	Predicted: dehydrodolichyl diphosphate synthase	[EC:2.5.1.87]	Terpenoid backbone
miR5075	Unigene24104	Predicted: dehydrodolichyl diphosphate synthase	[EC:2.5.1.87]	Terpenoid backbone
val-miR590	Unigene24104	Predicted: dehydrodolichyl diphosphate synthase	[EC:2.5.1.87]	Terpenoid backbone
val-miR79	Unigene22278	Predicted: 2-C-methyl-D-erythritol 4-phosphate cytidylyltransferase	[EC:2.7.7.60]	Terpenoid backbone
miR159a	CL331.Contig1	Predicted: isoprenylcysteine alpha-carbonyl methylesterase	[EC:3.1.1.-]	Terpenoid backbone
miR159a	CL331.Contig2	Predicted: isoprenylcysteine alpha-carbonyl methylesterase	[EC:3.1.1.-]	Terpenoid backbone
miR5256	CL6885.Contig3	Predicted: isoprenylcysteine alpha-carbonyl methylesterase	[EC:3.1.1.-]	Terpenoid backbone
miR5256	CL6885.Contig5	Predicted: isoprenylcysteine alpha-carbonyl methylesterase	[EC:3.1.1.-]	Terpenoid backbone
miR7517	CL3555.Contig2	Predicted: CAAX prenyl protease	[EC:3.4.22.-]	Terpenoid backbone
miR172e-3p	Unigene37907	Predicted: CAAX prenyl protease	[EC:3.4.24.84]	Terpenoid backbone
miR5246	CL5637.Contig2	diphosphomevalonate decarboxylase, putative	[EC:4.1.1.33]	Terpenoid backbone
