# Supplementary material for: Identification of Viscum album L. miRNAs and prediction of their medicinal values
Source: PLoS One. 2017 Nov 7;12(11):e0187776. doi: 10.1371/journal.pone.0187776 (PMC5675405; doi:10.1371/journal.pone.0187776)
Supplement: S7 Table — (XLSX) [file pone.0187776.s007.xlsx]

## Sheet: 工作表1
S6 Table. Putative human targets of V. album novel miRNAs
miRNA name	Number of target genes	Target candidates	Description
val-miR1048	424	NM_000037	Homo sapiens ankyrin 1 (ANK1), transcript variant 3, mRNA
		NM_000512	Homo sapiens galactosamine (N-acetyl)-6-sulfatase (GALNS), transcript variant 1, mRNA
		NM_000836	Homo sapiens glutamate ionotropic receptor NMDA type subunit 2D (GRIN2D), mRNA
		NM_000899	Homo sapiens KIT ligand (KITLG), transcript variant b, mRNA
		NM_001001343	Homo sapiens fibronectin type III domain containing 9 (FNDC9), mRNA
		NM_001001658	Homo sapiens olfactory receptor family 9 subfamily A member 2 (OR9A2), mRNA
		NM_001002841	Homo sapiens myosin light chain 4 (MYL4), transcript variant 1, mRNA
		NM_001003942	Homo sapiens Bcl2 modifying factor (BMF), transcript variant 3, mRNA
		NM_001004308	Homo sapiens retrotransposon Gag like 4 (RTL4), mRNA
		NM_001004416	Homo sapiens uromodulin like 1 (UMODL1), transcript variant 1, mRNA
		NM_001004466	Homo sapiens olfactory receptor family 10 subfamily H member 5 (OR10H5), mRNA
		NM_001005199	Homo sapiens olfactory receptor family 8 subfamily H member 1 (OR8H1), mRNA
		NM_001005200	Homo sapiens olfactory receptor family 8 subfamily H member 2 (OR8H2), mRNA
		NM_001005201	Homo sapiens olfactory receptor family 8 subfamily H member 3 (OR8H3), mRNA
		NM_001005271	Homo sapiens chromodomain helicase DNA binding protein 3 (CHD3), transcript variant 3, mRNA
		NM_001005284	Homo sapiens olfactory receptor family 9 subfamily G member 4 (OR9G4), mRNA
		NM_001012993	Homo sapiens chromosome 9 open reading frame 152 (C9orf152), mRNA
		NM_001013672	Homo sapiens chromosome 17 open reading frame 97 (C17orf97), mRNA
		NM_001017363	Homo sapiens AT-rich interaction domain 3C (ARID3C), mRNA
		NM_001017530	Homo sapiens proline rich 5 (PRR5), transcript variant 4, mRNA
		NM_001025199	Homo sapiens chitinase 3 like 2 (CHI3L2), transcript variant 3, mRNA
		NM_001032391	Homo sapiens leucine carboxyl methyltransferase 1 (LCMT1), transcript variant 2, mRNA
		NM_001033080	Homo sapiens trace amine associated receptor 2 (gene/pseudogene) (TAAR2), transcript variant 1, mRNA
		NM_001039771	Homo sapiens cerebellin 3 precursor (CBLN3), mRNA
		NM_001040078	Homo sapiens galectin 9C (LGALS9C), mRNA
		NM_001042473	Homo sapiens acyl-CoA binding domain containing 5 (ACBD5), transcript variant 2, mRNA
		NM_001042734	Homo sapiens SEC24 homolog B, COPII coat complex component (SEC24B), transcript variant 2, mRNA
		NM_001048252	Homo sapiens cortexin 3 (CTXN3), transcript variant 1, mRNA
		NM_001076780	Homo sapiens polycystin 1 like 2 (gene/pseudogene) (PKD1L2), transcript variant 3, mRNA
		NM_001077637	Homo sapiens RAB6C-like (WTH3DI), mRNA
		NM_001077665	Homo sapiens ArfGAP with GTPase domain, ankyrin repeat and PH domain 6 (AGAP6), mRNA
		NM_001078173	Homo sapiens retrotransposon Gag like 8B (RTL8B), mRNA
		NM_001080466	Homo sapiens BTB domain containing 17 (BTBD17), mRNA
		NM_001080469	Homo sapiens F-box protein 46 (FBXO46), mRNA
		NM_001080488	Homo sapiens one cut homeobox 3 (ONECUT3), mRNA
		NM_001080494	Homo sapiens tetratricopeptide repeat domain 39A (TTC39A), transcript variant 2, mRNA
		NM_001080509	Homo sapiens tetraspanin 11 (TSPAN11), mRNA
		NM_001080523	Homo sapiens arrestin domain containing 5 (ARRDC5), mRNA
		NM_001080532	Homo sapiens transmembrane channel like 3 (TMC3), mRNA
		NM_001083613	Homo sapiens transmembrane protein 219 (TMEM219), transcript variant 1, mRNA
		NM_001083910	Homo sapiens signal regulatory protein beta 1 (SIRPB1), transcript variant 2, mRNA
		NM_001098802	Homo sapiens centrosomal protein 78 (CEP78), transcript variant 1, mRNA
		NM_001099222	Homo sapiens intraflagellar transport 74 (IFT74), transcript variant 2, mRNA
		NM_001100393	Homo sapiens RALY RNA binding protein like (RALYL), transcript variant 4, mRNA
		NM_001100600	Homo sapiens monocyte to macrophage differentiation associated 2 (MMD2), transcript variant 1, mRNA
		NM_001101340	Homo sapiens adrenomedullin 5 (putative) (ADM5), mRNA
		NM_001105079	Homo sapiens fibrosin (FBRS), mRNA
		NM_001105203	Homo sapiens RUN and SH3 domain containing 1 (RUSC1), transcript variant 1, mRNA
		NM_001109977	Homo sapiens family with sequence similarity 160 member A1 (FAM160A1), transcript variant 1, mRNA
		NM_001114632	Homo sapiens jumonji domain containing 7 (JMJD7), mRNA
		NM_001122841	Homo sapiens FERM domain containing 1 (FRMD1), transcript variant 2, mRNA
		NM_001128833	Homo sapiens zinc finger and BTB domain containing 4 (ZBTB4), transcript variant 2, mRNA
		NM_001130182	Homo sapiens DnaJ heat shock protein family (Hsp40) member A4 (DNAJA4), transcript variant 2, mRNA
		NM_001130183	Homo sapiens DnaJ heat shock protein family (Hsp40) member A4 (DNAJA4), transcript variant 3, mRNA
		NM_001134415	Homo sapiens TBCC domain containing 1 (TBCCD1), transcript variant 1, mRNA
		NM_001134434	Homo sapiens SPARC/osteonectin, cwcv and kazal like domains proteoglycan 2 (SPOCK2), transcript variant 1, mRNA
		NM_001135086	Homo sapiens protease, serine 41 (PRSS41), mRNA
		NM_001135098	Homo sapiens uridine phosphorylase 2 (UPP2), transcript variant 2, mRNA
		NM_001135865	Homo sapiens nuclear pore complex interacting protein family member B5 (NPIPB5), mRNA
		NM_001136003	Homo sapiens C2 calcium dependent domain containing 4D (C2CD4D), mRNA
		NM_001136216	Homo sapiens transmembrane protein 51 (TMEM51), transcript variant 1, mRNA
		NM_001136218	Homo sapiens transmembrane protein 51 (TMEM51), transcript variant 3, mRNA
		NM_001137551	Homo sapiens LRR binding FLII interacting protein 1 (LRRFIP1), transcript variant 2, mRNA
		NM_001137553	Homo sapiens LRR binding FLII interacting protein 1 (LRRFIP1), transcript variant 5, mRNA
		NM_001139502	Homo sapiens fibroblast growth factor 13 (FGF13), transcript variant 5, mRNA
		NM_001142276	Homo sapiens amyloid beta precursor like protein 2 (APLP2), transcript variant 2, mRNA
		NM_001142277	Homo sapiens amyloid beta precursor like protein 2 (APLP2), transcript variant 3, mRNA
		NM_001142278	Homo sapiens amyloid beta precursor like protein 2 (APLP2), transcript variant 4, mRNA
		NM_001142350	Homo sapiens THO complex 6 (THOC6), transcript variant 2, mRNA
		NM_001142401	Homo sapiens CD164 molecule (CD164), transcript variant 2, mRNA
		NM_001142450	Homo sapiens sphingolipid transporter 1 (putative) (SPNS1), transcript variant 3, mRNA
		NM_001142451	Homo sapiens sphingolipid transporter 1 (putative) (SPNS1), transcript variant 4, mRNA
		NM_001144832	Homo sapiens tetratricopeptide repeat domain 39A (TTC39A), transcript variant 1, mRNA
		NM_001144888	Homo sapiens BAI1 associated protein 2 (BAIAP2), transcript variant 4, mRNA
		NM_001145350	Homo sapiens chromosome 20 open reading frame 173 (C20orf173), transcript variant 1, mRNA
		NM_001145475	Homo sapiens family with sequence similarity 186 member A (FAM186A), mRNA
		NM_001159642	Homo sapiens BCL2 interacting protein like (BNIPL), transcript variant 2, mRNA
		NM_001160037	Homo sapiens Rho related BTB domain containing 2 (RHOBTB2), transcript variant 2, mRNA
		NM_001160213	Homo sapiens polyamine modulated factor 1 binding protein 1 (PMFBP1), transcript variant 2, mRNA
		NM_001160328	Homo sapiens synaptotagmin 3 (SYT3), transcript variant 2, mRNA
		NM_001162499	Homo sapiens cullin associated and neddylation dissociated 2 (putative) (CAND2), transcript variant 1, mRNA
		NM_001163524	Homo sapiens inositol 1,4,5-trisphosphate receptor interacting protein-like 1 (ITPRIPL1), transcript variant 4, mRNA
		NM_001163922	Homo sapiens V-set and immunoglobulin domain containing 10 like (VSIG10L), mRNA
		NM_001164431	Homo sapiens Rho GTPase activating protein 40 (ARHGAP40), mRNA
		NM_001170570	Homo sapiens chromosome X open reading frame 56 (CXorf56), transcript variant 3, mRNA
		NM_001172735	Homo sapiens protein phosphatase 1 regulatory subunit 16B (PPP1R16B), transcript variant 2, mRNA
		NM_001173982	Homo sapiens carbohydrate sulfotransferase 11 (CHST11), transcript variant 2, mRNA
		NM_001177701	Homo sapiens intraflagellar transport 27 (IFT27), transcript variant 1, mRNA
		NM_001184997	Homo sapiens ring finger protein 32 (RNF32), transcript variant 2, mRNA
		NM_001191054	Homo sapiens anomalous homeobox (ANHX), mRNA
		NM_001193538	Homo sapiens transmembrane protein 126B (TMEM126B), transcript variant 3, mRNA
		NM_001198830	Homo sapiens lipase F, gastric type (LIPF), transcript variant 4, mRNA
		NM_001199981	Homo sapiens NADH:ubiquinone oxidoreductase core subunit S1 (NDUFS1), transcript variant 2, mRNA
		NM_001199982	Homo sapiens NADH:ubiquinone oxidoreductase core subunit S1 (NDUFS1), transcript variant 3, mRNA
		NM_001199983	Homo sapiens NADH:ubiquinone oxidoreductase core subunit S1 (NDUFS1), transcript variant 4, mRNA
		NM_001236	Homo sapiens carbonyl reductase 3 (CBR3), mRNA
		NM_001268285	Homo sapiens leucine rich repeat containing 8 VRAC subunit E (LRRC8E), transcript variant 3, mRNA
		NM_001278094	Homo sapiens GDNF antisense RNA 1 (head to head) (GDNF-AS1), transcript variant 1, mRNA
		NM_001287062	Homo sapiens RAB guanine nucleotide exchange factor 1 (RABGEF1), transcript variant 3, mRNA
		NM_001297555	Homo sapiens mitogen-activated protein kinase kinase 7 (MAP2K7), transcript variant 1, mRNA
		NM_001297556	Homo sapiens mitogen-activated protein kinase kinase 7 (MAP2K7), transcript variant 2, mRNA
		NM_001297662	Homo sapiens tetratricopeptide repeat domain 39A (TTC39A), transcript variant 3, mRNA
		NM_001297663	Homo sapiens tetratricopeptide repeat domain 39A (TTC39A), transcript variant 4, mRNA
		NM_001297664	Homo sapiens tetratricopeptide repeat domain 39A (TTC39A), transcript variant 5, mRNA
		NM_001297665	Homo sapiens tetratricopeptide repeat domain 39A (TTC39A), transcript variant 6, mRNA
		NM_001300788	Homo sapiens family with sequence similarity 120C (FAM120C), transcript variant 3, mRNA
		NM_001300796	Homo sapiens RAN, member RAS oncogene family (RAN), transcript variant 2, mRNA
		NM_001300797	Homo sapiens RAN, member RAS oncogene family (RAN), transcript variant 3, mRNA
		NM_001300813	Homo sapiens SEC24 homolog B, COPII coat complex component (SEC24B), transcript variant 3, mRNA
		NM_001300844	Homo sapiens FOS like 1, AP-1 transcription factor subunit (FOSL1), transcript variant 2, mRNA
		NM_001300850	Homo sapiens ring finger and CCCH-type domains 1 (RC3H1), transcript variant 1, mRNA
		NM_001300851	Homo sapiens ring finger and CCCH-type domains 1 (RC3H1), transcript variant 3, mRNA
		NM_001300852	Homo sapiens ring finger and CCCH-type domains 1 (RC3H1), transcript variant 4, mRNA
		NM_001300855	Homo sapiens FOS like 1, AP-1 transcription factor subunit (FOSL1), transcript variant 3, mRNA
		NM_001300866	Homo sapiens filamin A interacting protein 1 (FILIP1), transcript variant 4, mRNA
		NM_001300867	Homo sapiens MIA family member 3, ER export factor (MIA3), transcript variant 2, mRNA
		NM_001300897	Homo sapiens sodium channel and clathrin linker 1 (SCLT1), transcript variant 2, mRNA
		NM_001300906	Homo sapiens inhibitor of Bruton tyrosine kinase (IBTK), transcript variant 2, mRNA
		NM_001300913	Homo sapiens chromosome 11 open reading frame 24 (C11orf24), transcript variant 2, mRNA
		NM_001300948	Homo sapiens lon peptidase 2, peroxisomal (LONP2), transcript variant 2, mRNA
		NM_001300965	Homo sapiens cysteine and glycine rich protein 2 (CSRP2), transcript variant 2, mRNA
		NM_001300967	Homo sapiens NPC1 like intracellular cholesterol transporter 1 (NPC1L1), transcript variant 3, mRNA
		NM_001300983	Homo sapiens discs large MAGUK scaffold protein 2 (DLG2), transcript variant 6, mRNA
		NM_001301025	Homo sapiens tight junction protein 1 (TJP1), transcript variant 3, mRNA
		NM_001301054	Homo sapiens prenylcysteine oxidase 1 like (PCYOX1L), transcript variant 2, mRNA
		NM_001301055	Homo sapiens prenylcysteine oxidase 1 like (PCYOX1L), transcript variant 2, mRNA
		NM_001301057	Homo sapiens prenylcysteine oxidase 1 like (PCYOX1L), transcript variant 3, mRNA
		NM_001301059	Homo sapiens Meis homeobox 3 (MEIS3), transcript variant 3, mRNA
		NM_001301098	Homo sapiens zinc finger and BTB domain containing 44 (ZBTB44), transcript variant 1, mRNA
		NM_001301099	Homo sapiens zinc finger and BTB domain containing 44 (ZBTB44), transcript variant 2, mRNA
		NM_001301132	Homo sapiens bromo adjacent homology domain containing 1 (BAHD1), transcript variant 2, mRNA
		NM_001301139	Homo sapiens sarcoglycan epsilon (SGCE), transcript variant 4, mRNA
		NM_001301168	Homo sapiens Src homology 2 domain containing F (SHF), transcript variant 1, mRNA
		NM_001301169	Homo sapiens Src homology 2 domain containing F (SHF), transcript variant 3, mRNA
		NM_001301170	Homo sapiens Src homology 2 domain containing F (SHF), transcript variant 4, mRNA
		NM_001301171	Homo sapiens Src homology 2 domain containing F (SHF), transcript variant 5, mRNA
		NM_001301202	Homo sapiens RAS protein activator like 1 (RASAL1), transcript variant 4, mRNA
		NM_001301251	Homo sapiens acyl-CoA binding domain containing 5 (ACBD5), transcript variant 3, mRNA
		NM_001301252	Homo sapiens acyl-CoA binding domain containing 5 (ACBD5), transcript variant 7, mRNA
		NM_001301253	Homo sapiens acyl-CoA binding domain containing 5 (ACBD5), transcript variant 5, mRNA
		NM_001301254	Homo sapiens acyl-CoA binding domain containing 5 (ACBD5), transcript variant 6, mRNA
		NM_001301272	Homo sapiens metallothionein 1F (MT1F), transcript variant 2, mRNA
		NM_001301317	Homo sapiens tuftelin 1 (TUFT1), transcript variant 3, mRNA
		NM_001321	Homo sapiens cysteine and glycine rich protein 2 (CSRP2), transcript variant 1, mRNA
		NM_001452	Homo sapiens forkhead box F2 (FOXF2), mRNA
		NM_001466	Homo sapiens frizzled class receptor 2 (FZD2), mRNA
		NM_001513	Homo sapiens glutathione S-transferase zeta 1 (GSTZ1), transcript variant 3, mRNA
		NM_002824	Homo sapiens parathymosin (PTMS), transcript variant 2, mRNA
		NM_002926	Homo sapiens regulator of G protein signaling 12 (RGS12), transcript variant 2, mRNA
		NM_003257	Homo sapiens tight junction protein 1 (TJP1), transcript variant 1, mRNA
		NM_003681	Homo sapiens pyridoxal kinase (PDXK), transcript variant 1, mRNA
		NM_003728	Homo sapiens unc-5 netrin receptor C (UNC5C), mRNA
		NM_003775	Homo sapiens sphingosine-1-phosphate receptor 4 (S1PR4), mRNA
		NM_003965	Homo sapiens C-C motif chemokine receptor like 2 (CCRL2), transcript variant 1, mRNA
		NM_003994	Homo sapiens KIT ligand (KITLG), transcript variant a, mRNA
		NM_004000	Homo sapiens chitinase 3 like 2 (CHI3L2), transcript variant 1, mRNA
		NM_004474	Homo sapiens forkhead box D2 (FOXD2), mRNA
		NM_004904	Homo sapiens cAMP responsive element binding protein 5 (CREB5), transcript variant 2, mRNA
		NM_004922	Homo sapiens SEC24 homolog C, COPII coat complex component (SEC24C), transcript variant 1, mRNA
		NM_005157	Homo sapiens ABL proto-oncogene 1, non-receptor tyrosine kinase (ABL1), transcript variant a, mRNA
		NM_005438	Homo sapiens FOS like 1, AP-1 transcription factor subunit (FOSL1), transcript variant 1, mRNA
		NM_005519	Homo sapiens H6 family homeobox 2 (HMX2), mRNA
		NM_005545	Homo sapiens immunoglobulin superfamily containing leucine rich repeat (ISLR), transcript variant 1, mRNA
		NM_005598	Homo sapiens nescient helix-loop-helix 1 (NHLH1), mRNA
		NM_005796	Homo sapiens nuclear transport factor 2 (NUTF2), transcript variant 1, mRNA
		NM_006083	Homo sapiens IK cytokine, down-regulator of HLA II (IK), mRNA
		NM_006122	Homo sapiens mannosidase alpha class 2A member 2 (MAN2A2), transcript variant 1, mRNA
		NM_006323	Homo sapiens SEC24 homolog B, COPII coat complex component (SEC24B), transcript variant 1, mRNA
		NM_006325	Homo sapiens RAN, member RAS oncogene family (RAN), transcript variant 1, mRNA
		NM_006423	Homo sapiens Rab acceptor 1 (RABAC1), mRNA
		NM_006465	Homo sapiens AT-rich interaction domain 3B (ARID3B), transcript variant 2, mRNA
		NM_006468	Homo sapiens RNA polymerase III subunit C (POLR3C), transcript variant 1, mRNA
		NM_006511	Homo sapiens regulator of solute carriers 1 (RSC1A1), mRNA
		NM_006552	Homo sapiens secretoglobin family 1D member 1 (SCGB1D1), mRNA
		NM_006641	Homo sapiens C-C motif chemokine receptor 9 (CCR9), transcript variant B, mRNA
		NM_006750	Homo sapiens syntrophin beta 2 (SNTB2), mRNA
		NM_006833	Homo sapiens COP9 signalosome subunit 6 (COPS6), mRNA
		NM_006860	Homo sapiens intraflagellar transport 27 (IFT27), transcript variant 2, mRNA
		NM_006998	Homo sapiens secretagogin, EF-hand calcium binding protein (SCGN), mRNA
		NM_007040	Homo sapiens heterogeneous nuclear ribonucleoprotein U like 1 (HNRNPUL1), transcript variant 1, mRNA
		NM_007163	Homo sapiens solute carrier family 14 member 2 (SLC14A2), transcript variant 1, mRNA
		NM_007277	Homo sapiens exocyst complex component 3 (EXOC3), mRNA
		NM_009586	Homo sapiens single-minded family bHLH transcription factor 2 (SIM2), transcript variant SIM2s, mRNA
		NM_012151	Homo sapiens coagulation factor VIII associated 1 (F8A1), mRNA
		NM_012194	Homo sapiens KIAA1549 like (KIAA1549L), mRNA
		NM_012272	Homo sapiens pre-mRNA processing factor 40 homolog B (PRPF40B), transcript variant 2, mRNA
		NM_013940	Homo sapiens olfactory receptor family 10 subfamily H member 1 (OR10H1), mRNA
		NM_014212	Homo sapiens homeobox C11 (HOXC11), mRNA
		NM_014357	Homo sapiens late cornified envelope 2B (LCE2B), mRNA
		NM_014573	Homo sapiens transmembrane protein 97 (TMEM97), mRNA
		NM_014626	Homo sapiens trace amine associated receptor 2 (gene/pseudogene) (TAAR2), transcript variant 2, mRNA
		NM_014828	Homo sapiens TOX high mobility group box family member 4 (TOX4), transcript variant 1, mRNA
		NM_014952	Homo sapiens bromo adjacent homology domain containing 1 (BAHD1), transcript variant 1, mRNA
		NM_014975	Homo sapiens microtubule associated serine/threonine kinase 1 (MAST1), mRNA
		NM_014991	Homo sapiens WD repeat and FYVE domain containing 3 (WDFY3), mRNA
		NM_015075	Homo sapiens IQ motif and Sec7 domain 2 (IQSEC2), transcript variant 2, mRNA
		NM_015178	Homo sapiens Rho related BTB domain containing 2 (RHOBTB2), transcript variant 3, mRNA
		NM_015319	Homo sapiens tensin 2 (TNS2), transcript variant 1, mRNA
		NM_015431	Homo sapiens tripartite motif containing 58 (TRIM58), mRNA
		NM_015444	Homo sapiens transmembrane protein 158 (gene/pseudogene) (TMEM158), mRNA
		NM_015525	Homo sapiens inhibitor of Bruton tyrosine kinase (IBTK), transcript variant 1, mRNA
		NM_015568	Homo sapiens protein phosphatase 1 regulatory subunit 16B (PPP1R16B), transcript variant 1, mRNA
		NM_015656	Homo sapiens kinesin family member 26A (KIF26A), mRNA
		NM_015692	Homo sapiens C3 and PZP like, alpha-2-macroglobulin domain containing 8 (CPAMD8), transcript variant 1, mRNA
		NM_015721	Homo sapiens gem nuclear organelle associated protein 4 (GEMIN4), mRNA
		NM_015868	Homo sapiens killer cell immunoglobulin like receptor, two Ig domains and long cytoplasmic tail 3 (KIR2DL3), mRNA
		NM_016309	Homo sapiens leucine carboxyl methyltransferase 1 (LCMT1), transcript variant 1, mRNA
		NM_016337	Homo sapiens Enah/Vasp-like (EVL), transcript variant 1, mRNA
		NM_016535	Homo sapiens zinc finger protein 581 (ZNF581), mRNA
		NM_017448	Homo sapiens lactate dehydrogenase C (LDHC), transcript variant 2, mRNA
		NM_017584	Homo sapiens myo-inositol oxygenase (MIOX), mRNA
		NM_017727	Homo sapiens transmembrane protein 214 (TMEM214), transcript variant 1, mRNA
		NM_017829	Homo sapiens haloacid dehalogenase like hydrolase domain containing 5 (HDHD5), transcript variant 1, mRNA
		NM_017895	Homo sapiens DEAD-box helicase 27 (DDX27), transcript variant 2, mRNA
		NM_018028	Homo sapiens sterile alpha motif domain containing 4B (SAMD4B), transcript variant 1, mRNA
		NM_018088	Homo sapiens family with sequence similarity 90 member A1 (FAM90A1), transcript variant 1, mRNA
		NM_018228	Homo sapiens vertebrae development associated (VRTN), mRNA
		NM_018241	Homo sapiens transmembrane protein 184C (TMEM184C), mRNA
		NM_018271	Homo sapiens threonine synthase like 2 (THNSL2), transcript variant 1, mRNA
		NM_018463	Homo sapiens integrin alpha FG-GAP repeat containing 2 (ITFG2), transcript variant 1, mRNA
		NM_018602	Homo sapiens DnaJ heat shock protein family (Hsp40) member A4 (DNAJA4), transcript variant 1, mRNA
		NM_019106	Homo sapiens septin 3 (SEPT3), transcript variant B, mRNA
		NM_020153	Homo sapiens intraflagellar transport 46 (IFT46), transcript variant 1, mRNA
		NM_020218	Homo sapiens ataxin 7 like 3 (ATXN7L3), transcript variant 1, mRNA
		NM_020404	Homo sapiens CD248 molecule (CD248), mRNA
		NM_020424	Homo sapiens LYR motif containing 1 (LYRM1), transcript variant 1, mRNA
		NM_020440	Homo sapiens prostaglandin F2 receptor inhibitor (PTGFRN), mRNA
		NM_020476	Homo sapiens ankyrin 1 (ANK1), transcript variant 1, mRNA
		NM_020477	Homo sapiens ankyrin 1 (ANK1), transcript variant 2, mRNA
		NM_020715	Homo sapiens pleckstrin homology, MyTH4 and FERM domain containing H1 (PLEKHH1), mRNA
		NM_020811	Homo sapiens carnosine synthase 1 (CARNS1), transcript variant 2, mRNA
		NM_020899	Homo sapiens zinc finger and BTB domain containing 4 (ZBTB4), transcript variant 1, mRNA
		NM_021198	Homo sapiens CTD small phosphatase 1 (CTDSP1), transcript variant 1, mRNA
		NM_021936	Homo sapiens pappalysin 2 (PAPPA2), transcript variant 2, mRNA
		NM_022143	Homo sapiens leucine rich repeat containing 4 (LRRC4), mRNA
		NM_022357	Homo sapiens dipeptidase 3 (DPEP3), transcript variant 1, mRNA
		NM_022774	Homo sapiens exonuclease 5 (EXO5), transcript variant 2, mRNA
		NM_023931	Homo sapiens zinc finger protein 747 (ZNF747), transcript variant 3, mRNA
		NM_024015	Homo sapiens homeobox B4 (HOXB4), mRNA
		NM_024050	Homo sapiens DET1 and DDB1 associated 1 (DDA1), mRNA
		NM_024078	Homo sapiens nucleolar complex associated 4 homolog (NOC4L), mRNA
		NM_024339	Homo sapiens THO complex 6 (THOC6), transcript variant 1, mRNA
		NM_024768	Homo sapiens EF-hand and coiled-coil domain containing 1 (EFCC1), mRNA
		NM_024836	Homo sapiens zinc finger protein 672 (ZNF672), mRNA
		NM_031293	Homo sapiens polyamine modulated factor 1 binding protein 1 (PMFBP1), transcript variant 1, mRNA
		NM_031454	Homo sapiens selenoprotein O (SELENOO), mRNA
		NM_031481	Homo sapiens solute carrier family 25 member 18 (SLC25A18), transcript variant 1, mRNA
		NM_031490	Homo sapiens lon peptidase 2, peroxisomal (LONP2), transcript variant 1, mRNA
		NM_031891	Homo sapiens cadherin 20 (CDH20), mRNA
		NM_031895	Homo sapiens calcium voltage-gated channel auxiliary subunit gamma 8 (CACNG8), mRNA
		NM_032038	Homo sapiens sphingolipid transporter 1 (putative) (SPNS1), transcript variant 1, mRNA
		NM_032130	Homo sapiens family with sequence similarity 186 member B (FAM186B), transcript variant 1, mRNA
		NM_032171	Homo sapiens centrosomal protein 78 (CEP78), transcript variant 2, mRNA
		NM_032342	Homo sapiens transmembrane protein 246 (TMEM246), transcript variant 1, mRNA
		NM_032425	Homo sapiens HHIP like 1 (HHIPL1), transcript variant 2, mRNA
		NM_032504	Homo sapiens unc-80 homolog, NALCN channel complex subunit (UNC80), transcript variant 1, mRNA
		NM_032559	Homo sapiens kinesin family member 2B (KIF2B), mRNA
		NM_032594	Homo sapiens INSM transcriptional repressor 2 (INSM2), mRNA
		NM_032704	Homo sapiens tubulin alpha 1c (TUBA1C), transcript variant 5, mRNA
		NM_032815	Homo sapiens nuclear factor of activated T-cells 2 interacting protein (NFATC2IP), mRNA
		NM_033057	Homo sapiens olfactory receptor family 2 subfamily B member 2 (OR2B2), mRNA
		NM_033067	Homo sapiens DMRT like family B with proline rich C-terminal 1 (DMRTB1), mRNA
		NM_053006	Homo sapiens testis specific serine kinase 2 (TSSK2), mRNA
		NM_054028	Homo sapiens solute carrier family 35 member G5 (SLC35G5), mRNA
		NM_058201	Homo sapiens sperm associated antigen 11B (SPAG11B), transcript variant D, mRNA
		NM_058206	Homo sapiens sperm associated antigen 11B (SPAG11B), transcript variant B, mRNA
		NM_058207	Homo sapiens sperm associated antigen 11B (SPAG11B), transcript variant E, mRNA
		NM_080607	Homo sapiens V-set and transmembrane domain containing 2 like (VSTM2L), mRNA
		NM_080670	Homo sapiens solute carrier family 35 member A4 (SLC35A4), mRNA
		NM_080687	Homo sapiens UPF3A, regulator of nonsense mediated mRNA decay (UPF3A), transcript variant 2, mRNA
		NM_133447	Homo sapiens ArfGAP with GTPase domain, ankyrin repeat and PH domain 11 (AGAP11), mRNA
		NM_138284	Homo sapiens interleukin 17D (IL17D), mRNA
		NM_138300	Homo sapiens pygopus family PHD finger 2 (PYGO2), mRNA
		NM_138431	Homo sapiens major facilitator superfamily domain containing 3 (MFSD3), transcript variant 1, mRNA
		NM_138620	Homo sapiens DEAD-box helicase 31 (DDX31), transcript variant 2, mRNA
		NM_138820	Homo sapiens HIG1 hypoxia inducible domain family member 2A (HIGD2A), mRNA
		NM_139178	Homo sapiens alkB homolog 3, alpha-ketoglutaratedependent dioxygenase (ALKBH3), mRNA
		NM_139235	Homo sapiens nucleolar protein 6 (NOL6), transcript variant gamma, mRNA
		NM_144682	Homo sapiens schlafen family member 13 (SLFN13), mRNA
		NM_144723	Homo sapiens zinc finger matrin-type 2 (ZMAT2), mRNA
		NM_144732	Homo sapiens heterogeneous nuclear ribonucleoprotein U like 1 (HNRNPUL1), transcript variant 4, mRNA
		NM_144965	Homo sapiens tetratricopeptide repeat domain 16 (TTC16), transcript variant 1, mRNA
		NM_145049	Homo sapiens ubiquitin like domain containing CTD phosphatase 1 (UBLCP1), mRNA
		NM_145053	Homo sapiens ubiquilin like (UBQLNL), mRNA
		NM_145185	Homo sapiens mitogen-activated protein kinase kinase 7 (MAP2K7), transcript variant 3, mRNA
		NM_145698	Homo sapiens acyl-CoA binding domain containing 5 (ACBD5), transcript variant 1, mRNA
		NM_145733	Homo sapiens septin 3 (SEPT3), transcript variant A, mRNA
		NM_145870	Homo sapiens glutathione S-transferase zeta 1 (GSTZ1), transcript variant 1, mRNA
		NM_152375	Homo sapiens kelch domain containing 7A (KLHDC7A), mRNA
		NM_152400	Homo sapiens family with sequence similarity 241 member A (FAM241A), mRNA
		NM_152470	Homo sapiens ring finger protein 165 (RNF165), transcript variant 1, mRNA
		NM_152601	Homo sapiens zinc finger protein 709 (ZNF709), mRNA
		NM_153216	Homo sapiens POU domain class 5, transcription factor 2 (POU5F2), mRNA
		NM_153229	Homo sapiens transmembrane protein 92 (TMEM92), transcript variant 1, mRNA
		NM_172071	Homo sapiens ring finger and CCCH-type domains 1 (RC3H1), transcript variant 2, mRNA
		NM_172369	Homo sapiens complement C1q C chain (C1QC), transcript variant 2, mRNA
		NM_173080	Homo sapiens small proline rich protein 4 (SPRR4), mRNA
		NM_173470	Homo sapiens membrane magnesium transporter 1 (MMGT1), transcript variant 1, mRNA
		NM_173542	Homo sapiens phospholipase B domain containing 2 (PLBD2), transcript variant 1, mRNA
		NM_173568	Homo sapiens uromodulin like 1 (UMODL1), transcript variant 2, mRNA
		NM_174893	Homo sapiens chromosome 17 open reading frame 49 (C17orf49), transcript variant 2, mRNA
		NM_174932	Homo sapiens BPI fold containing family C (BPIFC), mRNA
		NM_175734	Homo sapiens SPEM family member 2 (SPEM2), mRNA
		NM_175887	Homo sapiens proline rich 15 (PRR15), transcript variant 1, mRNA
		NM_175922	Homo sapiens proline rich 18 (PRR18), mRNA
		NM_178173	Homo sapiens coiled-coil domain containing 36 (CCDC36), transcript variant 1, mRNA
		NM_178495	Homo sapiens inositol 1,4,5-trisphosphate receptor interacting protein-like 1 (ITPRIPL1), transcript variant 1, mRNA
		NM_181456	Homo sapiens mitochondrial ribosomal protein L55 (MRPL55), transcript variant 3, mRNA
		NM_181725	Homo sapiens methyltransferase like 2A (METTL2A), mRNA
		NM_181808	Homo sapiens DNA polymerase nu (POLN), mRNA
		NM_182610	Homo sapiens sterile alpha motif domain containing 7 (SAMD7), transcript variant 2, mRNA
		NM_182701	Homo sapiens glutathione peroxidase 6 (GPX6), mRNA
		NM_182898	Homo sapiens cAMP responsive element binding protein 5 (CREB5), transcript variant 1, mRNA
		NM_182899	Homo sapiens cAMP responsive element binding protein 5 (CREB5), transcript variant 3, mRNA
		NM_194280	Homo sapiens transmembrane protein 219 (TMEM219), transcript variant 2, mRNA
		NM_198204	Homo sapiens MLX, MAX dimerization protein (MLX), transcript variant 2, mRNA
		NM_198404	Homo sapiens potassium channel tetramerization domain containing 4 (KCTD4), mRNA
		NM_198455	Homo sapiens SCO-spondin (SSPO), mRNA
		NM_198551	Homo sapiens MIA family member 3, ER export factor (MIA3), transcript variant 1, mRNA
		NM_199437	Homo sapiens PR/SET domain 10 (PRDM10), transcript variant 2, mRNA
		NM_199438	Homo sapiens PR/SET domain 10 (PRDM10), transcript variant 3, mRNA
		NM_199439	Homo sapiens PR/SET domain 10 (PRDM10), transcript variant 4, mRNA
		NM_199461	Homo sapiens nanos C2HC-type zinc finger 1 (NANOS1), mRNA
		NM_207335	Homo sapiens kelch repeat and BTB domain containing 12 (KBTBD12), mRNA
		NM_207410	Homo sapiens GDNF family receptor alpha like (GFRAL), mRNA
		NM_212558	Homo sapiens transmembrane protein 215 (TMEM215), mRNA
		NR_002211	Homo sapiens Meis homeobox 3 pseudogene 1 (MEIS3P1), non-coding RNA
		NR_002780	Homo sapiens HIG1 hypoxia inducible domain family member 2B (HIGD2B), non-coding RNA
		NR_002826	Homo sapiens NOC2 like nucleolar associated transcriptional repressor pseudogene 2 (NOC2LP2), non-coding RNA
		NR_003014	Homo sapiens small nucleolar RNA, H/ACA box 47 (SNORA47), small nucleolar RNA
		NR_003087	Homo sapiens ATP binding cassette subfamily C member 13 (pseudogene) (ABCC13), transcript variant A, non-coding RNA
		NR_003088	Homo sapiens ATP binding cassette subfamily C member 13 (pseudogene) (ABCC13), transcript variant D, non-coding RNA
		NR_003287	Homo sapiens RNA, 28S ribosomal N5 (RNA28SN5), ribosomal RNA
		NR_003554	Homo sapiens ubiquitin specific peptidase 32 pseudogene 2 (USP32P2), non-coding RNA
		NR_004422	Homo sapiens human papillomavirus (type 18) E5 central sequence-like 1 (HPVC1), long non-coding RNA
		NR_015421	Homo sapiens family with sequence similarity 115, member C pseudogene (LOC154761), non-coding RNA
		NR_024005	Homo sapiens DEAD/H-box helicase 11 like 2 (DDX11L2), transcript variant 2, non-coding RNA
		NR_024008	Homo sapiens WWC2 antisense RNA 2 (WWC2-AS2), long non-coding RNA
		NR_024043	Homo sapiens galectin 9 (LGALS9), transcript variant 3, non-coding RNA
		NR_024150	Homo sapiens acyl-CoA binding domain containing 5 (ACBD5), transcript variant 3, non-coding RNA
		NR_024174	Homo sapiens MAP kinase interacting serine/threonine kinase 1 (MKNK1), transcript variant 4, non-coding RNA
		NR_024368	Homo sapiens long intergenic non-protein coding RNA 1000 (LINC01000), long non-coding RNA
		NR_024396	Homo sapiens long intergenic non-protein coding RNA 638 (LINC00638), long non-coding RNA
		NR_024451	Homo sapiens JHDM1D antisense RNA 1 (head to head) (JHDM1D-AS1), long non-coding RNA
		NR_024456	Homo sapiens uncharacterized LOC100190986 (LOC100190986), long non-coding RNA
		NR_024533	Homo sapiens ALG3, alpha-1,3- mannosyltransferase (ALG3), transcript variant 5, non-coding RNA
		NR_024534	Homo sapiens ALG3, alpha-1,3- mannosyltransferase (ALG3), transcript variant 2, non-coding RNA
		NR_026644	Homo sapiens UBA domain containing 2 (UBAC2), transcript variant 3, non-coding RNA
		NR_026692	Homo sapiens CD209 molecule (CD209), transcript variant 2, non-coding RNA
		NR_026904	Homo sapiens poly(A) binding protein cytoplasmic 1 pseudogene 2 (PABPC1P2), non-coding RNA
		NR_026913	Homo sapiens uncharacterized LOC100133669 (LOC100133669), long non-coding RNA
		NR_026933	Homo sapiens chromosome 20 open reading frame 173 (C20orf173), transcript variant 2, non-coding RNA
		NR_026960	Homo sapiens long intergenic non-protein coding RNA 319 (LINC00319), long non-coding RNA
		NR_027264	Homo sapiens golgi glycoprotein 1 (GLG1), transcript variant 4, non-coding RNA
		NR_027265	Homo sapiens golgi glycoprotein 1 (GLG1), transcript variant 5, non-coding RNA
		NR_027321	Homo sapiens long intergenic non-protein coding RNA 964 (LINC00964), long non-coding RNA
		NR_027415	Homo sapiens NIMA related kinase 3 (NEK3), transcript variant 4, non-coding RNA
		NR_027761	Homo sapiens A20-binding inhibitor of NF-kappaB activation 2 pseudogene (LOC100132831), non-coding RNA
		NR_027765	Homo sapiens SET binding factor 1 pseudogene 1 (SBF1P1), non-coding RNA
		NR_030770	Homo sapiens CCM2 scaffolding protein (CCM2), transcript variant 5, non-coding RNA
		NR_033191	Homo sapiens protein phosphatase 2 regulatory subunit Bdelta (PPP2R2D), transcript variant 2, non-coding RNA
		NR_033792	Homo sapiens TATA-box binding protein associated factor 6 (TAF6), transcript variant 6, non-coding RNA
		NR_033949	Homo sapiens purinergic receptor P2X 7 (P2RX7), transcript variant 3, non-coding RNA
		NR_033951	Homo sapiens purinergic receptor P2X 7 (P2RX7), transcript variant 5, non-coding RNA
		NR_033952	Homo sapiens purinergic receptor P2X 7 (P2RX7), transcript variant 6, non-coding RNA
		NR_033954	Homo sapiens purinergic receptor P2X 7 (P2RX7), transcript variant 8, non-coding RNA
		NR_034009	Homo sapiens serine and arginine rich splicing factor 6 (SRSF6), transcript variant 2, non-coding RNA
		NR_034014	Homo sapiens long intergenic non-protein coding RNA 1135 (LINC01135), transcript variant 1, long non-coding RNA
		NR_034015	Homo sapiens long intergenic non-protein coding RNA 1135 (LINC01135), transcript variant 2, long non-coding RNA
		NR_034164	Homo sapiens exonuclease 3'-5' domain containing 2 (EXD2), transcript variant 6, non-coding RNA
		NR_034165	Homo sapiens exonuclease 3'-5' domain containing 2 (EXD2), transcript variant 7, non-coding RNA
		NR_036557	Homo sapiens alpha-1,3-mannosyl-glycoprotein 4-beta-N-acetylglucosaminyltransferase-like protein LOC641515 homolog (LOC100506747), non-coding RNA
		NR_037573	Homo sapiens dynactin subunit 5 (DCTN5), transcript variant 3, non-coding RNA
		NR_037668	Homo sapiens sodium channel epithelial 1 delta subunit (SCNN1D), transcript variant 2, non-coding RNA
		NR_037713	Homo sapiens ring finger and FYVE like domain containing E3 ubiquitin protein ligase (RFFL), transcript variant 1, non-coding RNA
		NR_037934	Homo sapiens SEPSECS antisense RNA 1 (head to head) (SEPSECS-AS1), long non-coding RNA
		NR_038257	Homo sapiens transient receptor potential cation channel subfamily M member 2 (TRPM2), transcript variant 2, non-coding RNA
		NR_038379	Homo sapiens leucine carboxyl methyltransferase 1 pseudogene (LOC554206), non-coding RNA
		NR_038958	Homo sapiens uncharacterized LOC100507412 (LOC100507412), long non-coding RNA
		NR_040245	Homo sapiens long intergenic non-protein coding RNA 941 (LINC00941), long non-coding RNA
		NR_045006	Homo sapiens non-protein coding RNA, repressor of NFAT (NRON), long non-coding RNA
		NR_045044	Homo sapiens zinc finger C4H2-type containing (ZC4H2), transcript variant 5, non-coding RNA
		NR_045117	Homo sapiens DEAD/H-box helicase 11 like 10 (DDX11L10), non-coding RNA
		NR_045574	Homo sapiens inositol-3-phosphate synthase 1 (ISYNA1), transcript variant 6, non-coding RNA
		NR_045597	Homo sapiens phosphodiesterase 10A (PDE10A), transcript variant 2, non-coding RNA
		NR_045789	Homo sapiens NOP2/Sun RNA methyltransferase family member 4 (NSUN4), transcript variant 4, non-coding RNA
		NR_046235	Homo sapiens RNA, 45S pre-ribosomal N5 (RNA45SN5), ribosomal RNA
		NR_046285	Homo sapiens uncharacterized LOC100130744 (LOC100130744), long non-coding RNA
		NR_046317	Homo sapiens cholinergic receptor nicotinic alpha 4 subunit (CHRNA4), transcript variant 3, non-coding RNA
		NR_046331	Homo sapiens BR serine/threonine kinase 2 (BRSK2), transcript variant 5, non-coding RNA
		NR_046367	Homo sapiens EGF like domain multiple 7 (EGFL7), transcript variant 5, non-coding RNA
		NR_046443	Homo sapiens centrosomal protein 41 (CEP41), transcript variant 5, non-coding RNA
		NR_046711	Homo sapiens POU6F2 antisense RNA 1 (POU6F2-AS1), long non-coding RNA
		NR_049766	Homo sapiens solute carrier family 25 member 25 (SLC25A25), transcript variant 4, non-coding RNA
		NR_049769	Homo sapiens C1q and TNF related 1 (C1QTNF1), transcript variant 5, non-coding RNA
		NR_051985	Homo sapiens DEAD/H-box helicase 11 like 9 (DDX11L9), transcript variant 2, non-coding RNA
		NR_052024	Homo sapiens eukaryotic translation initiation factor 6 (EIF6), transcript variant 9, non-coding RNA
		NR_073130	Homo sapiens cadherin 19 (CDH19), transcript variant 3, non-coding RNA
		NR_073375	Homo sapiens minichromosome maintenance complex component 2 (MCM2), transcript variant 2, non-coding RNA
		NR_073520	Homo sapiens thymidine kinase 2, mitochondrial (TK2), transcript variant 7, non-coding RNA
		NR_073526	Homo sapiens protein phosphatase 2 regulatory subunit Bbeta (PPP2R2B), transcript variant 11, non-coding RNA
		NR_073527	Homo sapiens protein phosphatase 2 regulatory subunit Bbeta (PPP2R2B), transcript variant 12, non-coding RNA
		NR_102367	Homo sapiens transmembrane 7 superfamily member 2 (TM7SF2), transcript variant 3, non-coding RNA
		NR_102435	Homo sapiens zinc finger protein 317 (ZNF317), transcript variant 3, non-coding RNA
		NR_103441	Homo sapiens GDNF antisense RNA 1 (head to head) (GDNF-AS1), transcript variant 1, long non-coding RNA
		NR_103442	Homo sapiens GDNF antisense RNA 1 (head to head) (GDNF-AS1), transcript variant GDNFOS, non-coding RNA
		NR_103740	Homo sapiens ATP binding cassette subfamily A member 12 (ABCA12), transcript variant 3, non-coding RNA
		NR_103997	Homo sapiens serine/threonine kinase like domain containing 1 (STKLD1), transcript variant 2, non-coding RNA
		NR_103999	Homo sapiens paired box 5 (PAX5), transcript variant 12, non-coding RNA
		NR_104028	Homo sapiens SORCS3 antisense RNA 1 (SORCS3-AS1), long non-coding RNA
		NR_104121	Homo sapiens transmembrane protein 185A (TMEM185A), transcript variant 4, non-coding RNA
		NR_104462	Homo sapiens centromere protein W (CENPW), transcript variant 4, non-coding RNA
		NR_104654	Homo sapiens uncharacterized LOC257396 (LOC257396), transcript variant 2, long non-coding RNA
		NR_108106	Homo sapiens long intergenic non-protein coding RNA 1135 (LINC01135), transcript variant 3, long non-coding RNA
		NR_109763	Homo sapiens polyamine oxidase (PAOX), transcript variant 6, non-coding RNA
		NR_110231	Homo sapiens thyroid hormone receptor interactor 10 (TRIP10), transcript variant 4, non-coding RNA
		NR_110479	Homo sapiens MIRLET7B host gene (MIRLET7BHG), transcript variant 2, long non-coding RNA
		NR_110697	Homo sapiens semaphorin 3B (SEMA3B), transcript variant 7, non-coding RNA
		NR_111917	Homo sapiens zonadhesin (gene/pseudogene) (ZAN), transcript variant 2, non-coding RNA
		NR_111987	Homo sapiens nephrocystin 4 (NPHP4), transcript variant 4, non-coding RNA
		NR_121662	Homo sapiens zinc finger and BTB domain containing 20 (ZBTB20), transcript variant 8, non-coding RNA
		NR_125372	Homo sapiens bromo adjacent homology domain containing 1 (BAHD1), transcript variant 3, non-coding RNA
		NR_125420	Homo sapiens uncharacterized LOC101927588 (LOC101927588), long non-coding RNA
		NR_125431	Homo sapiens uncharacterized LOC101929128 (LOC101929128), long non-coding RNA
val-miR1052	740	NM_000096	Homo sapiens ceruloplasmin (CP), transcript variant 1, mRNA
		NM_000145	Homo sapiens follicle stimulating hormone receptor (FSHR), transcript variant 1, mRNA
		NM_000195	Homo sapiens HPS1, biogenesis of lysosomal organelles complex 3 subunit 1 (HPS1), transcript variant 1, mRNA
		NM_000262	Homo sapiens alpha-N-acetylgalactosaminidase (NAGA), mRNA
		NM_000276	Homo sapiens OCRL, inositol polyphosphate-5-phosphatase (OCRL), transcript variant a, mRNA
		NM_000338	Homo sapiens solute carrier family 12 member 1 (SLC12A1), transcript variant 1, mRNA
		NM_000343	Homo sapiens solute carrier family 5 member 1 (SLC5A1), transcript variant 1, mRNA
		NM_000367	Homo sapiens thiopurine S-methyltransferase (TPMT), transcript variant 1, mRNA
		NM_000393	Homo sapiens collagen type V alpha 2 chain (COL5A2), mRNA
		NM_000441	Homo sapiens solute carrier family 26 member 4 (SLC26A4), mRNA
		NM_000481	Homo sapiens aminomethyltransferase (AMT), transcript variant 1, mRNA
		NM_000502	Homo sapiens eosinophil peroxidase (EPX), mRNA
		NM_000522	Homo sapiens homeobox A13 (HOXA13), mRNA
		NM_000613	Homo sapiens hemopexin (HPX), mRNA
		NM_000680	Homo sapiens adrenoceptor alpha 1A (ADRA1A), transcript variant 1, mRNA
		NM_000718	Homo sapiens calcium voltage-gated channel subunit alpha1 B (CACNA1B), transcript variant 1, mRNA
		NM_000723	Homo sapiens calcium voltage-gated channel auxiliary subunit beta 1 (CACNB1), transcript variant 1, mRNA
		NM_000794	Homo sapiens dopamine receptor D1 (DRD1), mRNA
		NM_000938	Homo sapiens RNA polymerase II subunit B (POLR2B), transcript variant 1, mRNA
		NM_001001323	Homo sapiens ATPase plasma membrane Ca2+ transporting 1 (ATP2B1), transcript variant 1, mRNA
		NM_001001701	Homo sapiens chromosome 4 open reading frame 3 (C4orf3), transcript variant 2, mRNA
		NM_001004419	Homo sapiens C-type lectin domain family 2 member D (CLEC2D), transcript variant 2, mRNA
		NM_001005474	Homo sapiens NFKB inhibitor zeta (NFKBIZ), transcript variant 2, mRNA
		NM_001005505	Homo sapiens calcium voltage-gated channel auxiliary subunit alpha2delta 2 (CACNA2D2), transcript variant 1, mRNA
		NM_001007239	Homo sapiens methyltransferase like 13 (METTL13), transcript variant 3, mRNA
		NM_001007278	Homo sapiens tripartite motif containing 13 (TRIM13), transcript variant 4, mRNA
		NM_001008392	Homo sapiens CTD small phosphatase like (CTDSPL), transcript variant 1, mRNA
		NM_001008495	Homo sapiens transmembrane protein 64 (TMEM64), transcript variant 1, mRNA
		NM_001008895	Homo sapiens cullin 4A (CUL4A), transcript variant 1, mRNA
		NM_001010903	Homo sapiens chromosome 6 open reading frame 222 (C6orf222), mRNA
		NM_001012270	Homo sapiens baculoviral IAP repeat containing 5 (BIRC5), transcript variant 2, mRNA
		NM_001012271	Homo sapiens baculoviral IAP repeat containing 5 (BIRC5), transcript variant 3, mRNA
		NM_001013635	Homo sapiens coiled-coil domain containing 184 (CCDC184), mRNA
		NM_001013703	Homo sapiens eukaryotic translation initiation factor 2 alpha kinase 4 (EIF2AK4), mRNA
		NM_001013746	Homo sapiens zinc finger protein 107 (ZNF107), transcript variant 2, mRNA
		NM_001014796	Homo sapiens discoidin domain receptor tyrosine kinase 2 (DDR2), transcript variant 1, mRNA
		NM_001018113	Homo sapiens Fanconi anemia complementation group B (FANCB), transcript variant 1, mRNA
		NM_001018115	Homo sapiens Fanconi anemia complementation group D2 (FANCD2), transcript variant 2, mRNA
		NM_001024401	Homo sapiens SH3 domain binding kinase 1 (SBK1), mRNA
		NM_001024858	Homo sapiens spectrin beta, erythrocytic (SPTB), transcript variant 1, mRNA
		NM_001029955	Homo sapiens DDB1 and CUL4 associated factor 4 like 1 (DCAF4L1), mRNA
		NM_001029976	Homo sapiens zinc finger protein 16 (ZNF16), transcript variant 2, mRNA
		NM_001031695	Homo sapiens RNA binding protein, fox-1 homolog 2 (RBFOX2), transcript variant 1, mRNA
		NM_001031710	Homo sapiens kelch like family member 7 (KLHL7), transcript variant 1, mRNA
		NM_001031749	Homo sapiens LY6/PLAUR domain containing 5 (LYPD5), transcript variant A, mRNA
		NM_001037293	Homo sapiens paralemmin 2 (PALM2), transcript variant 2, mRNA
		NM_001039112	Homo sapiens fer-1 like family member 6 (FER1L6), mRNA
		NM_001039397	Homo sapiens TBC1 domain family member 28 (TBC1D28), mRNA
		NM_001039752	Homo sapiens solute carrier family 22 member 10 (SLC22A10), transcript variant 1, mRNA
		NM_001039763	Homo sapiens transmembrane protein 232 (TMEM232), mRNA
		NM_001040110	Homo sapiens nuclear respiratory factor 1 (NRF1), transcript variant 2, mRNA
		NM_001040450	Homo sapiens MINDY lysine 48 deubiquitinase 2 (MINDY2), transcript variant 1, mRNA
		NM_001040453	Homo sapiens MINDY lysine 48 deubiquitinase 2 (MINDY2), transcript variant 2, mRNA
		NM_001040630	Homo sapiens neurocalcin delta (NCALD), transcript variant 7, mRNA
		NM_001042467	Homo sapiens melanophilin (MLPH), transcript variant 2, mRNA
		NM_001042603	Homo sapiens lysine demethylase 5A (KDM5A), mRNA
		NM_001067	Homo sapiens topoisomerase (DNA) II alpha (TOP2A), mRNA
		NM_001077700	Homo sapiens MIER1 transcriptional regulator (MIER1), transcript variant 2, mRNA
		NM_001077701	Homo sapiens MIER1 transcriptional regulator (MIER1), transcript variant 3, mRNA
		NM_001079539	Homo sapiens X-box binding protein 1 (XBP1), transcript variant 2, mRNA
		NM_001079807	Homo sapiens pepsinogen 3, group I (pepsinogen A) (PGA3), mRNA
		NM_001079808	Homo sapiens pepsinogen 4, group I (pepsinogen A) (PGA4), mRNA
		NM_001080114	Homo sapiens LIM domain binding 3 (LDB3), transcript variant 2, mRNA
		NM_001080392	Homo sapiens KIAA1147 (KIAA1147), mRNA
		NM_001080423	Homo sapiens glutamate receptor interacting protein 2 (GRIP2), mRNA
		NM_001080439	Homo sapiens heat shock transcription factor 5 (HSF5), mRNA
		NM_001080477	Homo sapiens teneurin transmembrane protein 3 (TENM3), mRNA
		NM_001080975	Homo sapiens RALBP1 associated Eps domain containing 2 (REPS2), transcript variant 2, mRNA
		NM_001081	Homo sapiens cubilin (CUBN), mRNA
		NM_001082576	Homo sapiens RNA binding protein, fox-1 homolog 2 (RBFOX2), transcript variant 3, mRNA
		NM_001082577	Homo sapiens RNA binding protein, fox-1 homolog 2 (RBFOX2), transcript variant 4, mRNA
		NM_001082578	Homo sapiens RNA binding protein, fox-1 homolog 2 (RBFOX2), transcript variant 5, mRNA
		NM_001082579	Homo sapiens RNA binding protein, fox-1 homolog 2 (RBFOX2), transcript variant 6, mRNA
		NM_001098531	Homo sapiens Rap guanine nucleotide exchange factor 3 (RAPGEF3), transcript variant 1, mRNA
		NM_001098532	Homo sapiens Rap guanine nucleotide exchange factor 3 (RAPGEF3), transcript variant 3, mRNA
		NM_001098790	Homo sapiens MID1 interacting protein 1 (MID1IP1), transcript variant 2, mRNA
		NM_001098791	Homo sapiens MID1 interacting protein 1 (MID1IP1), transcript variant 3, mRNA
		NM_001098844	Homo sapiens transmembrane protein 236 (TMEM236), mRNA
		NM_001099686	Homo sapiens nuclear RNA export factor 2B (NXF2B), mRNA
		NM_001100592	Homo sapiens ATPase H+ transporting V0 subunit e2 (ATP6V0E2), transcript variant 2, mRNA
		NM_001100818	Homo sapiens phosphotyrosine interaction domain containing 1 (PID1), transcript variant 2, mRNA
		NM_001101376	Homo sapiens family with sequence similarity 183 member A (FAM183A), mRNA
		NM_001105	Homo sapiens activin A receptor type 1 (ACVR1), transcript variant 1, mRNA
		NM_001105669	Homo sapiens tetratricopeptide repeat domain 24 (TTC24), mRNA
		NM_001109689	Homo sapiens zinc finger protein 250 (ZNF250), transcript variant 2, mRNA
		NM_001109763	Homo sapiens GSG1 like (GSG1L), transcript variant 1, mRNA
		NM_001110354	Homo sapiens zona pellucida glycoprotein 3 (ZP3), transcript variant 1, mRNA
		NM_001111031	Homo sapiens activin A receptor type 1C (ACVR1C), transcript variant 2, mRNA
		NM_001111032	Homo sapiens activin A receptor type 1C (ACVR1C), transcript variant 3, mRNA
		NM_001111033	Homo sapiens activin A receptor type 1C (ACVR1C), transcript variant 4, mRNA
		NM_001111067	Homo sapiens activin A receptor type 1 (ACVR1), transcript variant 2, mRNA
		NM_001114172	Homo sapiens phosphoinositide-3-kinase regulatory subunit 3 (PIK3R3), transcript variant 2, mRNA
		NM_001122838	Homo sapiens N-acyl phosphatidylethanolamine phospholipase D (NAPEPLD), transcript variant 1, mRNA
		NM_001123329	Homo sapiens zinc finger and BTB domain containing 1 (ZBTB1), transcript variant 1, mRNA
		NM_001127321	Homo sapiens chromobox 5 (CBX5), transcript variant 2, mRNA
		NM_001127322	Homo sapiens chromobox 5 (CBX5), transcript variant 1, mRNA
		NM_001127366	Homo sapiens paired box 3 (PAX3), transcript variant PAX3I, mRNA
		NM_001128160	Homo sapiens upstream binding protein 1 (UBP1), transcript variant 2, mRNA
		NM_001128161	Homo sapiens upstream binding protein 1 (LBP-1a) (UBP1), transcript variant 3, mRNA
		NM_001128844	Homo sapiens SWI/SNF related, matrix associated, actin dependent regulator of chromatin, subfamily a, member 4 (SMARCA4), transcript variant 2, mRNA
		NM_001128845	Homo sapiens SWI/SNF related, matrix associated, actin dependent regulator of chromatin, subfamily a, member 4 (SMARCA4), transcript variant 4, mRNA
		NM_001128846	Homo sapiens SWI/SNF related, matrix associated, actin dependent regulator of chromatin, subfamily a, member 4 (SMARCA4), transcript variant 5, mRNA
		NM_001128847	Homo sapiens SWI/SNF related, matrix associated, actin dependent regulator of chromatin, subfamily a, member 4 (SMARCA4), transcript variant 6, mRNA
		NM_001128848	Homo sapiens SWI/SNF related, matrix associated, actin dependent regulator of chromatin, subfamily a, member 4 (SMARCA4), transcript variant 7, mRNA
		NM_001128849	Homo sapiens SWI/SNF related, matrix associated, actin dependent regulator of chromatin, subfamily a, member 4 (SMARCA4), transcript variant 1, mRNA
		NM_001130963	Homo sapiens nuclear envelope integral membrane protein 1 (NEMP1), transcript variant 1, mRNA
		NM_001134492	Homo sapiens heparan sulfate 2-O-sulfotransferase 1 (HS2ST1), transcript variant 2, mRNA
		NM_001135703	Homo sapiens LDL receptor related protein 12 (LRP12), transcript variant 2, mRNA
		NM_001136024	Homo sapiens NHS actin remodeling regulator (NHS), transcript variant 2, mRNA
		NM_001136472	Homo sapiens lipopolysaccharide induced TNF factor (LITAF), transcript variant 2, mRNA
		NM_001136473	Homo sapiens lipopolysaccharide induced TNF factor (LITAF), transcript variant 3, mRNA
		NM_001139517	Homo sapiens protein activator of interferon induced protein kinase EIF2AK2 (PRKRA), transcript variant 2, mRNA
		NM_001139518	Homo sapiens protein activator of interferon induced protein kinase EIF2AK2 (PRKRA), transcript variant 3, mRNA
		NM_001142273	Homo sapiens cytoplasmic linker associated protein 1 (CLASP1), transcript variant 2, mRNA
		NM_001142274	Homo sapiens cytoplasmic linker associated protein 1 (CLASP1), transcript variant 3, mRNA
		NM_001142699	Homo sapiens discs large MAGUK scaffold protein 2 (DLG2), transcript variant 1, mRNA
		NM_001142807	Homo sapiens acyl-CoA oxidase like (ACOXL), mRNA
		NM_001144889	Homo sapiens solute carrier family 23 member 3 (SLC23A3), transcript variant 2, mRNA
		NM_001144890	Homo sapiens solute carrier family 23 member 3 (SLC23A3), transcript variant 3, mRNA
		NM_001144981	Homo sapiens coiled-coil domain containing 169 (CCDC169), transcript variant 1, mRNA
		NM_001144982	Homo sapiens coiled-coil domain containing 169 (CCDC169), transcript variant 2, mRNA
		NM_001144983	Homo sapiens coiled-coil domain containing 169 (CCDC169), transcript variant 3, mRNA
		NM_001144984	Homo sapiens coiled-coil domain containing 169 (CCDC169), transcript variant 4, mRNA
		NM_001144985	Homo sapiens coiled-coil domain containing 169 (CCDC169), transcript variant 5, mRNA
		NM_001144986	Homo sapiens coiled-coil domain containing 169 (CCDC169), transcript variant 6, mRNA
		NM_001145024	Homo sapiens placenta expressed transcript 1 (PLET1), mRNA
		NM_001145028	Homo sapiens paralemmin 3 (PALM3), mRNA
		NM_001146	Homo sapiens angiopoietin 1 (ANGPT1), transcript variant 1, mRNA
		NM_001146110	Homo sapiens MIER1 transcriptional regulator (MIER1), transcript variant 10, mRNA
		NM_001146112	Homo sapiens MIER1 transcriptional regulator (MIER1), transcript variant 8, mRNA
		NM_001146156	Homo sapiens glycogen synthase kinase 3 beta (GSK3B), transcript variant 2, mRNA
		NM_001146273	Homo sapiens transmembrane protein 64 (TMEM64), transcript variant 2, mRNA
		NM_001159995	Homo sapiens neuregulin 1 (NRG1), transcript variant HRG-beta1c, mRNA
		NM_001159996	Homo sapiens neuregulin 1 (NRG1), transcript variant ndf43c, mRNA
		NM_001159999	Homo sapiens neuregulin 1 (NRG1), transcript variant HRG-beta1b, mRNA
		NM_001160001	Homo sapiens neuregulin 1 (NRG1), transcript variant HRG-beta1d, mRNA
		NM_001160004	Homo sapiens neuregulin 1 (NRG1), transcript variant ndf43b, mRNA
		NM_001160100	Homo sapiens claudin 10 (CLDN10), transcript variant a_v1, mRNA
		NM_001161661	Homo sapiens WW and C2 domain containing 1 (WWC1), transcript variant 1, mRNA
		NM_001161662	Homo sapiens WW and C2 domain containing 1 (WWC1), transcript variant 2, mRNA
		NM_001162495	Homo sapiens chromosome 21 open reading frame 62 (C21orf62), transcript variant 1, mRNA
		NM_001162496	Homo sapiens chromosome 21 open reading frame 62 (C21orf62), transcript variant 3, mRNA
		NM_001162497	Homo sapiens lysophosphatidic acid receptor 6 (LPAR6), transcript variant 2, mRNA
		NM_001162498	Homo sapiens lysophosphatidic acid receptor 6 (LPAR6), transcript variant 3, mRNA
		NM_001163508	Homo sapiens DDB1 and CUL4 associated factor 4 (DCAF4), transcript variant 4, mRNA
		NM_001163509	Homo sapiens DDB1 and CUL4 associated factor 4 (DCAF4), transcript variant 5, mRNA
		NM_001163629	Homo sapiens maestro heat like repeat family member 9 (MROH9), transcript variant 1, mRNA
		NM_001164326	Homo sapiens bromodomain containing 8 (BRD8), transcript variant 4, mRNA
		NM_001164710	Homo sapiens aminomethyltransferase (AMT), transcript variant 2, mRNA
		NM_001164711	Homo sapiens aminomethyltransferase (AMT), transcript variant 3, mRNA
		NM_001164712	Homo sapiens aminomethyltransferase (AMT), transcript variant 4, mRNA
		NM_001167928	Homo sapiens interleukin 1 receptor accessory protein (IL1RAP), transcript variant 3, mRNA
		NM_001168	Homo sapiens baculoviral IAP repeat containing 5 (BIRC5), transcript variant 1, mRNA
		NM_001170330	Homo sapiens chromosome 4 open reading frame 3 (C4orf3), transcript variant 1, mRNA
		NM_001170331	Homo sapiens LanC like 3 (LANCL3), transcript variant 2, mRNA
		NM_001170535	Homo sapiens ATPase family, AAA domain containing 3A (ATAD3A), transcript variant 2, mRNA
		NM_001170536	Homo sapiens ATPase family, AAA domain containing 3A (ATAD3A), transcript variant 3, mRNA
		NM_001171135	Homo sapiens zinc finger BED-type containing 1 (ZBED1), transcript variant 3, mRNA
		NM_001171136	Homo sapiens zinc finger BED-type containing 1 (ZBED1), transcript variant 1, mRNA
		NM_001171610	Homo sapiens LIM domain binding 3 (LDB3), transcript variant 5, mRNA
		NM_001172435	Homo sapiens RAB3 GTPase activating protein catalytic subunit 1 (RAB3GAP1), transcript variant 1, mRNA
		NM_001172623	Homo sapiens neogenin 1 (NEO1), transcript variant 2, mRNA
		NM_001172624	Homo sapiens neogenin 1 (NEO1), transcript variant 3, mRNA
		NM_001173467	Homo sapiens Sp7 transcription factor (SP7), transcript variant 1, mRNA
		NM_001173513	Homo sapiens thioredoxin reductase 3 (TXNRD3), transcript variant 2, mRNA
		NM_001174051	Homo sapiens calcium voltage-gated channel auxiliary subunit alpha2delta 2 (CACNA2D2), transcript variant 3, mRNA
		NM_001174116	Homo sapiens Dmx like 2 (DMXL2), transcript variant 1, mRNA
		NM_001174117	Homo sapiens Dmx like 2 (DMXL2), transcript variant 3, mRNA
		NM_001177475	Homo sapiens motile sperm domain containing 2 (MOSPD2), transcript variant 2, mRNA
		NM_001177969	Homo sapiens vitrin (VIT), transcript variant 2, mRNA
		NM_001177970	Homo sapiens vitrin (VIT), transcript variant 3, mRNA
		NM_001177971	Homo sapiens vitrin (VIT), transcript variant 4, mRNA
		NM_001178055	Homo sapiens poly(ADP-ribose) polymerase family member 8 (PARP8), transcript variant 1, mRNA
		NM_001178056	Homo sapiens poly(ADP-ribose) polymerase family member 8 (PARP8), transcript variant 3, mRNA
		NM_001184720	Homo sapiens glycogenin 1 (GYG1), transcript variant 2, mRNA
		NM_001184721	Homo sapiens glycogenin 1 (GYG1), transcript variant 3, mRNA
		NM_001184832	Homo sapiens solute carrier family 12 member 1 (SLC12A1), transcript variant 2, mRNA
		NM_001186	Homo sapiens BTB domain and CNC homolog 1 (BACH1), transcript variant 2, mRNA
		NM_001190892	Homo sapiens prodynorphin (PDYN), transcript variant 3, mRNA
		NM_001190898	Homo sapiens prodynorphin (PDYN), transcript variant 2, mRNA
		NM_001190899	Homo sapiens prodynorphin (PDYN), transcript variant 4, mRNA
		NM_001190900	Homo sapiens prodynorphin (PDYN), transcript variant 5, mRNA
		NM_001191056	Homo sapiens phosphodiesterase 1C (PDE1C), transcript variant 1, mRNA
		NM_001191057	Homo sapiens phosphodiesterase 1C (PDE1C), transcript variant 2, mRNA
		NM_001191058	Homo sapiens phosphodiesterase 1C (PDE1C), transcript variant 3, mRNA
		NM_001191059	Homo sapiens phosphodiesterase 1C (PDE1C), transcript variant 5, mRNA
		NM_001193416	Homo sapiens DEAD-box helicase 3, X-linked (DDX3X), transcript variant 2, mRNA
		NM_001193417	Homo sapiens DEAD-box helicase 3, X-linked (DDX3X), transcript variant 3, mRNA
		NM_001197317	Homo sapiens C-type lectin domain family 2 member D (CLEC2D), transcript variant 3, mRNA
		NM_001197318	Homo sapiens C-type lectin domain family 2 member D (CLEC2D), transcript variant 4, mRNA
		NM_001197319	Homo sapiens C-type lectin domain family 2 member D (CLEC2D), transcript variant 5, mRNA
		NM_001197327	Homo sapiens heat shock protein family A (Hsp70) member 12B (HSPA12B), transcript variant 2, mRNA
		NM_001198908	Homo sapiens coiled-coil domain containing 169 (CCDC169), transcript variant 7, mRNA
		NM_001198910	Homo sapiens CCDC169-SOHLH2 readthrough (CCDC169-SOHLH2), mRNA
		NM_001199103	Homo sapiens NT5C1B-RDH14 readthrough (NT5C1B-RDH14), transcript variant 1, mRNA
		NM_001199104	Homo sapiens NT5C1B-RDH14 readthrough (NT5C1B-RDH14), transcript variant 2, mRNA
		NM_001199260	Homo sapiens torsin 1A interacting protein 2 (TOR1AIP2), transcript variant 3, mRNA
		NM_001199859	Homo sapiens angiopoietin 1 (ANGPT1), transcript variant 2, mRNA
		NM_001199867	Homo sapiens microtubule affinity regulating kinase 4 (MARK4), transcript variant 1, mRNA
		NM_001202553	Homo sapiens melanoma inhibitory activity (MIA), transcript variant 2, mRNA
		NM_001204856	Homo sapiens sodium channel modifier 1 (SCNM1), transcript variant 2, mRNA
		NM_001206747	Homo sapiens caveolin 2 (CAV2), transcript variant 1, mRNA
		NM_001206748	Homo sapiens caveolin 2 (CAV2), transcript variant 3, mRNA
		NM_001207051	Homo sapiens cytoplasmic linker associated protein 1 (CLASP1), transcript variant 4, mRNA
		NM_001207071	Homo sapiens family with sequence similarity 181 member A (FAM181A), transcript variant 2, mRNA
		NM_001207072	Homo sapiens family with sequence similarity 181 member A (FAM181A), transcript variant 3, mRNA
		NM_001207073	Homo sapiens family with sequence similarity 181 member A (FAM181A), transcript variant 4, mRNA
		NM_001207074	Homo sapiens family with sequence similarity 181 member A (FAM181A), transcript variant 5, mRNA
		NM_001232	Homo sapiens calsequestrin 2 (CASQ2), mRNA
		NM_001233	Homo sapiens caveolin 2 (CAV2), transcript variant 1, mRNA
		NM_001242412	Homo sapiens aryl-hydrocarbon receptor repressor (AHRR), transcript variant 2, mRNA
		NM_001242797	Homo sapiens zinc finger protein 322 (ZNF322), transcript variant 1, mRNA
		NM_001242798	Homo sapiens zinc finger protein 322 (ZNF322), transcript variant 3, mRNA
		NM_001242799	Homo sapiens zinc finger protein 322 (ZNF322), transcript variant 4, mRNA
		NM_001242829	Homo sapiens inositol hexakisphosphate kinase 1 (IP6K1), transcript variant 3, mRNA
		NM_001243812	Homo sapiens calcium voltage-gated channel subunit alpha1 B (CACNA1B), transcript variant 2, mRNA
		NM_001243961	Homo sapiens major histocompatibility complex, class II, DQ beta 1 (HLA-DQB1), transcript variant 2, mRNA
		NM_001244949	Homo sapiens glycerol-3-phosphate acyltransferase, mitochondrial (GPAM), transcript variant 1, mRNA
		NM_001248002	Homo sapiens aryl hydrocarbon receptor nuclear translocator like 2 (ARNTL2), transcript variant 2, mRNA
		NM_001248003	Homo sapiens aryl hydrocarbon receptor nuclear translocator like 2 (ARNTL2), transcript variant 3, mRNA
		NM_001248004	Homo sapiens aryl hydrocarbon receptor nuclear translocator like 2 (ARNTL2), transcript variant 4, mRNA
		NM_001248005	Homo sapiens aryl hydrocarbon receptor nuclear translocator like 2 (ARNTL2), transcript variant 5, mRNA
		NM_001252406	Homo sapiens zinc finger and BTB domain containing 7B (ZBTB7B), transcript variant 3, mRNA
		NM_001256014	Homo sapiens PSMC3 interacting protein (PSMC3IP), transcript variant 3, mRNA
		NM_001256015	Homo sapiens PSMC3 interacting protein (PSMC3IP), transcript variant 4, mRNA
		NM_001256016	Homo sapiens PSMC3 interacting protein (PSMC3IP), transcript variant 5, mRNA
		NM_001256314	Homo sapiens solute carrier family 5 member 1 (SLC5A1), transcript variant 2, mRNA
		NM_001256416	Homo sapiens NBPF member 3 (NBPF3), transcript variant 2, mRNA
		NM_001256455	Homo sapiens zinc finger and BTB domain containing 7B (ZBTB7B), transcript variant 5, mRNA
		NM_001256666	Homo sapiens family with sequence similarity 193 member A (FAM193A), transcript variant 2, mRNA
		NM_001261414	Homo sapiens SRY-box 5 (SOX5), transcript variant 4, mRNA
		NM_001261456	Homo sapiens lymphocyte antigen 9 (LY9), transcript variant 3, mRNA
		NM_001261457	Homo sapiens lymphocyte antigen 9 (LY9), transcript variant 4, mRNA
		NM_001267803	Homo sapiens proteasomal ATPase associated factor 1 (PAAF1), transcript variant 1, mRNA
		NM_001267804	Homo sapiens proteasomal ATPase associated factor 1 (PAAF1), transcript variant 2, mRNA
		NM_001267805	Homo sapiens proteasomal ATPase associated factor 1 (PAAF1), transcript variant 3, mRNA
		NM_001267806	Homo sapiens proteasomal ATPase associated factor 1 (PAAF1), transcript variant 5, mRNA
		NM_001267812	Homo sapiens solute carrier family 12 member 9 (SLC12A9), transcript variant 2, mRNA
		NM_001267843	Homo sapiens clock circadian regulator (CLOCK), transcript variant 1, mRNA
		NM_001270927	Homo sapiens interferon induced protein with tetratricopeptide repeats 1 (IFIT1), transcript variant 2, mRNA
		NM_001270930	Homo sapiens interferon induced protein with tetratricopeptide repeats 1 (IFIT1), transcript variant 5, mRNA
		NM_001271286	Homo sapiens zinc finger protein 512 (ZNF512), transcript variant 2, mRNA
		NM_001271287	Homo sapiens zinc finger protein 512 (ZNF512), transcript variant 3, mRNA
		NM_001271288	Homo sapiens zinc finger protein 512 (ZNF512), transcript variant 4, mRNA
		NM_001271289	Homo sapiens zinc finger protein 512 (ZNF512), transcript variant 6, mRNA
		NM_001271318	Homo sapiens zinc finger protein 512 (ZNF512), transcript variant 5, mRNA
		NM_001271427	Homo sapiens ER membrane protein complex subunit 1 (EMC1), transcript variant 2, mRNA
		NM_001271428	Homo sapiens ER membrane protein complex subunit 1 (EMC1), transcript variant 3, mRNA
		NM_001271429	Homo sapiens ER membrane protein complex subunit 1 (EMC1), transcript variant 4, mRNA
		NM_001271733	Homo sapiens macrophage stimulating 1 like (MST1L), mRNA
		NM_001271749	Homo sapiens complement component 5a receptor 2 (C5AR2), transcript variant 1, mRNA
		NM_001271750	Homo sapiens complement component 5a receptor 2 (C5AR2), transcript variant 3, mRNA
		NM_001272036	Homo sapiens leucine rich repeat containing 14 (LRRC14), transcript variant 1, mRNA
		NM_001278513	Homo sapiens cullin 4A (CUL4A), transcript variant 3, mRNA
		NM_001278514	Homo sapiens cullin 4A (CUL4A), transcript variant 4, mRNA
		NM_001278623	Homo sapiens nuclear transcription factor, X-box binding like 1 (NFXL1), transcript variant 2, mRNA
		NM_001278624	Homo sapiens nuclear transcription factor, X-box binding like 1 (NFXL1), transcript variant 3, mRNA
		NM_001281453	Homo sapiens methyl-CpG binding domain protein 3 (MBD3), transcript variant 1, mRNA
		NM_001281473	Homo sapiens melanophilin (MLPH), transcript variant 3, mRNA
		NM_001281474	Homo sapiens melanophilin (MLPH), transcript variant 4, mRNA
		NM_001282359	Homo sapiens zinc finger protein 107 (ZNF107), transcript variant 3, mRNA
		NM_001282529	Homo sapiens ubiquitin associated protein 2 (UBAP2), transcript variant 4, mRNA
		NM_001282862	Homo sapiens RasGEF domain family member 1A (RASGEF1A), transcript variant 1, mRNA
		NM_001282950	Homo sapiens COP9 signalosome subunit 7B (COPS7B), transcript variant 1, mRNA
		NM_001282951	Homo sapiens COP9 signalosome subunit 7B (COPS7B), transcript variant 4, mRNA
		NM_001282952	Homo sapiens COP9 signalosome subunit 7B (COPS7B), transcript variant 5, mRNA
		NM_001284240	Homo sapiens coiled-coil serine rich protein 2 (CCSER2), transcript variant 1, mRNA
		NM_001284242	Homo sapiens coiled-coil serine rich protein 2 (CCSER2), transcript variant 4, mRNA
		NM_001284243	Homo sapiens coiled-coil serine rich protein 2 (CCSER2), transcript variant 5, mRNA
		NM_001286354	Homo sapiens G protein-coupled receptor class C group 6 member A (GPRC6A), transcript variant 2, mRNA
		NM_001286561	Homo sapiens nuclear mitotic apparatus protein 1 (NUMA1), transcript variant 2, mRNA
		NM_001286715	Homo sapiens ATP/GTP binding protein 1 (AGTPBP1), transcript variant 1, mRNA
		NM_001286717	Homo sapiens ATP/GTP binding protein 1 (AGTPBP1), transcript variant 3, mRNA
		NM_001286790	Homo sapiens CCR4-NOT transcription complex subunit 6 like (CNOT6L), transcript variant 1, mRNA
		NM_001288748	Homo sapiens prolyl 4-hydroxylase subunit alpha 3 (P4HA3), transcript variant 2, mRNA
		NM_001288763	Homo sapiens LY6/PLAUR domain containing 5 (LYPD5), transcript variant C, mRNA
		NM_001288962	Homo sapiens thyroid hormone receptor interactor 10 (TRIP10), transcript variant 1, mRNA
		NM_001288963	Homo sapiens thyroid hormone receptor interactor 10 (TRIP10), transcript variant 3, mRNA
		NM_001288973	Homo sapiens ADAM metallopeptidase domain 12 (ADAM12), transcript variant 3, mRNA
		NM_001289003	Homo sapiens PH domain and leucine rich repeat protein phosphatase 2 (PHLPP2), transcript variant 2, mRNA
		NM_001289026	Homo sapiens leukocyte associated immunoglobulin like receptor 1 (LAIR1), transcript variant f, mRNA
		NM_001289027	Homo sapiens leukocyte associated immunoglobulin like receptor 1 (LAIR1), transcript variant g, mRNA
		NM_001289990	Homo sapiens ATPase H+ transporting V0 subunit e2 (ATP6V0E2), transcript variant 3, mRNA
		NM_001291088	Homo sapiens WD repeat domain 87 (WDR87), transcript variant 1, mRNA
		NM_001291101	Homo sapiens calcium voltage-gated channel auxiliary subunit alpha2delta 2 (CACNA2D2), transcript variant 4, mRNA
		NM_001291815	Homo sapiens hemicentin 2 (HMCN2), mRNA
		NM_001291867	Homo sapiens NHS actin remodeling regulator (NHS), transcript variant 3, mRNA
		NM_001291868	Homo sapiens NHS actin remodeling regulator (NHS), transcript variant 4, mRNA
		NM_001293163	Homo sapiens nuclear respiratory factor 1 (NRF1), transcript variant 3, mRNA
		NM_001293164	Homo sapiens nuclear respiratory factor 1 (NRF1), transcript variant 4, mRNA
		NM_001293312	Homo sapiens aspartyl-tRNA synthetase (DARS), transcript variant 2, mRNA
		NM_001293634	Homo sapiens DEAF1, transcription factor (DEAF1), transcript variant 2, mRNA
		NM_001297655	Homo sapiens kinesin family member 2C (KIF2C), transcript variant 2, mRNA
		NM_001297656	Homo sapiens kinesin family member 2C (KIF2C), transcript variant 3, mRNA
		NM_001297657	Homo sapiens kinesin family member 2C (KIF2C), transcript variant 4, mRNA
		NM_001300821	Homo sapiens eukaryotic translation initiation factor 4B (EIF4B), transcript variant 1, mRNA
		NM_001300837	Homo sapiens Sp7 transcription factor (SP7), transcript variant 3, mRNA
		NM_001300961	Homo sapiens bromodomain containing 8 (BRD8), transcript variant 5, mRNA
		NM_001300962	Homo sapiens bromodomain containing 8 (BRD8), transcript variant 6, mRNA
		NM_001300966	Homo sapiens bromodomain containing 8 (BRD8), transcript variant 7, mRNA
		NM_001300983	Homo sapiens discs large MAGUK scaffold protein 2 (DLG2), transcript variant 6, mRNA
		NM_001300985	Homo sapiens polypyrimidine tract binding protein 2 (PTBP2), transcript variant 1, mRNA
		NM_001300986	Homo sapiens polypyrimidine tract binding protein 2 (PTBP2), transcript variant 2, mRNA
		NM_001300987	Homo sapiens polypyrimidine tract binding protein 2 (PTBP2), transcript variant 3, mRNA
		NM_001300988	Homo sapiens polypyrimidine tract binding protein 2 (PTBP2), transcript variant 4, mRNA
		NM_001300989	Homo sapiens polypyrimidine tract binding protein 2 (PTBP2), transcript variant 5, mRNA
		NM_001300990	Homo sapiens polypyrimidine tract binding protein 2 (PTBP2), transcript variant 7, mRNA
		NM_001301107	Homo sapiens WASH complex subunit 3 (WASHC3), transcript variant 2, mRNA
		NM_001349	Homo sapiens aspartyl-tRNA synthetase (DARS), transcript variant 1, mRNA
		NM_001356	Homo sapiens DEAD-box helicase 3, X-linked (DDX3X), transcript variant 1, mRNA
		NM_001364	Homo sapiens discs large MAGUK scaffold protein 2 (DLG2), transcript variant 2, mRNA
		NM_001395	Homo sapiens dual specificity phosphatase 9 (DUSP9), transcript variant 2, mRNA
		NM_001408	Homo sapiens cadherin EGF LAG seven-pass G-type receptor 2 (CELSR2), mRNA
		NM_001417	Homo sapiens eukaryotic translation initiation factor 4B (EIF4B), transcript variant 2, mRNA
		NM_001512	Homo sapiens glutathione S-transferase alpha 4 (GSTA4), mRNA
		NM_001570	Homo sapiens interleukin 1 receptor associated kinase 2 (IRAK2), mRNA
		NM_001587	Homo sapiens OCRL, inositol polyphosphate-5-phosphatase (OCRL), transcript variant b, mRNA
		NM_001682	Homo sapiens ATPase plasma membrane Ca2+ transporting 1 (ATP2B1), transcript variant 2, mRNA
		NM_001690	Homo sapiens ATPase H+ transporting V1 subunit A (ATP6V1A), mRNA
		NM_002026	Homo sapiens fibronectin 1 (FN1), transcript variant 3, mRNA
		NM_002061	Homo sapiens glutamate-cysteine ligase modifier subunit (GCLM), transcript variant 1, mRNA
		NM_002093	Homo sapiens glycogen synthase kinase 3 beta (GSK3B), transcript variant 1, mRNA
		NM_002123	Homo sapiens major histocompatibility complex, class II, DQ beta 1 (HLA-DQB1), transcript variant 1, mRNA
		NM_002348	Homo sapiens lymphocyte antigen 9 (LY9), transcript variant 1, mRNA
		NM_002417	Homo sapiens marker of proliferation Ki-67 (MKI67), transcript variant 1, mRNA
		NM_002499	Homo sapiens neogenin 1 (NEO1), transcript variant 1, mRNA
		NM_002505	Homo sapiens nuclear transcription factor Y subunit alpha (NFYA), transcript variant 1, mRNA
		NM_002531	Homo sapiens neurotensin receptor 1 (NTSR1), mRNA
		NM_002581	Homo sapiens pappalysin 1 (PAPPA), mRNA
		NM_002589	Homo sapiens protocadherin 7 (PCDH7), transcript variant a, mRNA
		NM_002607	Homo sapiens platelet derived growth factor subunit A (PDGFA), transcript variant 1, mRNA
		NM_002609	Homo sapiens platelet derived growth factor receptor beta (PDGFRB), mRNA
		NM_002630	Homo sapiens progastricsin (PGC), transcript variant 1, mRNA
		NM_002696	Homo sapiens RNA polymerase II subunit G (POLR2G), mRNA
		NM_002944	Homo sapiens ROS proto-oncogene 1, receptor tyrosine kinase (ROS1), mRNA
		NM_003004	Homo sapiens secreted and transmembrane 1 (SECTM1), mRNA
		NM_003072	Homo sapiens SWI/SNF related, matrix associated, actin dependent regulator of chromatin, subfamily a, member 4 (SMARCA4), transcript variant 3, mRNA
		NM_003171	Homo sapiens Suv3 like RNA helicase (SUPV3L1), transcript variant 1, mRNA
		NM_003350	Homo sapiens ubiquitin conjugating enzyme E2 V2 (UBE2V2), mRNA
		NM_003413	Homo sapiens Zic family member 3 (ZIC3), transcript variant 1, mRNA
		NM_003474	Homo sapiens ADAM metallopeptidase domain 12 (ADAM12), transcript variant 1, mRNA
		NM_003589	Homo sapiens cullin 4A (CUL4A), transcript variant 2, mRNA
		NM_003613	Homo sapiens cartilage intermediate layer protein (CILP), mRNA
		NM_003629	Homo sapiens phosphoinositide-3-kinase regulatory subunit 3 (PIK3R3), transcript variant 1, mRNA
		NM_003635	Homo sapiens N-deacetylase and N-sulfotransferase 2 (NDST2), transcript variant 1, mRNA
		NM_003648	Homo sapiens diacylglycerol kinase delta (DGKD), transcript variant 1, mRNA
		NM_003690	Homo sapiens protein activator of interferon induced protein kinase EIF2AK2 (PRKRA), transcript variant 1, mRNA
		NM_003803	Homo sapiens myomesin 1 (MYOM1), transcript variant 1, mRNA
		NM_003811	Homo sapiens TNF superfamily member 9 (TNFSF9), mRNA
		NM_003848	Homo sapiens succinate-CoA ligase GDP-forming beta subunit (SUCLG2), transcript variant 2, mRNA
		NM_004044	Homo sapiens 5-aminoimidazole-4-carboxamide ribonucleotide formyltransferase/IMP cyclohydrolase (ATIC), mRNA
		NM_004111	Homo sapiens flap structure-specific endonuclease 1 (FEN1), mRNA
		NM_004130	Homo sapiens glycogenin 1 (GYG1), transcript variant 1, mRNA
		NM_004162	Homo sapiens RAB5A, member RAS oncogene family (RAB5A), transcript variant 1, mRNA
		NM_004181	Homo sapiens ubiquitin C-terminal hydrolase L1 (UCHL1), mRNA
		NM_004240	Homo sapiens thyroid hormone receptor interactor 10 (TRIP10), transcript variant 2, mRNA
		NM_004391	Homo sapiens cytochrome P450 family 8 subfamily B member 1 (CYP8B1), mRNA
		NM_004642	Homo sapiens cyclin dependent kinase 2 associated protein 1 (CDK2AP1), transcript variant 1, mRNA
		NM_004726	Homo sapiens RALBP1 associated Eps domain containing 2 (REPS2), transcript variant 1, mRNA
		NM_004729	Homo sapiens zinc finger BED-type containing 1 (ZBED1), transcript variant 2, mRNA
		NM_004739	Homo sapiens metastasis associated 1 family member 2 (MTA2), transcript variant 1, mRNA
		NM_004841	Homo sapiens RAS protein activator like 2 (RASAL2), transcript variant 1, mRNA
		NM_004862	Homo sapiens lipopolysaccharide induced TNF factor (LITAF), transcript variant 1, mRNA
		NM_004898	Homo sapiens clock circadian regulator (CLOCK), transcript variant 2, mRNA
		NM_004965	Homo sapiens high mobility group nucleosome binding domain 1 (HMGN1), mRNA
		NM_004972	Homo sapiens Janus kinase 2 (JAK2), transcript variant 1, mRNA
		NM_005011	Homo sapiens nuclear respiratory factor 1 (NRF1), transcript variant 1, mRNA
		NM_005020	Homo sapiens phosphodiesterase 1C (PDE1C), transcript variant 4, mRNA
		NM_005034	Homo sapiens RNA polymerase II subunit K (POLR2K), mRNA
		NM_005044	Homo sapiens protein kinase, X-linked (PRKX), mRNA
		NM_005045	Homo sapiens reelin (RELN), transcript variant 1, mRNA
		NM_005080	Homo sapiens X-box binding protein 1 (XBP1), transcript variant 1, mRNA
		NM_005266	Homo sapiens gap junction protein alpha 5 (GJA5), transcript variant A, mRNA
		NM_005295	Homo sapiens G protein-coupled receptor 22 (GPR22), mRNA
		NM_005544	Homo sapiens insulin receptor substrate 1 (IRS1), mRNA
		NM_005560	Homo sapiens laminin subunit alpha 5 (LAMA5), mRNA
		NM_005650	Homo sapiens transcription factor 20 (TCF20), transcript variant 1, mRNA
		NM_005677	Homo sapiens collagen like tail subunit of asymmetric acetylcholinesterase (COLQ), transcript variant I, mRNA
		NM_005754	Homo sapiens G3BP stress granule assembly factor 1 (G3BP1), transcript variant 1, mRNA
		NM_005767	Homo sapiens lysophosphatidic acid receptor 6 (LPAR6), transcript variant 1, mRNA
		NM_005798	Homo sapiens tripartite motif containing 13 (TRIM13), transcript variant 1, mRNA
		NM_005808	Homo sapiens CTD small phosphatase like (CTDSPL), transcript variant 2, mRNA
		NM_005816	Homo sapiens CD96 molecule (CD96), transcript variant 2, mRNA
		NM_005842	Homo sapiens sprouty RTK signaling antagonist 2 (SPRY2), transcript variant 1, mRNA
		NM_005879	Homo sapiens TRAF interacting protein (TRAIP), mRNA
		NM_005924	Homo sapiens mesenchyme homeobox 2 (MEOX2), mRNA
		NM_005957	Homo sapiens methylenetetrahydrofolate reductase (MTHFR), transcript variant 2, mRNA
		NM_006030	Homo sapiens calcium voltage-gated channel auxiliary subunit alpha2delta 2 (CACNA2D2), transcript variant 2, mRNA
		NM_006031	Homo sapiens pericentrin (PCNT), transcript variant 1, mRNA
		NM_006105	Homo sapiens Rap guanine nucleotide exchange factor 3 (RAPGEF3), transcript variant 2, mRNA
		NM_006182	Homo sapiens discoidin domain receptor tyrosine kinase 2 (DDR2), transcript variant 2, mRNA
		NM_006185	Homo sapiens nuclear mitotic apparatus protein 1 (NUMA1), transcript variant 1, mRNA
		NM_006212	Homo sapiens 6-phosphofructo-2-kinase/fructose-2,6-biphosphatase 2 (PFKFB2), transcript variant 1, mRNA
		NM_006315	Homo sapiens polycomb group ring finger 3 (PCGF3), transcript variant 2, mRNA
		NM_006437	Homo sapiens poly(ADP-ribose) polymerase family member 4 (PARP4), mRNA
		NM_006533	Homo sapiens melanoma inhibitory activity (MIA), transcript variant 1, mRNA
		NM_006696	Homo sapiens bromodomain containing 8 (BRD8), transcript variant 1, mRNA
		NM_006845	Homo sapiens kinesin family member 2C (KIF2C), transcript variant 1, mRNA
		NM_006901	Homo sapiens myosin IXA (MYO9A), mRNA
		NM_006930	Homo sapiens S-phase kinase associated protein 1 (SKP1), transcript variant 1, mRNA
		NM_006958	Homo sapiens zinc finger protein 16 (ZNF16), transcript variant 1, mRNA
		NM_006984	Homo sapiens claudin 10 (CLDN10), transcript variant b, mRNA
		NM_007038	Homo sapiens ADAM metallopeptidase with thrombospondin type 1 motif 5 (ADAMTS5), mRNA
		NM_007050	Homo sapiens protein tyrosine phosphatase, receptor type T (PTPRT), transcript variant 2, mRNA
		NM_007078	Homo sapiens LIM domain binding 3 (LDB3), transcript variant 1, mRNA
		NM_007155	Homo sapiens zona pellucida glycoprotein 3 (ZP3), transcript variant 2, mRNA
		NM_007225	Homo sapiens neurexophilin 3 (NXPH3), mRNA
		NM_007249	Homo sapiens Kruppel like factor 12 (KLF12), mRNA
		NM_012117	Homo sapiens chromobox 5 (CBX5), transcript variant 3, mRNA
		NM_012170	Homo sapiens F-box protein 22 (FBXO22), transcript variant 2, mRNA
		NM_012189	Homo sapiens calcium binding tyrosine phosphorylation regulated (CABYR), transcript variant 1, mRNA
		NM_012194	Homo sapiens KIAA1549 like (KIAA1549L), mRNA
		NM_012230	Homo sapiens POM121 and ZP3 fusion (POMZP3), transcript variant 1, mRNA
		NM_012233	Homo sapiens RAB3 GTPase activating protein catalytic subunit 1 (RAB3GAP1), transcript variant 2, mRNA
		NM_012255	Homo sapiens 5'-3' exoribonuclease 2 (XRN2), transcript variant 2, mRNA
		NM_012262	Homo sapiens heparan sulfate 2-O-sulfotransferase 1 (HS2ST1), transcript variant 1, mRNA
		NM_012334	Homo sapiens myosin X (MYO10), mRNA
		NM_012414	Homo sapiens RAB3 GTPase activating non-catalytic protein subunit 2 (RAB3GAP2), mRNA
		NM_012448	Homo sapiens signal transducer and activator of transcription 5B (STAT5B), mRNA
		NM_013250	Homo sapiens zinc finger protein 215 (ZNF215), mRNA
		NM_013269	Homo sapiens C-type lectin domain family 2 member D (CLEC2D), transcript variant 1, mRNA
		NM_013290	Homo sapiens PSMC3 interacting protein (PSMC3IP), transcript variant 1, mRNA
		NM_013355	Homo sapiens protein kinase N3 (PKN3), transcript variant 1, mRNA
		NM_013437	Homo sapiens LDL receptor related protein 12 (LRP12), transcript variant 1, mRNA
		NM_013956	Homo sapiens neuregulin 1 (NRG1), transcript variant HRG-beta1, mRNA
		NM_013957	Homo sapiens neuregulin 1 (NRG1), transcript variant HRG-beta2, mRNA
		NM_013960	Homo sapiens neuregulin 1 (NRG1), transcript variant ndf43, mRNA
		NM_013964	Homo sapiens neuregulin 1 (NRG1), transcript variant HRG-alpha, mRNA
		NM_014035	Homo sapiens sorting nexin 24 (SNX24), transcript variant 1, mRNA
		NM_014080	Homo sapiens dual oxidase 2 (DUOX2), mRNA
		NM_014220	Homo sapiens transmembrane 4 L six family member 1 (TM4SF1), mRNA
		NM_014224	Homo sapiens pepsinogen 5, group I (pepsinogen A) (PGA5), mRNA
		NM_014309	Homo sapiens RNA binding protein, fox-1 homolog 2 (RBFOX2), transcript variant 2, mRNA
		NM_014310	Homo sapiens RASD family member 2 (RASD2), mRNA
		NM_014313	Homo sapiens transmembrane protein 50A (TMEM50A), mRNA
		NM_014342	Homo sapiens mitochondrial carrier 2 (MTCH2), transcript variant 1, mRNA
		NM_014425	Homo sapiens inversin (INVS), transcript variant 1, mRNA
		NM_014484	Homo sapiens molybdenum cofactor synthesis 3 (MOCS3), mRNA
		NM_014517	Homo sapiens upstream binding protein 1 (UBP1), transcript variant 1, mRNA
		NM_014634	Homo sapiens protein phosphatase, Mg2+/Mn2+ dependent 1F (PPM1F), mRNA
		NM_014648	Homo sapiens DAZ interacting zinc finger protein 3 (DZIP3), mRNA
		NM_014661	Homo sapiens family with sequence similarity 53 member B (FAM53B), mRNA
		NM_014665	Homo sapiens leucine rich repeat containing 14 (LRRC14), transcript variant 2, mRNA
		NM_014717	Homo sapiens zinc finger protein 536 (ZNF536), transcript variant 1, mRNA
		NM_014720	Homo sapiens STE20 like kinase (SLK), transcript variant 1, mRNA
		NM_014951	Homo sapiens zinc finger protein 365 (ZNF365), transcript variant A, mRNA
		NM_014955	Homo sapiens methyltransferase like 13 (METTL13), transcript variant 2, mRNA
		NM_015020	Homo sapiens PH domain and leucine rich repeat protein phosphatase 2 (PHLPP2), transcript variant 1, mRNA
		NM_015047	Homo sapiens ER membrane protein complex subunit 1 (EMC1), transcript variant 1, mRNA
		NM_015138	Homo sapiens RTF1 homolog, Paf1/RNA polymerase II complex component (RTF1), mRNA
		NM_015175	Homo sapiens neurobeachin like 2 (NBEAL2), mRNA
		NM_015188	Homo sapiens TBC1 domain family member 12 (TBC1D12), mRNA
		NM_015238	Homo sapiens WW and C2 domain containing 1 (WWC1), transcript variant 3, mRNA
		NM_015239	Homo sapiens ATP/GTP binding protein 1 (AGTPBP1), transcript variant 2, mRNA
		NM_015254	Homo sapiens kinesin family member 13B (KIF13B), mRNA
		NM_015257	Homo sapiens nuclear envelope integral membrane protein 1 (NEMP1), transcript variant 2, mRNA
		NM_015263	Homo sapiens Dmx like 2 (DMXL2), transcript variant 2, mRNA
		NM_015282	Homo sapiens cytoplasmic linker associated protein 1 (CLASP1), transcript variant 1, mRNA
		NM_015315	Homo sapiens La ribonucleoprotein domain family member 1 (LARP1), mRNA
		NM_015375	Homo sapiens dual serine/threonine and tyrosine protein kinase (DSTYK), transcript variant 1, mRNA
		NM_015551	Homo sapiens sushi domain containing 5 (SUSD5), mRNA
		NM_015604	Homo sapiens DDB1 and CUL4 associated factor 4 (DCAF4), transcript variant 1, mRNA
		NM_015652	Homo sapiens chromosome 10 open reading frame 12 (C10orf12), mRNA
		NM_015935	Homo sapiens methyltransferase like 13 (METTL13), transcript variant 1, mRNA
		NM_016001	Homo sapiens UTP18, small subunit processome component (UTP18), mRNA
		NM_016020	Homo sapiens transcription factor B1, mitochondrial (TFB1M), transcript variant 1, mRNA
		NM_016053	Homo sapiens WASH complex subunit 3 (WASHC3), transcript variant 1, mRNA
		NM_016111	Homo sapiens telomere maintenance 2 (TELO2), transcript variant 1, mRNA
		NM_016220	Homo sapiens zinc finger protein 107 (ZNF107), transcript variant 1, mRNA
		NM_016556	Homo sapiens PSMC3 interacting protein (PSMC3IP), transcript variant 2, mRNA
		NM_017588	Homo sapiens WD repeat domain 5 (WDR5), transcript variant 1, mRNA
		NM_017637	Homo sapiens basonuclin 2 (BNC2), transcript variant 1, mRNA
		NM_017845	Homo sapiens COMM domain containing 8 (COMMD8), transcript variant 1, mRNA
		NM_017933	Homo sapiens phosphotyrosine interaction domain containing 1 (PID1), transcript variant 1, mRNA
		NM_017934	Homo sapiens pleckstrin homology domain interacting protein (PHIP), mRNA
		NM_018188	Homo sapiens ATPase family, AAA domain containing 3A (ATAD3A), transcript variant 1, mRNA
		NM_018238	Homo sapiens acylglycerol kinase (AGK), mRNA
		NM_018248	Homo sapiens nei like DNA glycosylase 3 (NEIL3), mRNA
		NM_018265	Homo sapiens chromosome 1 open reading frame 106 (C1orf106), transcript variant 1, mRNA
		NM_018449	Homo sapiens ubiquitin associated protein 2 (UBAP2), transcript variant 1, mRNA
		NM_018485	Homo sapiens complement component 5a receptor 2 (C5AR2), transcript variant 2, mRNA
		NM_018666	Homo sapiens sarcoma antigen 1 (SAGE1), mRNA
		NM_018846	Homo sapiens kelch like family member 7 (KLHL7), transcript variant 2, mRNA
		NM_018999	Homo sapiens coiled-coil serine rich protein 2 (CCSER2), transcript variant 2, mRNA
		NM_019016	Homo sapiens keratin 24 (KRT24), mRNA
		NM_019596	Homo sapiens chromosome 21 open reading frame 62 (C21orf62), transcript variant 2, mRNA
		NM_019856	Homo sapiens myomesin 1 (MYOM1), transcript variant 2, mRNA
		NM_020151	Homo sapiens StAR related lipid transfer domain containing 7 (STARD7), mRNA
		NM_020183	Homo sapiens aryl hydrocarbon receptor nuclear translocator like 2 (ARNTL2), transcript variant 1, mRNA
		NM_020246	Homo sapiens solute carrier family 12 member 9 (SLC12A9), transcript variant 1, mRNA
		NM_020318	Homo sapiens pappalysin 2 (PAPPA2), transcript variant 1, mRNA
		NM_020375	Homo sapiens TP53 induced glycolysis regulatory phosphatase (TIGAR), mRNA
		NM_020377	Homo sapiens cysteinyl leukotriene receptor 2 (CYSLTR2), transcript variant VI, mRNA
		NM_020633	Homo sapiens vomeronasal 1 receptor 1 (VN1R1), mRNA
		NM_020653	Homo sapiens zinc finger protein 287 (ZNF287), transcript variant 2, mRNA
		NM_020731	Homo sapiens aryl-hydrocarbon receptor repressor (AHRR), transcript variant 1, mRNA
		NM_020768	Homo sapiens potassium channel tetramerization domain containing 16 (KCTD16), mRNA
		NM_020794	Homo sapiens leucine rich repeat containing 7 (LRRC7), transcript variant 1, mRNA
		NM_020839	Homo sapiens WD repeat domain 48 (WDR48), transcript variant 1, mRNA
		NM_020905	Homo sapiens retinol dehydrogenase 14 (all-trans/9-cis/11-cis) (RDH14), mRNA
		NM_020918	Homo sapiens glycerol-3-phosphate acyltransferase, mitochondrial (GPAM), transcript variant 2, mRNA
		NM_020921	Homo sapiens ninein (NIN), transcript variant 2, mRNA
		NM_020948	Homo sapiens MIER1 transcriptional regulator (MIER1), transcript variant 1, mRNA
		NM_021008	Homo sapiens DEAF1, transcription factor (DEAF1), transcript variant 1, mRNA
		NM_021061	Homo sapiens zinc finger protein 250 (ZNF250), transcript variant 1, mRNA
		NM_021078	Homo sapiens lysine acetyltransferase 2A (KAT2A), mRNA
		NM_021190	Homo sapiens polypyrimidine tract binding protein 2 (PTBP2), transcript variant 6, mRNA
		NM_021242	Homo sapiens MID1 interacting protein 1 (MID1IP1), transcript variant 1, mRNA
		NM_021705	Homo sapiens nuclear transcription factor Y subunit alpha (NFYA), transcript variant 2, mRNA
		NM_022006	Homo sapiens FXYD domain containing ion transport regulator 7 (FXYD7), mRNA
		NM_022053	Homo sapiens nuclear RNA export factor 2 (NXF2), mRNA
		NM_022153	Homo sapiens V-set immunoregulatory receptor (VSIR), mRNA
		NM_022730	Homo sapiens COP9 signalosome subunit 7B (COPS7B), transcript variant 2, mRNA
		NM_022779	Homo sapiens DEAD-box helicase 31 (DDX31), transcript variant 1, mRNA
		NM_022803	Homo sapiens uncoupling protein 3 (UCP3), transcript variant short, mRNA
		NM_023037	Homo sapiens FRY microtubule binding protein (FRY), mRNA
		NM_024041	Homo sapiens sodium channel modifier 1 (SCNM1), transcript variant 1, mRNA
		NM_024092	Homo sapiens transmembrane protein 109 (TMEM109), mRNA
		NM_024101	Homo sapiens melanophilin (MLPH), transcript variant 1, mRNA
		NM_024312	Homo sapiens N-acetylglucosamine-1-phosphate transferase alpha and beta subunits (GNPTAB), mRNA
		NM_024411	Homo sapiens prodynorphin (PDYN), transcript variant 1, mRNA
		NM_024577	Homo sapiens SH3 domain and tetratricopeptide repeats 2 (SH3TC2), mRNA
		NM_024615	Homo sapiens poly(ADP-ribose) polymerase family member 8 (PARP8), transcript variant 2, mRNA
		NM_024639	Homo sapiens zinc finger protein 322 (ZNF322), transcript variant 2, mRNA
		NM_024674	Homo sapiens lin-28 homolog A (LIN28A), mRNA
		NM_024734	Homo sapiens calmin (CLMN), mRNA
		NM_024776	Homo sapiens pseudopodium enriched atypical kinase 1 (PEAK1), mRNA
		NM_025077	Homo sapiens target of EGR1, member 1 (nuclear) (TOE1), mRNA
		NM_025146	Homo sapiens N(alpha)-acetyltransferase 50, NatE catalytic subunit (NAA50), transcript variant 1, mRNA
		NM_025155	Homo sapiens proteasomal ATPase associated factor 1 (PAAF1), transcript variant 4, mRNA
		NM_025212	Homo sapiens CXXC finger protein 4 (CXXC4), transcript variant 1, mRNA
		NM_030946	Homo sapiens olfactory receptor family 14 subfamily J member 1 (OR14J1), mRNA
		NM_030955	Homo sapiens ADAM metallopeptidase with thrombospondin type 1 motif 12 (ADAMTS12), transcript variant 1, mRNA
		NM_031417	Homo sapiens microtubule affinity regulating kinase 4 (MARK4), transcript variant 2, mRNA
		NM_031419	Homo sapiens NFKB inhibitor zeta (NFKBIZ), transcript variant 1, mRNA
		NM_031464	Homo sapiens ribosomal protein S6 kinase like 1 (RPS6KL1), mRNA
		NM_031921	Homo sapiens ATPase family, AAA domain containing 3B (ATAD3B), transcript variant 1, mRNA
		NM_031951	Homo sapiens WD repeat domain 87 (WDR87), transcript variant 2, mRNA
		NM_032164	Homo sapiens zinc finger protein 394 (ZNF394), transcript variant 1, mRNA
		NM_032264	Homo sapiens NBPF member 3 (NBPF3), transcript variant 1, mRNA
		NM_032316	Homo sapiens nicolin 1 (NICN1), mRNA
		NM_032410	Homo sapiens hook microtubule tethering protein 3 (HOOK3), mRNA
		NM_032434	Homo sapiens zinc finger protein 512 (ZNF512), transcript variant 1, mRNA
		NM_032581	Homo sapiens family with sequence similarity 126 member A (FAM126A), mRNA
		NM_032824	Homo sapiens transmembrane protein 87B (TMEM87B), transcript variant 1, mRNA
		NM_032857	Homo sapiens lactamase beta (LACTB), transcript variant 1, mRNA
		NM_033023	Homo sapiens platelet derived growth factor subunit A (PDGFA), transcript variant 2, mRNA
		NM_033057	Homo sapiens olfactory receptor family 2 subfamily B member 2 (OR2B2), mRNA
		NM_033084	Homo sapiens Fanconi anemia complementation group D2 (FANCD2), transcript variant 1, mRNA
		NM_033302	Homo sapiens adrenoceptor alpha 1A (ADRA1A), transcript variant 3, mRNA
		NM_033303	Homo sapiens adrenoceptor alpha 1A (ADRA1A), transcript variant 2, mRNA
		NM_033304	Homo sapiens adrenoceptor alpha 1A (ADRA1A), transcript variant 4, mRNA
		NM_033309	Homo sapiens UDP-GlcNAc:betaGal beta-1,3-N-acetylglucosaminyltransferase 9 (B3GNT9), mRNA
		NM_052811	Homo sapiens tripartite motif containing 13 (TRIM13), transcript variant 2, mRNA
		NM_052821	Homo sapiens WD repeat domain 5 (WDR5), transcript variant 2, mRNA
		NM_052869	Homo sapiens tweety family member 2 (TTYH2), transcript variant 2, mRNA
		NM_052883	Homo sapiens thioredoxin reductase 3 (TXNRD3), transcript variant 1, mRNA
		NM_052902	Homo sapiens serine/threonine kinase 11 interacting protein (STK11IP), mRNA
		NM_052970	Homo sapiens heat shock protein family A (Hsp70) member 12B (HSPA12B), transcript variant 1, mRNA
		NM_053016	Homo sapiens paralemmin 2 (PALM2), transcript variant 1, mRNA
		NM_053276	Homo sapiens vitrin (VIT), transcript variant 1, mRNA
		NM_053279	Homo sapiens family with sequence similarity 167 member A (FAM167A), mRNA
		NM_057177	Homo sapiens par-3 family cell polarity regulator beta (PARD3B), transcript variant 3, mRNA
		NM_080538	Homo sapiens collagen like tail subunit of asymmetric acetylcholinesterase (COLQ), transcript variant II, mRNA
		NM_080539	Homo sapiens collagen like tail subunit of asymmetric acetylcholinesterase (COLQ), transcript variant III, mRNA
		NM_080874	Homo sapiens ankyrin repeat and SOCS box containing 5 (ASB5), mRNA
		NM_133170	Homo sapiens protein tyrosine phosphatase, receptor type T (PTPRT), transcript variant 1, mRNA
		NM_138344	Homo sapiens family with sequence similarity 181 member A (FAM181A), transcript variant 1, mRNA
		NM_138620	Homo sapiens DEAD-box helicase 31 (DDX31), transcript variant 2, mRNA
		NM_138643	Homo sapiens calcium binding tyrosine phosphorylation regulated (CABYR), transcript variant 5, mRNA
		NM_138644	Homo sapiens calcium binding tyrosine phosphorylation regulated (CABYR), transcript variant 3, mRNA
		NM_139199	Homo sapiens bromodomain containing 8 (BRD8), transcript variant 2, mRNA
		NM_144571	Homo sapiens CCR4-NOT transcription complex subunit 6 like (CNOT6L), transcript variant 2, mRNA
		NM_144638	Homo sapiens transmembrane protein 42 (TMEM42), mRNA
		NM_144675	Homo sapiens GSG1 like (GSG1L), transcript variant 2, mRNA
		NM_144712	Homo sapiens solute carrier family 23 member 3 (SLC23A3), transcript variant 1, mRNA
		NM_144775	Homo sapiens Smith-Magenis syndrome chromosome region, candidate 8 (SMCR8), mRNA
		NM_144973	Homo sapiens DENN domain containing 5B (DENND5B), transcript variant 1, mRNA
		NM_145034	Homo sapiens torsin 1A interacting protein 2 (TOR1AIP2), transcript variant 2, mRNA
		NM_145175	Homo sapiens family with sequence similarity 84 member A (FAM84A), transcript variant 1, mRNA
		NM_145214	Homo sapiens tripartite motif containing 11 (TRIM11), mRNA
		NM_145230	Homo sapiens ATPase H+ transporting V0 subunit e2 (ATP6V0E2), transcript variant 1, mRNA
		NM_145259	Homo sapiens activin A receptor type 1C (ACVR1C), transcript variant 1, mRNA
		NM_145313	Homo sapiens RasGEF domain family member 1A (RASGEF1A), transcript variant 2, mRNA
		NM_148963	Homo sapiens G protein-coupled receptor class C group 6 member A (GPRC6A), transcript variant 1, mRNA
		NM_152412	Homo sapiens zinc finger protein 572 (ZNF572), mRNA
		NM_152418	Homo sapiens DDB1 and CUL4 associated factor 4 like 2 (DCAF4L2), mRNA
		NM_152495	Homo sapiens cornichon family AMPA receptor auxiliary protein 3 (CNIH3), transcript variant 1, mRNA
		NM_152526	Homo sapiens par-3 family cell polarity regulator beta (PARD3B), transcript variant 2, mRNA
		NM_152543	Homo sapiens chromosome 4 open reading frame 45 (C4orf45), mRNA
		NM_152581	Homo sapiens motile sperm domain containing 2 (MOSPD2), transcript variant 1, mRNA
		NM_152614	Homo sapiens testis expressed 44 (TEX44), mRNA
		NM_152633	Homo sapiens Fanconi anemia complementation group B (FANCB), transcript variant 2, mRNA
		NM_152860	Homo sapiens Sp7 transcription factor (SP7), transcript variant 2, mRNA
		NM_152879	Homo sapiens diacylglycerol kinase delta (DGKD), transcript variant 2, mRNA
		NM_152992	Homo sapiens POM121 and ZP3 fusion (POMZP3), transcript variant 2, mRNA
		NM_152995	Homo sapiens nuclear transcription factor, X-box binding like 1 (NFXL1), transcript variant 1, mRNA
		NM_153695	Homo sapiens zinc finger protein 367 (ZNF367), mRNA
		NM_153768	Homo sapiens calcium binding tyrosine phosphorylation regulated (CABYR), transcript variant 2, mRNA
		NM_153769	Homo sapiens calcium binding tyrosine phosphorylation regulated (CABYR), transcript variant 7, mRNA
		NM_170679	Homo sapiens S-phase kinase associated protein 1 (SKP1), transcript variant 2, mRNA
		NM_170692	Homo sapiens RAS protein activator like 2 (RASAL2), transcript variant 2, mRNA
		NM_172139	Homo sapiens interferon lambda 3 (IFNL3), transcript variant 2, mRNA
		NM_173054	Homo sapiens reelin (RELN), transcript variant 2, mRNA
		NM_173489	Homo sapiens maestro heat like repeat family member 2B (MROH2B), mRNA
		NM_173493	Homo sapiens PAS domain containing repressor 1 (PASD1), mRNA
		NM_173551	Homo sapiens ankyrin repeat and sterile alpha motif domain containing 6 (ANKS6), mRNA
		NM_173631	Homo sapiens zinc finger protein 547 (ZNF547), mRNA
		NM_175907	Homo sapiens zinc binding alcohol dehydrogenase domain containing 2 (ZADH2), transcript variant 1, mRNA
		NM_176819	Homo sapiens chromosome X open reading frame 36 (CXorf36), transcript variant 1, mRNA
		NM_178129	Homo sapiens purinergic receptor P2Y8 (P2RY8), mRNA
		NM_178423	Homo sapiens histone deacetylase 9 (HDAC9), transcript variant 4, mRNA
		NM_178425	Homo sapiens histone deacetylase 9 (HDAC9), transcript variant 5, mRNA
		NM_178457	Homo sapiens zinc finger protein 831 (ZNF831), mRNA
		NM_178862	Homo sapiens STT3B, catalytic subunit of the oligosaccharyltransferase complex (STT3B), mRNA
		NM_181340	Homo sapiens DDB1 and CUL4 associated factor 4 (DCAF4), transcript variant 2, mRNA
		NM_181341	Homo sapiens DDB1 and CUL4 associated factor 4 (DCAF4), transcript variant 3, mRNA
		NM_181446	Homo sapiens follicle stimulating hormone receptor (FSHR), transcript variant 2, mRNA
		NM_181458	Homo sapiens paired box 3 (PAX3), transcript variant PAX3D, mRNA
		NM_181459	Homo sapiens paired box 3 (PAX3), transcript variant PAX3E, mRNA
		NM_181460	Homo sapiens paired box 3 (PAX3), transcript variant PAX3H, mRNA
		NM_181461	Homo sapiens paired box 3 (PAX3), transcript variant PAX3G, mRNA
		NM_181492	Homo sapiens transcription factor 20 (TCF20), transcript variant 2, mRNA
		NM_181703	Homo sapiens gap junction protein alpha 5 (GJA5), transcript variant B, mRNA
		NM_182573	Homo sapiens LY6/PLAUR domain containing 5 (LYPD5), transcript variant B, mRNA
		NM_182775	Homo sapiens ALS2 C-terminal like (ALS2CL), transcript variant 3, mRNA
		NM_182848	Homo sapiens claudin 10 (CLDN10), transcript variant a, mRNA
		NM_182904	Homo sapiens prolyl 4-hydroxylase subunit alpha 3 (P4HA3), transcript variant 1, mRNA
		NM_182944	Homo sapiens ninein (NIN), transcript variant 1, mRNA
		NM_182946	Homo sapiens ninein (NIN), transcript variant 5, mRNA
		NM_183245	Homo sapiens inversin (INVS), transcript variant 2, mRNA
		NM_194302	Homo sapiens cilia and flagella associated protein 65 (CFAP65), transcript variant 1, mRNA
		NM_198185	Homo sapiens ovochymase 2 (gene/pseudogene) (OVCH2), mRNA
		NM_198196	Homo sapiens CD96 molecule (CD96), transcript variant 1, mRNA
		NM_198212	Homo sapiens caveolin 2 (CAV2), transcript variant 2, mRNA
		NM_198270	Homo sapiens NHS actin remodeling regulator (NHS), transcript variant 1, mRNA
		NM_198321	Homo sapiens polypeptide N-acetylgalactosaminyltransferase 10 (GALNT10), mRNA
		NM_198395	Homo sapiens G3BP stress granule assembly factor 1 (G3BP1), transcript variant 2, mRNA
		NM_198511	Homo sapiens LanC like 3 (LANCL3), transcript variant 1, mRNA
		NM_198513	Homo sapiens PHD finger protein 20 like 1 (PHF20L1), transcript variant 3, mRNA
		NM_198576	Homo sapiens agrin (AGRN), transcript variant 2, mRNA
		NM_198990	Homo sapiens N-acyl phosphatidylethanolamine phospholipase D (NAPEPLD), transcript variant 2, mRNA
		NM_199462	Homo sapiens dual serine/threonine and tyrosine protein kinase (DSTYK), transcript variant 2, mRNA
		NM_205863	Homo sapiens par-3 family cell polarity regulator beta (PARD3B), transcript variant 4, mRNA
		NM_206866	Homo sapiens BTB domain and CNC homolog 1 (BACH1), transcript variant 1, mRNA
		NM_206996	Homo sapiens sperm associated antigen 17 (SPAG17), mRNA
		NM_207321	Homo sapiens acyl-CoA synthetase medium chain family member 6 (ACSM6), mRNA
		NM_207371	Homo sapiens SKI/DACH domain containing 1 (SKIDA1), mRNA
		NM_212474	Homo sapiens fibronectin 1 (FN1), transcript variant 6, mRNA
		NM_212476	Homo sapiens fibronectin 1 (FN1), transcript variant 5, mRNA
		NM_212478	Homo sapiens fibronectin 1 (FN1), transcript variant 4, mRNA
		NM_212482	Homo sapiens fibronectin 1 (FN1), transcript variant 1, mRNA
		NM_213590	Homo sapiens tripartite motif containing 13 (TRIM13), transcript variant 3, mRNA
		NR_002216	Homo sapiens nuclear RNA export factor 4 pseudogene (NXF4), non-coding RNA
		NR_002722	Homo sapiens zinc finger protein 204, pseudogene (ZNF204P), transcript variant 1, non-coding RNA
		NR_002728	Homo sapiens KCNQ1 opposite strand/antisense transcript 1 (non-protein coding) (KCNQ1OT1), long non-coding RNA
		NR_002787	Homo sapiens uncharacterized LOC154449 (LOC154449), long non-coding RNA
		NR_002817	Homo sapiens aquaporin 7 pseudogene 1 (AQP7P1), non-coding RNA
		NR_002950	Homo sapiens small nucleolar RNA, H/ACA box 2A (SNORA2A), small nucleolar RNA
		NR_003148	Homo sapiens tropomyosin 3 pseudogene 9 (TPM3P9), non-coding RNA
		NR_003242	Homo sapiens profilin 1 pseudogene 2 (PFN1P2), non-coding RNA
		NR_003262	Homo sapiens farnesyl diphosphate synthase pseudogene 2 (FDPSP2), non-coding RNA
		NR_003569	Homo sapiens ATP binding cassette subfamily C member 6 pseudogene 1 (ABCC6P1), non-coding RNA
		NR_003574	Homo sapiens ATP binding cassette subfamily A member 17, pseudogene (ABCA17P), non-coding RNA
		NR_003927	Homo sapiens urate oxidase (pseudogene) (UOX), non-coding RNA
		NR_003955	Homo sapiens embigin pseudogene 1 (EMBP1), non-coding RNA
		NR_024320	Homo sapiens lipopolysaccharide induced TNF factor (LITAF), transcript variant 4, non-coding RNA
		NR_024383	Homo sapiens long intergenic non-protein coding RNA 461 (LINC00461), transcript variant 2, long non-coding RNA
		NR_024384	Homo sapiens long intergenic non-protein coding RNA 461 (LINC00461), transcript variant 1, long non-coding RNA
		NR_024490	Homo sapiens GABPB1 antisense RNA 1 (GABPB1-AS1), long non-coding RNA
		NR_024553	Homo sapiens zinc finger protein 204, pseudogene (ZNF204P), transcript variant 2, non-coding RNA
		NR_024585	Homo sapiens DLG5 antisense RNA 1 (DLG5-AS1), long non-coding RNA
		NR_026540	Homo sapiens solute carrier family 25 member 51 pseudogene 1 (SLC25A51P1), non-coding RNA
		NR_026833	Homo sapiens uncharacterized LOC400940 (LOC400940), long non-coding RNA
		NR_026854	Homo sapiens WD repeat domain 5 pseudogene (LOC401127), non-coding RNA
		NR_027079	Homo sapiens long intergenic non-protein coding RNA 1566 (LINC01566), transcript variant 1, long non-coding RNA
		NR_027080	Homo sapiens long intergenic non-protein coding RNA 1566 (LINC01566), transcript variant 2, long non-coding RNA
		NR_027094	Homo sapiens synaptotagmin 14 pseudogene 1 (SYT14P1), non-coding RNA
		NR_027267	Homo sapiens long intergenic non-protein coding RNA 310 (LINC00310), transcript variant 2, long non-coding RNA
		NR_027318	Homo sapiens long intergenic non-protein coding RNA 906 (LINC00906), long non-coding RNA
		NR_027686	Homo sapiens long intergenic non-protein coding RNA 176 (LINC00176), transcript variant 1, long non-coding RNA
		NR_027687	Homo sapiens long intergenic non-protein coding RNA 176 (LINC00176), transcript variant 2, long non-coding RNA
		NR_028435	Homo sapiens aminomethyltransferase (AMT), transcript variant 5, non-coding RNA
		NR_029467	Homo sapiens selectin L (SELL), transcript variant 2, non-coding RNA
		NR_033328	Homo sapiens kelch like family member 7 (KLHL7), transcript variant 4, non-coding RNA
		NR_033380	Homo sapiens CD99 molecule pseudogene 1 (CD99P1), transcript variant 1, non-coding RNA
		NR_033664	Homo sapiens NPSR1 antisense RNA 1 (NPSR1-AS1), transcript variant 1, long non-coding RNA
		NR_033665	Homo sapiens NPSR1 antisense RNA 1 (NPSR1-AS1), transcript variant 2, long non-coding RNA
		NR_033781	Homo sapiens hydroxy-delta-5-steroid dehydrogenase, 3 beta, pseudogene 4 (HSD3BP4), non-coding RNA
		NR_033897	Homo sapiens EPHA1 antisense RNA 1 (EPHA1-AS1), long non-coding RNA
		NR_033921	Homo sapiens uncharacterized LOC643542 (LOC643542), long non-coding RNA
		NR_034147	Homo sapiens APCDD1L antisense RNA 1 (head to head) (APCDD1L-AS1), long non-coding RNA
		NR_036693	Homo sapiens C-type lectin domain family 2 member D (CLEC2D), transcript variant 6, non-coding RNA
		NR_037611	Homo sapiens SEPT5-GP1BB readthrough (SEPT5-GP1BB), transcript variant 1, long non-coding RNA
		NR_037775	Homo sapiens MIA-RAB4B readthrough (NMD candidate) (MIA-RAB4B), long non-coding RNA
		NR_037870	Homo sapiens CADM3 antisense RNA 1 (CADM3-AS1), long non-coding RNA
		NR_037879	Homo sapiens CEBPZ opposite strand (CEBPZOS), transcript variant 1, long non-coding RNA
		NR_037937	Homo sapiens sodium channel modifier 1 (SCNM1), transcript variant 3, non-coding RNA
		NR_038108	Homo sapiens small nucleolar RNA host gene 16 (SNHG16), transcript variant 1, long non-coding RNA
		NR_038109	Homo sapiens small nucleolar RNA host gene 16 (SNHG16), transcript variant 2, long non-coding RNA
		NR_038110	Homo sapiens small nucleolar RNA host gene 16 (SNHG16), transcript variant 3, long non-coding RNA
		NR_038111	Homo sapiens small nucleolar RNA host gene 16 (SNHG16), transcript variant 4, long non-coding RNA
		NR_038235	Homo sapiens long intergenic non-protein coding RNA 1606 (LINC01606), long non-coding RNA
		NR_038239	Homo sapiens long intergenic non-protein coding RNA 658 (LINC00658), transcript variant 1, long non-coding RNA
		NR_038240	Homo sapiens long intergenic non-protein coding RNA 658 (LINC00658), transcript variant 2, long non-coding RNA
		NR_038345	Homo sapiens MAGI2 antisense RNA 3 (MAGI2-AS3), transcript variant 3, long non-coding RNA
		NR_038346	Homo sapiens MAGI2 antisense RNA 3 (MAGI2-AS3), transcript variant 4, long non-coding RNA
		NR_038404	Homo sapiens uncharacterized LOC100506801 (LOC100506801), long non-coding RNA
		NR_038969	Homo sapiens PPP1R26 antisense RNA 1 (PPP1R26-AS1), long non-coding RNA
		NR_038970	Homo sapiens long intergenic non-protein coding RNA 641 (LINC00641), transcript variant 1, long non-coding RNA
		NR_040023	Homo sapiens endogenous retrovirus group K13 member 1 (ERVK13-1), long non-coding RNA
		NR_045515	Homo sapiens zinc finger and BTB domain containing 7B (ZBTB7B), transcript variant 4, non-coding RNA
		NR_045669	Homo sapiens PSMC3 interacting protein (PSMC3IP), transcript variant 6, non-coding RNA
		NR_045670	Homo sapiens PSMC3 interacting protein (PSMC3IP), transcript variant 7, non-coding RNA
		NR_045671	Homo sapiens PSMC3 interacting protein (PSMC3IP), transcript variant 8, non-coding RNA
		NR_046087	Homo sapiens unknown transcript (GS1-600G8.3), long non-coding RNA
		NR_046176	Homo sapiens NBPF member 3 (NBPF3), transcript variant 4, non-coding RNA
		NR_046206	Homo sapiens zinc finger and BTB domain containing 7B (ZBTB7B), transcript variant 2, non-coding RNA
		NR_047013	Homo sapiens long intergenic non-protein coding RNA 400 (LINC00400), long non-coding RNA
		NR_049765	Homo sapiens zinc finger and BTB domain containing 7B (ZBTB7B), transcript variant 1, non-coding RNA
		NR_051962	Homo sapiens inversin (INVS), transcript variant 3, non-coding RNA
		NR_073405	Homo sapiens protein kinase, X-linked, pseudogene 1 (PRKXP1), non-coding RNA
		NR_103795	Homo sapiens nuclear transcription factor, X-box binding like 1 (NFXL1), transcript variant 4, non-coding RNA
		NR_104019	Homo sapiens melanophilin (MLPH), transcript variant 5, non-coding RNA
		NR_104476	Homo sapiens nuclear mitotic apparatus protein 1 (NUMA1), transcript variant 3, non-coding RNA
		NR_108064	Homo sapiens uncharacterized LOC100507642 (LOC100507642), transcript variant 1, long non-coding RNA
		NR_108065	Homo sapiens uncharacterized LOC100507642 (LOC100507642), transcript variant 2, long non-coding RNA
		NR_110017	Homo sapiens long intergenic non-protein coding RNA 2042 (LINC02042), long non-coding RNA
		NR_110031	Homo sapiens prolyl 4-hydroxylase subunit alpha 3 (P4HA3), transcript variant 3, non-coding RNA
		NR_110123	Homo sapiens GRM7 antisense RNA 3 (GRM7-AS3), transcript variant 1, long non-coding RNA
		NR_110231	Homo sapiens thyroid hormone receptor interactor 10 (TRIP10), transcript variant 4, non-coding RNA
		NR_110566	Homo sapiens MCM3AP antisense RNA 1 (MCM3AP-AS1), transcript variant 3, long non-coding RNA
		NR_110567	Homo sapiens MCM3AP antisense RNA 1 (MCM3AP-AS1), transcript variant 4, long non-coding RNA
		NR_110597	Homo sapiens uncharacterized LOC101929715 (LOC101929715), long non-coding RNA
		NR_110612	Homo sapiens ATPase H+ transporting V0 subunit e2 (ATP6V0E2), transcript variant 4, non-coding RNA
		NR_110760	Homo sapiens uncharacterized LOC102724958 (LOC102724958), long non-coding RNA
		NR_110907	Homo sapiens uncharacterized LOC101927131 (LOC101927131), long non-coding RNA
		NR_120456	Homo sapiens long intergenic non-protein coding RNA 1479 (LINC01479), long non-coding RNA
		NR_125356	Homo sapiens polypyrimidine tract binding protein 2 (PTBP2), transcript variant 9, non-coding RNA
		NR_125357	Homo sapiens polypyrimidine tract binding protein 2 (PTBP2), transcript variant 8, non-coding RNA
val-miR1086	9724	NM_000017	Homo sapiens acyl-CoA dehydrogenase, C-2 to C-3 short chain (ACADS), transcript variant 1, mRNA
		NM_000018	Homo sapiens acyl-CoA dehydrogenase, very long chain (ACADVL), transcript variant 1, mRNA
		NM_000020	Homo sapiens activin A receptor like type 1 (ACVRL1), transcript variant 1, mRNA
		NM_000022	Homo sapiens adenosine deaminase (ADA), transcript variant 1, mRNA
		NM_000025	Homo sapiens adrenoceptor beta 3 (ADRB3), mRNA
		NM_000029	Homo sapiens angiotensinogen (AGT), mRNA
		NM_000031	Homo sapiens aminolevulinate dehydratase (ALAD), transcript variant 2, mRNA
		NM_000032	Homo sapiens 5'-aminolevulinate synthase 2 (ALAS2), transcript variant 1, mRNA
		NM_000033	Homo sapiens ATP binding cassette subfamily D member 1 (ABCD1), mRNA
		NM_000037	Homo sapiens ankyrin 1 (ANK1), transcript variant 3, mRNA
		NM_000038	Homo sapiens APC, WNT signaling pathway regulator (APC), transcript variant 3, mRNA
		NM_000041	Homo sapiens apolipoprotein E (APOE), transcript variant 2, mRNA
		NM_000043	Homo sapiens Fas cell surface death receptor (FAS), transcript variant 1, mRNA
		NM_000046	Homo sapiens arylsulfatase B (ARSB), transcript variant 1, mRNA
		NM_000052	Homo sapiens ATPase copper transporting alpha (ATP7A), transcript variant 1, mRNA
		NM_000053	Homo sapiens ATPase copper transporting beta (ATP7B), transcript variant 1, mRNA
		NM_000068	Homo sapiens calcium voltage-gated channel subunit alpha1 A (CACNA1A), transcript variant 1, mRNA
		NM_000069	Homo sapiens calcium voltage-gated channel subunit alpha1 S (CACNA1S), mRNA
		NM_000075	Homo sapiens cyclin dependent kinase 4 (CDK4), mRNA
		NM_000076	Homo sapiens cyclin dependent kinase inhibitor 1C (CDKN1C), transcript variant 1, mRNA
		NM_000077	Homo sapiens cyclin dependent kinase inhibitor 2A (CDKN2A), transcript variant 1, mRNA
		NM_000079	Homo sapiens cholinergic receptor nicotinic alpha 1 subunit (CHRNA1), transcript variant 2, mRNA
		NM_000083	Homo sapiens chloride voltage-gated channel 1 (CLCN1), transcript variant 1, mRNA
		NM_000088	Homo sapiens collagen type I alpha 1 chain (COL1A1), mRNA
		NM_000089	Homo sapiens collagen type I alpha 2 chain (COL1A2), mRNA
		NM_000091	Homo sapiens collagen type IV alpha 3 chain (COL4A3), mRNA
		NM_000092	Homo sapiens collagen type IV alpha 4 chain (COL4A4), mRNA
		NM_000093	Homo sapiens collagen type V alpha 1 chain (COL5A1), transcript variant 1, mRNA
		NM_000094	Homo sapiens collagen type VII alpha 1 chain (COL7A1), mRNA
		NM_000095	Homo sapiens cartilage oligomeric matrix protein (COMP), mRNA
		NM_000098	Homo sapiens carnitine palmitoyltransferase 2 (CPT2), transcript variant 1, mRNA
		NM_000104	Homo sapiens cytochrome P450 family 1 subfamily B member 1 (CYP1B1), mRNA
		NM_000114	Homo sapiens endothelin 3 (EDN3), transcript variant 1, mRNA
		NM_000116	Homo sapiens tafazzin (TAZ), transcript variant 1, mRNA
		NM_000118	Homo sapiens endoglin (ENG), transcript variant 2, mRNA
		NM_000119	Homo sapiens erythrocyte membrane protein band 4.2 (EPB42), transcript variant 1, mRNA
		NM_000124	Homo sapiens ERCC excision repair 6, chromatin remodeling factor (ERCC6), transcript variant 3, mRNA
		NM_000125	Homo sapiens estrogen receptor 1 (ESR1), transcript variant 1, mRNA
		NM_000126	Homo sapiens electron transfer flavoprotein alpha subunit (ETFA), transcript variant 1, mRNA
		NM_000127	Homo sapiens exostosin glycosyltransferase 1 (EXT1), mRNA
		NM_000129	Homo sapiens coagulation factor XIII A chain (F13A1), mRNA
		NM_000131	Homo sapiens coagulation factor VII (F7), transcript variant 1, mRNA
		NM_000135	Homo sapiens Fanconi anemia complementation group A (FANCA), transcript variant 1, mRNA
		NM_000142	Homo sapiens fibroblast growth factor receptor 3 (FGFR3), transcript variant 1, mRNA
		NM_000152	Homo sapiens glucosidase alpha, acid (GAA), transcript variant 1, mRNA
		NM_000162	Homo sapiens glucokinase (GCK), transcript variant 1, mRNA
		NM_000164	Homo sapiens gastric inhibitory polypeptide receptor (GIPR), transcript variant 1, mRNA
		NM_000166	Homo sapiens gap junction protein beta 1 (GJB1), transcript variant 2, mRNA
		NM_000170	Homo sapiens glycine decarboxylase (GLDC), mRNA
		NM_000172	Homo sapiens G protein subunit alpha transducin 1 (GNAT1), transcript variant 2, mRNA
		NM_000179	Homo sapiens mutS homolog 6 (MSH6), transcript variant 1, mRNA
		NM_000180	Homo sapiens guanylate cyclase 2D, retinal (GUCY2D), mRNA
		NM_000181	Homo sapiens glucuronidase beta (GUSB), transcript variant 1, mRNA
		NM_000188	Homo sapiens hexokinase 1 (HK1), transcript variant 1, mRNA
		NM_000190	Homo sapiens hydroxymethylbilane synthase (HMBS), transcript variant 1, mRNA
		NM_000192	Homo sapiens T-box 5 (TBX5), transcript variant 1, mRNA
		NM_000195	Homo sapiens HPS1, biogenesis of lysosomal organelles complex 3 subunit 1 (HPS1), transcript variant 1, mRNA
		NM_000208	Homo sapiens insulin receptor (INSR), transcript variant 1, mRNA
		NM_000212	Homo sapiens integrin subunit beta 3 (ITGB3), mRNA
		NM_000213	Homo sapiens integrin subunit beta 4 (ITGB4), transcript variant 1, mRNA
		NM_000215	Homo sapiens Janus kinase 3 (JAK3), mRNA
		NM_000234	Homo sapiens DNA ligase 1 (LIG1), transcript variant 1, mRNA
		NM_000238	Homo sapiens potassium voltage-gated channel subfamily H member 2 (KCNH2), transcript variant 1, mRNA
		NM_000240	Homo sapiens monoamine oxidase A (MAOA), transcript variant 1, mRNA
		NM_000243	Homo sapiens MEFV, pyrin innate immunity regulator (MEFV), transcript variant 1, mRNA
		NM_000246	Homo sapiens class II major histocompatibility complex transactivator (CIITA), transcript variant 2, mRNA
		NM_000250	Homo sapiens myeloperoxidase (MPO), mRNA
		NM_000251	Homo sapiens mutS homolog 2 (MSH2), transcript variant 1, mRNA
		NM_000254	Homo sapiens 5-methyltetrahydrofolate-homocysteine methyltransferase (MTR), transcript variant 1, mRNA
		NM_000257	Homo sapiens myosin heavy chain 7 (MYH7), mRNA
		NM_000259	Homo sapiens myosin VA (MYO5A), transcript variant 1, mRNA
		NM_000260	Homo sapiens myosin VIIA (MYO7A), transcript variant 1, mRNA
		NM_000268	Homo sapiens neurofibromin 2 (NF2), transcript variant 1, mRNA
		NM_000278	Homo sapiens paired box 2 (PAX2), transcript variant b, mRNA
		NM_000284	Homo sapiens pyruvate dehydrogenase alpha 1 (PDHA1), transcript variant 1, mRNA
		NM_000285	Homo sapiens peptidase D (PEPD), transcript variant 1, mRNA
		NM_000287	Homo sapiens peroxisomal biogenesis factor 6 (PEX6), transcript variant 1, mRNA
		NM_000288	Homo sapiens peroxisomal biogenesis factor 7 (PEX7), mRNA
		NM_000296	Homo sapiens polycystin 1, transient receptor potential channel interacting (PKD1), transcript variant 2, mRNA
		NM_000299	Homo sapiens plakophilin 1 (PKP1), transcript variant 1b, mRNA
		NM_000300	Homo sapiens phospholipase A2 group IIA (PLA2G2A), transcript variant 1, mRNA
		NM_000309	Homo sapiens protoporphyrinogen oxidase (PPOX), transcript variant 1, mRNA
		NM_000311	Homo sapiens prion protein (PRNP), transcript variant 1, mRNA
		NM_000319	Homo sapiens peroxisomal biogenesis factor 5 (PEX5), transcript variant 2, mRNA
		NM_000320	Homo sapiens quinoid dihydropteridine reductase (QDPR), transcript variant 1, mRNA
		NM_000332	Homo sapiens ataxin 1 (ATXN1), transcript variant 1, mRNA
		NM_000335	Homo sapiens sodium voltage-gated channel alpha subunit 5 (SCN5A), transcript variant 2, mRNA
		NM_000342	Homo sapiens solute carrier family 4 member 1 (Diego blood group) (SLC4A1), mRNA
		NM_000347	Homo sapiens spectrin beta, erythrocytic (SPTB), transcript variant 2, mRNA
		NM_000358	Homo sapiens transforming growth factor beta induced (TGFBI), mRNA
		NM_000359	Homo sapiens transglutaminase 1 (TGM1), mRNA
		NM_000368	Homo sapiens TSC complex subunit 1 (TSC1), transcript variant 1, mRNA
		NM_000373	Homo sapiens uridine monophosphate synthetase (UMPS), transcript variant 1, mRNA
		NM_000376	Homo sapiens vitamin D receptor (VDR), transcript variant 1, mRNA
		NM_000379	Homo sapiens xanthine dehydrogenase (XDH), mRNA
		NM_000381	Homo sapiens midline 1 (MID1), transcript variant 1, mRNA
		NM_000383	Homo sapiens autoimmune regulator (AIRE), mRNA
		NM_000391	Homo sapiens tripeptidyl peptidase 1 (TPP1), mRNA
		NM_000393	Homo sapiens collagen type V alpha 2 chain (COL5A2), mRNA
		NM_000394	Homo sapiens crystallin alpha A (CRYAA), mRNA
		NM_000398	Homo sapiens cytochrome b5 reductase 3 (CYB5R3), transcript variant 1, mRNA
		NM_000400	Homo sapiens ERCC excision repair 2, TFIIH core complex helicase subunit (ERCC2), transcript variant 1, mRNA
		NM_000404	Homo sapiens galactosidase beta 1 (GLB1), transcript variant 1, mRNA
		NM_000407	Homo sapiens glycoprotein Ib platelet beta subunit (GP1BB), mRNA
		NM_000416	Homo sapiens interferon gamma receptor 1 (IFNGR1), mRNA
		NM_000419	Homo sapiens integrin subunit alpha 2b (ITGA2B), mRNA
		NM_000422	Homo sapiens keratin 17 (KRT17), mRNA
		NM_000423	Homo sapiens keratin 2 (KRT2), mRNA
		NM_000428	Homo sapiens latent transforming growth factor beta binding protein 2 (LTBP2), mRNA
		NM_000431	Homo sapiens mevalonate kinase (MVK), transcript variant 1, mRNA
		NM_000434	Homo sapiens neuraminidase 1 (NEU1), mRNA
		NM_000438	Homo sapiens paired box 3 (PAX3), transcript variant PAX3A, mRNA
		NM_000445	Homo sapiens plectin (PLEC), transcript variant 1, mRNA
		NM_000449	Homo sapiens regulatory factor X5 (RFX5), transcript variant 1, mRNA
		NM_000451	Homo sapiens short stature homeobox (SHOX), transcript variant 1, mRNA
		NM_000455	Homo sapiens serine/threonine kinase 11 (STK11), mRNA
		NM_000459	Homo sapiens TEK receptor tyrosine kinase (TEK), transcript variant 1, mRNA
		NM_000461	Homo sapiens thyroid hormone receptor beta (THRB), transcript variant 1, mRNA
		NM_000476	Homo sapiens adenylate kinase 1 (AK1), transcript variant 1, mRNA
		NM_000487	Homo sapiens arylsulfatase A (ARSA), transcript variant 1, mRNA
		NM_000490	Homo sapiens arginine vasopressin (AVP), mRNA
		NM_000493	Homo sapiens collagen type X alpha 1 chain (COL10A1), mRNA
		NM_000494	Homo sapiens collagen type XVII alpha 1 chain (COL17A1), mRNA
		NM_000495	Homo sapiens collagen type IV alpha 5 chain (COL4A5), transcript variant 1, mRNA
		NM_000502	Homo sapiens eosinophil peroxidase (EPX), mRNA
		NM_000512	Homo sapiens galactosamine (N-acetyl)-6-sulfatase (GALNS), transcript variant 1, mRNA
		NM_000513	Homo sapiens opsin 1, medium wave sensitive (OPN1MW), mRNA
		NM_000521	Homo sapiens hexosaminidase subunit beta (HEXB), transcript variant 1, mRNA
		NM_000522	Homo sapiens homeobox A13 (HOXA13), mRNA
		NM_000523	Homo sapiens homeobox D13 (HOXD13), mRNA
		NM_000540	Homo sapiens ryanodine receptor 1 (RYR1), transcript variant 1, mRNA
		NM_000541	Homo sapiens S-antigen visual arrestin (SAG), mRNA
		NM_000542	Homo sapiens surfactant protein B (SFTPB), transcript variant 1, mRNA
		NM_000543	Homo sapiens sphingomyelin phosphodiesterase 1 (SMPD1), transcript variant 1, mRNA
		NM_000545	Homo sapiens HNF1 homeobox A (HNF1A), transcript variant 2, mRNA
		NM_000546	Homo sapiens tumor protein p53 (TP53), transcript variant 1, mRNA
		NM_000548	Homo sapiens TSC complex subunit 2 (TSC2), transcript variant 1, mRNA
		NM_000552	Homo sapiens von Willebrand factor (VWF), mRNA
		NM_000554	Homo sapiens cone-rod homeobox (CRX), mRNA
		NM_000565	Homo sapiens interleukin 6 receptor (IL6R), transcript variant 1, mRNA
		NM_000574	Homo sapiens CD55 molecule (Cromer blood group) (CD55), transcript variant 1, mRNA
		NM_000575	Homo sapiens interleukin 1 alpha (IL1A), mRNA
		NM_000581	Homo sapiens glutathione peroxidase 1 (GPX1), transcript variant 1, mRNA
		NM_000591	Homo sapiens CD14 molecule (CD14), transcript variant 1, mRNA
		NM_000593	Homo sapiens transporter 1, ATP binding cassette subfamily B member (TAP1), transcript variant 1, mRNA
		NM_000603	Homo sapiens nitric oxide synthase 3 (NOS3), transcript variant 1, mRNA
		NM_000615	Homo sapiens neural cell adhesion molecule 1 (NCAM1), transcript variant 1, mRNA
		NM_000633	Homo sapiens BCL2, apoptosis regulator (BCL2), transcript variant alpha, mRNA
		NM_000637	Homo sapiens glutathione-disulfide reductase (GSR), transcript variant 1, mRNA
		NM_000641	Homo sapiens interleukin 11 (IL11), transcript variant 1, mRNA
		NM_000660	Homo sapiens transforming growth factor beta 1 (TGFB1), mRNA
		NM_000665	Homo sapiens acetylcholinesterase (Cartwright blood group) (ACHE), transcript variant E4-E6, mRNA
		NM_000666	Homo sapiens aminoacylase 1 (ACY1), transcript variant 1, mRNA
		NM_000676	Homo sapiens adenosine A2b receptor (ADORA2B), mRNA
		NM_000681	Homo sapiens adrenoceptor alpha 2A (ADRA2A), mRNA
		NM_000683	Homo sapiens adrenoceptor alpha 2C (ADRA2C), mRNA
		NM_000684	Homo sapiens adrenoceptor beta 1 (ADRB1), mRNA
		NM_000685	Homo sapiens angiotensin II receptor type 1 (AGTR1), transcript variant 1, mRNA
		NM_000697	Homo sapiens arachidonate 12-lipoxygenase, 12S type (ALOX12), mRNA
		NM_000698	Homo sapiens arachidonate 5-lipoxygenase (ALOX5), transcript variant 1, mRNA
		NM_000717	Homo sapiens carbonic anhydrase 4 (CA4), transcript variant 1, mRNA
		NM_000718	Homo sapiens calcium voltage-gated channel subunit alpha1 B (CACNA1B), transcript variant 1, mRNA
		NM_000719	Homo sapiens calcium voltage-gated channel subunit alpha1 C (CACNA1C), transcript variant 18, mRNA
		NM_000723	Homo sapiens calcium voltage-gated channel auxiliary subunit beta 1 (CACNB1), transcript variant 1, mRNA
		NM_000737	Homo sapiens chorionic gonadotropin beta subunit 3 (CGB3), mRNA
		NM_000744	Homo sapiens cholinergic receptor nicotinic alpha 4 subunit (CHRNA4), transcript variant 1, mRNA
		NM_000748	Homo sapiens cholinergic receptor nicotinic beta 2 subunit (CHRNB2), mRNA
		NM_000754	Homo sapiens catechol-O-methyltransferase (COMT), transcript variant 1, mRNA
		NM_000755	Homo sapiens carnitine O-acetyltransferase (CRAT), transcript variant 1, mRNA
		NM_000757	Homo sapiens colony stimulating factor 1 (CSF1), transcript variant 1, mRNA
		NM_000760	Homo sapiens colony stimulating factor 3 receptor (CSF3R), transcript variant 1, mRNA
		NM_000762	Homo sapiens cytochrome P450 family 2 subfamily A member 6 (CYP2A6), mRNA
		NM_000766	Homo sapiens cytochrome P450 family 2 subfamily A member 13 (CYP2A13), mRNA
		NM_000778	Homo sapiens cytochrome P450 family 4 subfamily A member 11 (CYP4A11), transcript variant 1, mRNA
		NM_000783	Homo sapiens cytochrome P450 family 26 subfamily A member 1 (CYP26A1), transcript variant 1, mRNA
		NM_000789	Homo sapiens angiotensin I converting enzyme (ACE), transcript variant 1, mRNA
		NM_000791	Homo sapiens dihydrofolate reductase (DHFR), transcript variant 1, mRNA
		NM_000798	Homo sapiens dopamine receptor D5 (DRD5), mRNA
		NM_000804	Homo sapiens folate receptor 3 (FOLR3), transcript variant 1, mRNA
		NM_000808	Homo sapiens gamma-aminobutyric acid type A receptor alpha3 subunit (GABRA3), mRNA
		NM_000814	Homo sapiens gamma-aminobutyric acid type A receptor beta3 subunit (GABRB3), transcript variant 1, mRNA
		NM_000821	Homo sapiens gamma-glutamyl carboxylase (GGCX), transcript variant 1, mRNA
		NM_000823	Homo sapiens growth hormone releasing hormone receptor (GHRHR), mRNA
		NM_000827	Homo sapiens glutamate ionotropic receptor AMPA type subunit 1 (GRIA1), transcript variant 1, mRNA
		NM_000828	Homo sapiens glutamate ionotropic receptor AMPA type subunit 3 (GRIA3), transcript variant 2, mRNA
		NM_000831	Homo sapiens glutamate ionotropic receptor kainate type subunit 3 (GRIK3), mRNA
		NM_000833	Homo sapiens glutamate ionotropic receptor NMDA type subunit 2A (GRIN2A), transcript variant 2, mRNA
		NM_000835	Homo sapiens glutamate ionotropic receptor NMDA type subunit 2C (GRIN2C), transcript variant 1, mRNA
		NM_000836	Homo sapiens glutamate ionotropic receptor NMDA type subunit 2D (GRIN2D), mRNA
		NM_000841	Homo sapiens glutamate metabotropic receptor 4 (GRM4), transcript variant 1, mRNA
		NM_000843	Homo sapiens glutamate metabotropic receptor 6 (GRM6), mRNA
		NM_000852	Homo sapiens glutathione S-transferase pi 1 (GSTP1), mRNA
		NM_000855	Homo sapiens guanylate cyclase 1 soluble subunit alpha 2 (GUCY1A2), transcript variant 2, mRNA
		NM_000870	Homo sapiens 5-hydroxytryptamine receptor 4 (HTR4), transcript variant b, mRNA
		NM_000871	Homo sapiens 5-hydroxytryptamine receptor 6 (HTR6), mRNA
		NM_000872	Homo sapiens 5-hydroxytryptamine receptor 7 (HTR7), transcript variant a, mRNA
		NM_000874	Homo sapiens interferon alpha and beta receptor subunit 2 (IFNAR2), transcript variant 2, mRNA
		NM_000877	Homo sapiens interleukin 1 receptor type 1 (IL1R1), transcript variant 1, mRNA
		NM_000878	Homo sapiens interleukin 2 receptor subunit beta (IL2RB), transcript variant 1, mRNA
		NM_000883	Homo sapiens inosine monophosphate dehydrogenase 1 (IMPDH1), transcript variant 1, mRNA
		NM_000885	Homo sapiens integrin subunit alpha 4 (ITGA4), transcript variant 1, mRNA
		NM_000887	Homo sapiens integrin subunit alpha X (ITGAX), transcript variant 2, mRNA
		NM_000898	Homo sapiens monoamine oxidase B (MAOB), mRNA
		NM_000906	Homo sapiens natriuretic peptide receptor 1 (NPR1), mRNA
		NM_000911	Homo sapiens opioid receptor delta 1 (OPRD1), mRNA
		NM_000916	Homo sapiens oxytocin receptor (OXTR), mRNA
		NM_000920	Homo sapiens pyruvate carboxylase (PC), transcript variant 1, mRNA
		NM_000921	Homo sapiens phosphodiesterase 3A (PDE3A), transcript variant 1, mRNA
		NM_000922	Homo sapiens phosphodiesterase 3B (PDE3B), mRNA
		NM_000926	Homo sapiens progesterone receptor (PGR), transcript variant 2, mRNA
		NM_000927	Homo sapiens ATP binding cassette subfamily B member 1 (ABCB1), transcript variant 3, mRNA
		NM_000932	Homo sapiens phospholipase C beta 3 (PLCB3), transcript variant 1, mRNA
		NM_000934	Homo sapiens serpin family F member 2 (SERPINF2), transcript variant 1, mRNA
		NM_000953	Homo sapiens prostaglandin D2 receptor (PTGDR), transcript variant 1, mRNA
		NM_000956	Homo sapiens prostaglandin E receptor 2 (PTGER2), mRNA
		NM_000958	Homo sapiens prostaglandin E receptor 4 (PTGER4), mRNA
		NM_000966	Homo sapiens retinoic acid receptor gamma (RARG), transcript variant 1, mRNA
		NM_001001329	Homo sapiens protein kinase C substrate 80K-H (PRKCSH), transcript variant 2, mRNA
		NM_001001331	Homo sapiens ATPase plasma membrane Ca2+ transporting 2 (ATP2B2), transcript variant 1, mRNA
		NM_001001344	Homo sapiens ATPase plasma membrane Ca2+ transporting 3 (ATP2B3), transcript variant 2, mRNA
		NM_001001349	Homo sapiens NFKB inhibitor interacting Ras like 2 (NKIRAS2), transcript variant 1, mRNA
		NM_001001396	Homo sapiens ATPase plasma membrane Ca2+ transporting 4 (ATP2B4), transcript variant 1, mRNA
		NM_001001412	Homo sapiens calcium homeostasis modulator 1 (CALHM1), mRNA
		NM_001001417	Homo sapiens TBC1 domain family member 3B (TBC1D3B), mRNA
		NM_001001418	Homo sapiens TBC1 domain family member 3C (TBC1D3C), mRNA
		NM_001001433	Homo sapiens syntaxin 16 (STX16), transcript variant 1, mRNA
		NM_001001483	Homo sapiens zinc finger DHHC-type containing 13 (ZDHHC13), transcript variant 2, mRNA
		NM_001001485	Homo sapiens ATPase secretory pathway Ca2+ transporting 1 (ATP2C1), transcript variant 3, mRNA
		NM_001001502	Homo sapiens synuclein beta (SNCB), transcript variant 1, mRNA
		NM_001001503	Homo sapiens NADH:ubiquinone oxidoreductase subunit V3 (NDUFV3), transcript variant 2, mRNA
		NM_001001520	Homo sapiens HDGF like 2 (HDGFL2), transcript variant 1, mRNA
		NM_001001521	Homo sapiens UDP-glucose pyrophosphorylase 2 (UGP2), transcript variant 2, mRNA
		NM_001001524	Homo sapiens transmembrane 6 superfamily member 2 (TM6SF2), mRNA
		NM_001001551	Homo sapiens IDNK, gluconokinase (IDNK), transcript variant 1, mRNA
		NM_001001563	Homo sapiens translocase of inner mitochondrial membrane 50 (TIMM50), transcript variant 1, mRNA
		NM_001001671	Homo sapiens mitogen-activated protein kinase kinase kinase 15 (MAP3K15), mRNA
		NM_001001694	Homo sapiens interleukin 17 receptor E like (IL17REL), mRNA
		NM_001001701	Homo sapiens chromosome 4 open reading frame 3 (C4orf3), transcript variant 2, mRNA
		NM_001001791	Homo sapiens chromosome 10 open reading frame 55 (C10orf55), mRNA
		NM_001001852	Homo sapiens Pim-3 proto-oncogene, serine/threonine kinase (PIM3), mRNA
		NM_001001890	Homo sapiens runt related transcription factor 1 (RUNX1), transcript variant 2, mRNA
		NM_001001895	Homo sapiens ubiquitin associated and SH3 domain containing A (UBASH3A), transcript variant 2, mRNA
		NM_001001936	Homo sapiens actin filament associated protein 1 like 2 (AFAP1L2), transcript variant 1, mRNA
		NM_001001938	Homo sapiens chromosome 9 open reading frame 47 (C9orf47), transcript variant 1, mRNA
		NM_001001957	Homo sapiens olfactory receptor family 2 subfamily W member 3 (OR2W3), mRNA
		NM_001001974	Homo sapiens pleckstrin homology domain containing A1 (PLEKHA1), transcript variant 2, mRNA
		NM_001001975	Homo sapiens ATP synthase, H+ transporting, mitochondrial F1 complex, delta subunit (ATP5D), transcript variant 2, mRNA
		NM_001001991	Homo sapiens peptidase domain containing associated with muscle regeneration 1 (PAMR1), transcript variant 2, mRNA
		NM_001002026	Homo sapiens claudin 18 (CLDN18), transcript variant 2, mRNA
		NM_001002027	Homo sapiens ATP synthase, H+ transporting, mitochondrial Fo complex subunit C1 (subunit 9) (ATP5G1), transcript variant 2, mRNA
		NM_001002036	Homo sapiens astacin like metalloendopeptidase (ASTL), mRNA
		NM_001002262	Homo sapiens zinc finger FYVE-type containing 27 (ZFYVE27), transcript variant 3, mRNA
		NM_001002295	Homo sapiens GATA binding protein 3 (GATA3), transcript variant 1, mRNA
		NM_001002296	Homo sapiens golgin A7 (GOLGA7), transcript variant 2, mRNA
		NM_001002762	Homo sapiens DnaJ heat shock protein family (Hsp40) member B12 (DNAJB12), transcript variant 1, mRNA
		NM_001002814	Homo sapiens RAB11 family interacting protein 1 (RAB11FIP1), transcript variant 3, mRNA
		NM_001002836	Homo sapiens zinc finger protein 787 (ZNF787), transcript variant 1, mRNA
		NM_001002837	Homo sapiens inositol polyphosphate-5-phosphatase J (INPP5J), transcript variant 3, mRNA
		NM_001002843	Homo sapiens zinc finger protein 280D (ZNF280D), transcript variant 2, mRNA
		NM_001002901	Homo sapiens Fc receptor like B (FCRLB), transcript variant 1, mRNA
		NM_001002909	Homo sapiens G-patch domain containing 8 (GPATCH8), transcript variant 1, mRNA
		NM_001002914	Homo sapiens potassium channel tetramerization domain containing 11 (KCTD11), mRNA
		NM_001002916	Homo sapiens H2B histone family member W, testis specific (H2BFWT), mRNA
		NM_001003406	Homo sapiens calcium voltage-gated channel subunit alpha1 I (CACNA1I), transcript variant 2, mRNA
		NM_001003652	Homo sapiens SMAD family member 2 (SMAD2), transcript variant 2, mRNA
		NM_001003682	Homo sapiens transmembrane protein 200B (TMEM200B), transcript variant 2, mRNA
		NM_001003690	Homo sapiens MAD2L1 binding protein (MAD2L1BP), transcript variant 1, mRNA
		NM_001003704	Homo sapiens mitochondrial fission process 1 (MTFP1), transcript variant 2, mRNA
		NM_001003760	Homo sapiens kelch like family member 31 (KLHL31), mRNA
		NM_001003841	Homo sapiens solute carrier family 6 member 19 (SLC6A19), mRNA
		NM_001003845	Homo sapiens Sp5 transcription factor (SP5), mRNA
		NM_001003892	Homo sapiens dual specificity phosphatase and pro isomerase domain containing 1 (DUPD1), mRNA
		NM_001003937	Homo sapiens TSPY like 6 (TSPYL6), mRNA
		NM_001003941	Homo sapiens oxoglutarate dehydrogenase (OGDH), transcript variant 2, mRNA
		NM_001004019	Homo sapiens fibulin 2 (FBLN2), transcript variant 1, mRNA
		NM_001004055	Homo sapiens leucine rich repeat containing 29 (LRRC29), transcript variant 2, mRNA
		NM_001004056	Homo sapiens G protein-coupled receptor kinase 4 (GRK4), transcript variant 2, mRNA
		NM_001004057	Homo sapiens G protein-coupled receptor kinase 4 (GRK4), transcript variant 3, mRNA
		NM_001004065	Homo sapiens A-kinase anchoring protein 2 (AKAP2), transcript variant 1, mRNA
		NM_001004128	Homo sapiens quiescin sulfhydryl oxidase 1 (QSOX1), transcript variant 2, mRNA
		NM_001004313	Homo sapiens transmembrane protein 220 (TMEM220), transcript variant 1, mRNA
		NM_001004318	Homo sapiens acid phosphatase 7, tartrate resistant (putative) (ACP7), mRNA
		NM_001004329	Homo sapiens developing brain homeobox 2 (DBX2), mRNA
		NM_001004333	Homo sapiens ribonuclease K (RNASEK), transcript variant 1, mRNA
		NM_001004334	Homo sapiens G protein-coupled receptor 179 (GPR179), mRNA
		NM_001004353	Homo sapiens sperm-tail PG-rich repeat containing 3 (STPG3), transcript variant 3, mRNA
		NM_001004356	Homo sapiens fibroblast growth factor receptor like 1 (FGFRL1), transcript variant 1, mRNA
		NM_001004360	Homo sapiens dipeptidyl peptidase like 10 (DPP10), transcript variant 2, mRNA
		NM_001004426	Homo sapiens phospholipase A2 group VI (PLA2G6), transcript variant 2, mRNA
		NM_001004431	Homo sapiens meteorin like, glial cell differentiation regulator (METRNL), mRNA
		NM_001004440	Homo sapiens family with sequence similarity 19 member A3, C-C motif chemokine like (FAM19A3), transcript variant 2, mRNA
		NM_001004720	Homo sapiens NCK adaptor protein 2 (NCK2), transcript variant 2, mRNA
		NM_001005210	Homo sapiens leucine rich repeat containing 55 (LRRC55), mRNA
		NM_001005271	Homo sapiens chromodomain helicase DNA binding protein 3 (CHD3), transcript variant 3, mRNA
		NM_001005291	Homo sapiens sterol regulatory element binding transcription factor 1 (SREBF1), transcript variant 1, mRNA
		NM_001005336	Homo sapiens dynamin 1 (DNM1), transcript variant 2, mRNA
		NM_001005337	Homo sapiens plakophilin 1 (PKP1), transcript variant 1a, mRNA
		NM_001005353	Homo sapiens adenylate kinase 4 (AK4), transcript variant 1, mRNA
		NM_001005373	Homo sapiens leucine rich repeat and sterile alpha motif containing 1 (LRSAM1), transcript variant 2, mRNA
		NM_001005374	Homo sapiens leucine rich repeat and sterile alpha motif containing 1 (LRSAM1), transcript variant 3, mRNA
		NM_001005389	Homo sapiens neurofascin (NFASC), transcript variant 5, mRNA
		NM_001005404	Homo sapiens yippee like 2 (YPEL2), mRNA
		NM_001005407	Homo sapiens calcium voltage-gated channel subunit alpha1 H (CACNA1H), transcript variant 2, mRNA
		NM_001005408	Homo sapiens neuralized E3 ubiquitin protein ligase 4 (NEURL4), transcript variant 2, mRNA
		NM_001005415	Homo sapiens membrane associated ring-CH-type finger 2 (MARCH2), transcript variant 2, mRNA
		NM_001005416	Homo sapiens membrane associated ring-CH-type finger 2 (MARCH2), transcript variant 3, mRNA
		NM_001005498	Homo sapiens rhomboid 5 homolog 2 (RHBDF2), transcript variant 2, mRNA
		NM_001005527	Homo sapiens family with sequence similarity 19 member A4, C-C motif chemokine like (FAM19A4), transcript variant 2, mRNA
		NM_001005619	Homo sapiens integrin subunit beta 4 (ITGB4), transcript variant 2, mRNA
		NM_001005731	Homo sapiens integrin subunit beta 4 (ITGB4), transcript variant 3, mRNA
		NM_001005751	Homo sapiens WASH complex subunit 2A (WASHC2A), transcript variant 1, mRNA
		NM_001005853	Homo sapiens olfactory receptor family 6 subfamily B member 2 (OR6B2), mRNA
		NM_001005855	Homo sapiens ATPase phospholipid transporting 8B2 (ATP8B2), transcript variant 2, mRNA
		NM_001005914	Homo sapiens semaphorin 3B (SEMA3B), transcript variant 2, mRNA
		NM_001005915	Homo sapiens erb-b2 receptor tyrosine kinase 3 (ERBB3), transcript variant s, mRNA
		NM_001005918	Homo sapiens ATPase copper transporting beta (ATP7B), transcript variant 2, mRNA
		NM_001005920	Homo sapiens jumonji domain containing 8 (JMJD8), transcript variant 1, mRNA
		NM_001006617	Homo sapiens mitogen-activated protein kinase associated protein 1 (MAPKAP1), transcript variant 1, mRNA
		NM_001006618	Homo sapiens mitogen-activated protein kinase associated protein 1 (MAPKAP1), transcript variant 6, mRNA
		NM_001006619	Homo sapiens mitogen-activated protein kinase associated protein 1 (MAPKAP1), transcript variant 3, mRNA
		NM_001006620	Homo sapiens mitogen-activated protein kinase associated protein 1 (MAPKAP1), transcript variant 4, mRNA
		NM_001006621	Homo sapiens mitogen-activated protein kinase associated protein 1 (MAPKAP1), transcript variant 5, mRNA
		NM_001006665	Homo sapiens ribosomal protein S6 kinase A1 (RPS6KA1), transcript variant 2, mRNA
		NM_001006932	Homo sapiens ribosomal protein S6 kinase A2 (RPS6KA2), transcript variant 2, mRNA
		NM_001006943	Homo sapiens EPH receptor A8 (EPHA8), transcript variant 2, mRNA
		NM_001006944	Homo sapiens ribosomal protein S6 kinase A4 (RPS6KA4), transcript variant 2, mRNA
		NM_001006947	Homo sapiens UHRF1 binding protein 1 like (UHRF1BP1L), transcript variant 2, mRNA
		NM_001007026	Homo sapiens atrophin 1 (ATN1), transcript variant 1, mRNA
		NM_001007075	Homo sapiens kelch like family member 5 (KLHL5), transcript variant 3, mRNA
		NM_001007097	Homo sapiens neurotrophic receptor tyrosine kinase 2 (NTRK2), transcript variant b, mRNA
		NM_001007122	Homo sapiens fibronectin type III and SPRY domain containing 2 (FSD2), transcript variant 1, mRNA
		NM_001007239	Homo sapiens methyltransferase like 13 (METTL13), transcript variant 3, mRNA
		NM_001007255	Homo sapiens kelch domain containing 9 (KLHDC9), transcript variant 2, mRNA
		NM_001007269	Homo sapiens gem nuclear organelle associated protein 7 (GEMIN7), transcript variant 2, mRNA
		NM_001007270	Homo sapiens gem nuclear organelle associated protein 7 (GEMIN7), transcript variant 3, mRNA
		NM_001007467	Homo sapiens SFI1 centrin binding protein (SFI1), transcript variant 1, mRNA
		NM_001007523	Homo sapiens coagulation factor VIII associated 2 (F8A2), mRNA
		NM_001007524	Homo sapiens coagulation factor VIII associated 3 (F8A3), mRNA
		NM_001007525	Homo sapiens NACHT and WD repeat domain containing 1 (NWD1), transcript variant 1, mRNA
		NM_001007527	Homo sapiens LMBR1 domain containing 2 (LMBRD2), mRNA
		NM_001007538	Homo sapiens shisa family member 2 (SHISA2), mRNA
		NM_001007561	Homo sapiens immunity related GTPase Q (IRGQ), mRNA
		NM_001007563	Homo sapiens insulin like growth factor binding protein like 1 (IGFBPL1), mRNA
		NM_001007593	Homo sapiens sphingomyelin phosphodiesterase 1 (SMPD1), transcript variant 2, mRNA
		NM_001007595	Homo sapiens C2 calcium dependent domain containing 4B (C2CD4B), mRNA
		NM_001008	Homo sapiens ribosomal protein S4, Y-linked 1 (RPS4Y1), mRNA
		NM_001008239	Homo sapiens chromosome 18 open reading frame 25 (C18orf25), transcript variant 2, mRNA
		NM_001008393	Homo sapiens chromosome 4 open reading frame 46 (C4orf46), transcript variant 1, mRNA
		NM_001008404	Homo sapiens chromosome 14 open reading frame 180 (C14orf180), transcript variant 2, mRNA
		NM_001008485	Homo sapiens solute carrier family 41 member 3 (SLC41A3), transcript variant 1, mRNA
		NM_001008486	Homo sapiens solute carrier family 41 member 3 (SLC41A3), transcript variant 3, mRNA
		NM_001008489	Homo sapiens phosphatase, orphan 2 (PHOSPHO2), transcript variant 2, mRNA
		NM_001008528	Homo sapiens matrix remodeling associated 7 (MXRA7), transcript variant 1, mRNA
		NM_001008529	Homo sapiens matrix remodeling associated 7 (MXRA7), transcript variant 2, mRNA
		NM_001008537	Homo sapiens neurite extension and migration factor (NEXMIF), mRNA
		NM_001008701	Homo sapiens adhesion G protein-coupled receptor L1 (ADGRL1), transcript variant 1, mRNA
		NM_001008703	Homo sapiens small integral membrane protein 29 (SMIM29), transcript variant 2, mRNA
		NM_001008704	Homo sapiens small integral membrane protein 29 (SMIM29), transcript variant 3, mRNA
		NM_001008710	Homo sapiens RNA binding protein with multiple splicing (RBPMS), transcript variant 1, mRNA
		NM_001008711	Homo sapiens RNA binding protein with multiple splicing (RBPMS), transcript variant 2, mRNA
		NM_001008712	Homo sapiens RNA binding protein with multiple splicing (RBPMS), transcript variant 3, mRNA
		NM_001008778	Homo sapiens speedy/RINGO cell cycle regulator family member C (SPDYC), mRNA
		NM_001008783	Homo sapiens solute carrier family 35 member D3 (SLC35D3), mRNA
		NM_001008844	Homo sapiens desmoplakin (DSP), transcript variant 2, mRNA
		NM_001008895	Homo sapiens cullin 4A (CUL4A), transcript variant 1, mRNA
		NM_001008897	Homo sapiens t-complex 1 (TCP1), transcript variant 2, mRNA
		NM_001009184	Homo sapiens glutamate ionotropic receptor NMDA type subunit associated protein 1 (GRINA), transcript variant 2, mRNA
		NM_001009552	Homo sapiens protein phosphatase 2 catalytic subunit beta (PPP2CB), mRNA
		NM_001009571	Homo sapiens calcium dependent secretion activator 2 (CADPS2), transcript variant 2, mRNA
		NM_001009811	Homo sapiens centrosomal protein 131 (CEP131), transcript variant 2, mRNA
		NM_001009880	Homo sapiens KIAA0930 (KIAA0930), transcript variant 2, mRNA
		NM_001009939	Homo sapiens septin 5 (SEPT5), transcript variant 2, mRNA
		NM_001009941	Homo sapiens ankyrin repeat domain 16 (ANKRD16), transcript variant 2, mRNA
		NM_001009943	Homo sapiens ankyrin repeat domain 16 (ANKRD16), transcript variant 4, mRNA
		NM_001009944	Homo sapiens polycystin 1, transient receptor potential channel interacting (PKD1), transcript variant 1, mRNA
		NM_001009955	Homo sapiens single stranded DNA binding protein 3 (SSBP3), transcript variant 3, mRNA
		NM_001009984	Homo sapiens chromosome 20 open reading frame 194 (C20orf194), mRNA
		NM_001009991	Homo sapiens synaptotagmin like 3 (SYTL3), transcript variant 3, mRNA
		NM_001009996	Homo sapiens DALR anticodon binding domain containing 3 (DALRD3), transcript variant 1, mRNA
		NM_001009998	Homo sapiens single stranded DNA binding protein 4 (SSBP4), transcript variant 2, mRNA
		NM_001010846	Homo sapiens Src homology 2 domain containing E (SHE), transcript variant 1, mRNA
		NM_001010867	Homo sapiens IBA57 homolog, iron-sulfur cluster assembly (IBA57), transcript variant 1, mRNA
		NM_001010881	Homo sapiens chromosome 1 open reading frame 167 (C1orf167), mRNA
		NM_001010897	Homo sapiens stress associated endoplasmic reticulum protein family member 2 (SERP2), transcript variant 1, mRNA
		NM_001010908	Homo sapiens complement C1q like 3 (C1QL3), mRNA
		NM_001010911	Homo sapiens cancer susceptibility 10 (CASC10), mRNA
		NM_001010971	Homo sapiens sterile alpha motif domain containing 13 (SAMD13), transcript variant 1, mRNA
		NM_001010972	Homo sapiens zyxin (ZYX), transcript variant 2, mRNA
		NM_001010974	Homo sapiens breast carcinoma amplified sequence 4 (BCAS4), transcript variant 3, mRNA
		NM_001010982	Homo sapiens arylformamidase (AFMID), transcript variant 2, mRNA
		NM_001010983	Homo sapiens glycosyltransferase 8 domain containing 1 (GLT8D1), transcript variant 3, mRNA
		NM_001011718	Homo sapiens XK related 7 (XKR7), mRNA
		NM_001011722	Homo sapiens Rho guanine nucleotide exchange factor 10 like (ARHGEF10L), transcript variant 2, mRNA
		NM_001012264	Homo sapiens ribonuclease A family member 13 (inactive) (RNASE13), mRNA
		NM_001012302	Homo sapiens anoctamin 9 (ANO9), transcript variant 1, mRNA
		NM_001012334	Homo sapiens midkine (MDK), transcript variant 1, mRNA
		NM_001012508	Homo sapiens shadow of prion protein (SPRN), mRNA
		NM_001012732	Homo sapiens dCMP deaminase (DCTD), transcript variant 1, mRNA
		NM_001012759	Homo sapiens cytosolic thiouridylase subunit 2 (CTU2), transcript variant 1, mRNA
		NM_001012762	Homo sapiens cytosolic thiouridylase subunit 2 (CTU2), transcript variant 2, mRNA
		NM_001012974	Homo sapiens leucine rich repeat containing 73 (LRRC73), transcript variant 1, mRNA
		NM_001012980	Homo sapiens spermidine/spermine N1-acetyl transferase like 1 (SATL1), mRNA
		NM_001012984	Homo sapiens chromosome 16 open reading frame 86 (C16orf86), mRNA
		NM_001012994	Homo sapiens sorting nexin family member 30 (SNX30), mRNA
		NM_001013257	Homo sapiens basal cell adhesion molecule (Lutheran blood group) (BCAM), transcript variant 2, mRNA
		NM_001013436	Homo sapiens mercaptopyruvate sulfurtransferase (MPST), transcript variant 2, mRNA
		NM_001013622	Homo sapiens family with sequence similarity 53 member A (FAM53A), transcript variant 1, mRNA
		NM_001013628	Homo sapiens DDB1 and CUL4 associated factor 12 like 2 (DCAF12L2), mRNA
		NM_001013632	Homo sapiens Tctex1 domain containing 4 (TCTEX1D4), mRNA
		NM_001013635	Homo sapiens coiled-coil domain containing 184 (CCDC184), mRNA
		NM_001013638	Homo sapiens proline rich 25 (PRR25), mRNA
		NM_001013641	Homo sapiens transmembrane protein 82 (TMEM82), mRNA
		NM_001013649	Homo sapiens chromosome 2 open reading frame 68 (C2orf68), mRNA
		NM_001013653	Homo sapiens leucine rich repeat containing 26 (LRRC26), mRNA
		NM_001013661	Homo sapiens V-set and immunoglobulin domain containing 8 (VSIG8), mRNA
		NM_001013672	Homo sapiens chromosome 17 open reading frame 97 (C17orf97), mRNA
		NM_001013690	Homo sapiens fidgetin like 2 (FIGNL2), mRNA
		NM_001013694	Homo sapiens SRR1 domain containing (SRRD), mRNA
		NM_001013735	Homo sapiens forkhead box B2 (FOXB2), mRNA
		NM_001013836	Homo sapiens MAD1 mitotic arrest deficient like 1 (MAD1L1), transcript variant 2, mRNA
		NM_001013837	Homo sapiens MAD1 mitotic arrest deficient like 1 (MAD1L1), transcript variant 3, mRNA
		NM_001013842	Homo sapiens chromosome 8 open reading frame 58 (C8orf58), transcript variant 1, mRNA
		NM_001013845	Homo sapiens chromosome X open reading frame 40B (CXorf40B), mRNA
		NM_001014432	Homo sapiens AKT serine/threonine kinase 1 (AKT1), transcript variant 2, mRNA
		NM_001014437	Homo sapiens cysteinyl-tRNA synthetase (CARS), transcript variant 3, mRNA
		NM_001014447	Homo sapiens carboxypeptidase Z (CPZ), transcript variant 1, mRNA
		NM_001014448	Homo sapiens carboxypeptidase Z (CPZ), transcript variant 3, mRNA
		NM_001014764	Homo sapiens ER membrane protein complex subunit 6 (EMC6), transcript variant 1, mRNA
		NM_001014797	Homo sapiens potassium calcium-activated channel subfamily M alpha 1 (KCNMA1), transcript variant 1, mRNA
		NM_001014831	Homo sapiens p21 (RAC1) activated kinase 4 (PAK4), transcript variant 2, mRNA
		NM_001014832	Homo sapiens p21 (RAC1) activated kinase 4 (PAK4), transcript variant 3, mRNA
		NM_001014834	Homo sapiens p21 (RAC1) activated kinase 4 (PAK4), transcript variant 5, mRNA
		NM_001014835	Homo sapiens p21 (RAC1) activated kinase 4 (PAK4), transcript variant 4, mRNA
		NM_001014839	Homo sapiens neurochondrin (NCDN), transcript variant 1, mRNA
		NM_001014841	Homo sapiens neurochondrin (NCDN), transcript variant 2, mRNA
		NM_001014842	Homo sapiens transmembrane 9 superfamily member 1 (TM9SF1), transcript variant 2, mRNA
		NM_001014979	Homo sapiens coiled-coil domain containing 189 (CCDC189), transcript variant 1, mRNA
		NM_001014980	Homo sapiens C1q and TNF related 12 (C1QTNF12), mRNA
		NM_001014999	Homo sapiens SLX1 homolog A, structure-specific endonuclease subunit (SLX1A), transcript variant 1, mRNA
		NM_001015000	Homo sapiens SLX1 homolog A, structure-specific endonuclease subunit (SLX1A), transcript variant 2, mRNA
		NM_001015052	Homo sapiens N-methylpurine DNA glycosylase (MPG), transcript variant 2, mRNA
		NM_001015053	Homo sapiens histone deacetylase 5 (HDAC5), transcript variant 3, mRNA
		NM_001015054	Homo sapiens N-methylpurine DNA glycosylase (MPG), transcript variant 3, mRNA
		NM_001015072	Homo sapiens UFM1 specific peptidase 1 (inactive) (UFSP1), mRNA
		NM_001015508	Homo sapiens purine rich element binding protein G (PURG), transcript variant B, mRNA
		NM_001015882	Homo sapiens DnaJ heat shock protein family (Hsp40) member C25 (DNAJC25), transcript variant 1, mRNA
		NM_001017361	Homo sapiens KH domain containing 3 like, subcortical maternal complex member (KHDC3L), mRNA
		NM_001017363	Homo sapiens AT-rich interaction domain 3C (ARID3C), mRNA
		NM_001017371	Homo sapiens Sp3 transcription factor (SP3), transcript variant 2, mRNA
		NM_001017392	Homo sapiens SURP and G-patch domain containing 2 (SUGP2), transcript variant 1, mRNA
		NM_001017403	Homo sapiens leucine rich repeat containing G protein-coupled receptor 6 (LGR6), transcript variant 1, mRNA
		NM_001017408	Homo sapiens golgi associated PDZ and coiled-coil motif containing (GOPC), transcript variant 2, mRNA
		NM_001017440	Homo sapiens calneuron 1 (CALN1), transcript variant 2, mRNA
		NM_001017528	Homo sapiens proline rich 5 (PRR5), transcript variant 3, mRNA
		NM_001017529	Homo sapiens proline rich 5 (PRR5), transcript variant 5, mRNA
		NM_001017530	Homo sapiens proline rich 5 (PRR5), transcript variant 4, mRNA
		NM_001017535	Homo sapiens vitamin D receptor (VDR), transcript variant 2, mRNA
		NM_001017536	Homo sapiens vitamin D receptor (VDR), transcript variant 3, mRNA
		NM_001017919	Homo sapiens RCC1 domain containing 1 (RCCD1), transcript variant 2, mRNA
		NM_001017964	Homo sapiens YdjC chitooligosaccharide deacetylase homolog (YDJC), mRNA
		NM_001017969	Homo sapiens KIAA2026 (KIAA2026), mRNA
		NM_001017970	Homo sapiens transmembrane protein 30B (TMEM30B), mRNA
		NM_001017979	Homo sapiens RAB28, member RAS oncogene family (RAB28), transcript variant 1, mRNA
		NM_001017981	Homo sapiens ring finger protein 215 (RNF215), mRNA
		NM_001017995	Homo sapiens SH3 and PX domains 2B (SH3PXD2B), transcript variant 1, mRNA
		NM_001017998	Homo sapiens G protein subunit gamma 10 (GNG10), transcript variant 1, mRNA
		NM_001018	Homo sapiens ribosomal protein S15 (RPS15), transcript variant 2, mRNA
		NM_001018041	Homo sapiens EPM2A, laforin glucan phosphatase (EPM2A), transcript variant 2, mRNA
		NM_001018050	Homo sapiens RNA polymerase III subunit H (POLR3H), transcript variant 3, mRNA
		NM_001018052	Homo sapiens RNA polymerase III subunit H (POLR3H), transcript variant 2, mRNA
		NM_001018053	Homo sapiens 6-phosphofructo-2-kinase/fructose-2,6-biphosphatase 2 (PFKFB2), transcript variant 2, mRNA
		NM_001018054	Homo sapiens LDL receptor related protein 8 (LRP8), transcript variant 4, mRNA
		NM_001018064	Homo sapiens neurotrophic receptor tyrosine kinase 2 (NTRK2), transcript variant c, mRNA
		NM_001018065	Homo sapiens neurotrophic receptor tyrosine kinase 2 (NTRK2), transcript variant d, mRNA
		NM_001018066	Homo sapiens neurotrophic receptor tyrosine kinase 2 (NTRK2), transcript variant e, mRNA
		NM_001018071	Homo sapiens FERM and PDZ domain containing 2 (FRMPD2), transcript variant 3, mRNA
		NM_001018073	Homo sapiens phosphoenolpyruvate carboxykinase 2, mitochondrial (PCK2), transcript variant 2, mRNA
		NM_001018078	Homo sapiens folylpolyglutamate synthase (FPGS), transcript variant 2, mRNA
		NM_001018090	Homo sapiens GRINL1A complex locus 1 (GCOM1), transcript variant 1, mRNA
		NM_001018091	Homo sapiens GRINL1A complex locus 1 (GCOM1), transcript variant 2, mRNA
		NM_001018100	Homo sapiens myocardial zonula adherens protein (MYZAP), transcript variant 1, mRNA
		NM_001018109	Homo sapiens pirin (PIR), transcript variant 2, mRNA
		NM_001018111	Homo sapiens podocalyxin like (PODXL), transcript variant 1, mRNA
		NM_001018112	Homo sapiens Fanconi anemia complementation group A (FANCA), transcript variant 2, mRNA
		NM_001018837	Homo sapiens HCLS1 associated protein X-1 (HAX1), transcript variant 2, mRNA
		NM_001024372	Homo sapiens BAALC, MAP3K1 and KLF4 binding (BAALC), transcript variant 2, mRNA
		NM_001024401	Homo sapiens SH3 domain binding kinase 1 (SBK1), mRNA
		NM_001024598	Homo sapiens hes family bHLH transcription factor 3 (HES3), mRNA
		NM_001024611	Homo sapiens leucine rich repeat containing 66 (LRRC66), mRNA
		NM_001024613	Homo sapiens FEZ family zinc finger 1 (FEZF1), transcript variant 1, mRNA
		NM_001024656	Homo sapiens aspartate dehydrogenase domain containing (ASPDH), transcript variant 2, mRNA
		NM_001024732	Homo sapiens mitochondrial trans-2-enoyl-CoA reductase (MECR), transcript variant 2, mRNA
		NM_001024858	Homo sapiens spectrin beta, erythrocytic (SPTB), transcript variant 1, mRNA
		NM_001024938	Homo sapiens solute carrier family 2 member 11 (SLC2A11), transcript variant 3, mRNA
		NM_001024939	Homo sapiens solute carrier family 2 member 11 (SLC2A11), transcript variant 2, mRNA
		NM_001024959	Homo sapiens actin related protein 2/3 complex subunit 4 (ARPC4), transcript variant 2, mRNA
		NM_001025076	Homo sapiens CUGBP Elav-like family member 2 (CELF2), transcript variant 1, mRNA
		NM_001025077	Homo sapiens CUGBP Elav-like family member 2 (CELF2), transcript variant 3, mRNA
		NM_001025087	Homo sapiens CUGBP Elav-like family member 4 (CELF4), transcript variant 2, mRNA
		NM_001025088	Homo sapiens CUGBP Elav-like family member 4 (CELF4), transcript variant 3, mRNA
		NM_001025089	Homo sapiens CUGBP Elav-like family member 4 (CELF4), transcript variant 4, mRNA
		NM_001025200	Homo sapiens chymotrypsinogen B2 (CTRB2), mRNA
		NM_001025242	Homo sapiens interleukin 1 receptor associated kinase 1 (IRAK1), transcript variant 2, mRNA
		NM_001025243	Homo sapiens interleukin 1 receptor associated kinase 1 (IRAK1), transcript variant 3, mRNA
		NM_001025248	Homo sapiens deoxyuridine triphosphatase (DUT), transcript variant 1, mRNA
		NM_001025249	Homo sapiens deoxyuridine triphosphatase (DUT), transcript variant 3, mRNA
		NM_001025266	Homo sapiens chromosome 3 open reading frame 70 (C3orf70), mRNA
		NM_001025300	Homo sapiens RAB12, member RAS oncogene family (RAB12), mRNA
		NM_001025596	Homo sapiens CUGBP Elav-like family member 1 (CELF1), transcript variant 3, mRNA
		NM_001025598	Homo sapiens Rho GTPase activating protein 30 (ARHGAP30), transcript variant 1, mRNA
		NM_001025603	Homo sapiens regulatory factor X5 (RFX5), transcript variant 2, mRNA
		NM_001025778	Homo sapiens vaccinia related kinase 3 (VRK3), transcript variant 2, mRNA
		NM_001025780	Homo sapiens abhydrolase domain containing 17B (ABHD17B), transcript variant 2, mRNA
		NM_001025930	Homo sapiens tubulin tyrosine ligase like 3 (TTLL3), transcript variant 1, mRNA
		NM_001029839	Homo sapiens T-cell activation inhibitor, mitochondrial (TCAIM), transcript variant 2, mRNA
		NM_001029864	Homo sapiens KIAA1755 (KIAA1755), transcript variant 1, mRNA
		NM_001029875	Homo sapiens regulator of G protein signaling 7 binding protein (RGS7BP), transcript variant 1, mRNA
		NM_001029882	Homo sapiens AT-hook DNA binding motif containing 1 (AHDC1), mRNA
		NM_001030005	Homo sapiens complexin 3 (CPLX3), mRNA
		NM_001030006	Homo sapiens adaptor related protein complex 2 beta 1 subunit (AP2B1), transcript variant 1, mRNA
		NM_001030055	Homo sapiens Rho GTPase activating protein 5 (ARHGAP5), transcript variant 1, mRNA
		NM_001030311	Homo sapiens ceramide kinase like (CERKL), transcript variant 2, mRNA
		NM_001030312	Homo sapiens ceramide kinase like (CERKL), transcript variant 3, mRNA
		NM_001030313	Homo sapiens ceramide kinase like (CERKL), transcript variant 4, mRNA
		NM_001031617	Homo sapiens COX19, cytochrome c oxidase assembly factor (COX19), mRNA
		NM_001031677	Homo sapiens RAB24, member RAS oncogene family (RAB24), transcript variant 1, mRNA
		NM_001031680	Homo sapiens runt related transcription factor 3 (RUNX3), transcript variant 1, mRNA
		NM_001031681	Homo sapiens cystinosin, lysosomal cystine transporter (CTNS), transcript variant 1, mRNA
		NM_001031685	Homo sapiens tumor protein p53 binding protein 2 (TP53BP2), transcript variant 1, mRNA
		NM_001031689	Homo sapiens phospholipase A2 activating protein (PLAA), transcript variant 1, mRNA
		NM_001031698	Homo sapiens pre-mRNA processing factor 40 homolog B (PRPF40B), transcript variant 1, mRNA
		NM_001031700	Homo sapiens family with sequence similarity 198 member B (FAM198B), transcript variant 1, mRNA
		NM_001031701	Homo sapiens 5'-nucleotidase domain containing 3 (NT5DC3), mRNA
		NM_001031711	Homo sapiens endoplasmic reticulum-golgi intermediate compartment 1 (ERGIC1), mRNA
		NM_001031714	Homo sapiens inverted formin, FH2 and WH2 domain containing (INF2), transcript variant 2, mRNA
		NM_001031726	Homo sapiens chromosome 19 open reading frame 12 (C19orf12), transcript variant 1, mRNA
		NM_001031746	Homo sapiens V-set and transmembrane domain containing 4 (VSTM4), transcript variant 1, mRNA
		NM_001031801	Homo sapiens LIM domain kinase 2 (LIMK2), transcript variant 1, mRNA
		NM_001031804	Homo sapiens MAF bZIP transcription factor (MAF), transcript variant 2, mRNA
		NM_001031849	Homo sapiens mannan binding lectin serine peptidase 1 (MASP1), transcript variant 3, mRNA
		NM_001032	Homo sapiens ribosomal protein S29 (RPS29), transcript variant 1, mRNA
		NM_001032278	Homo sapiens matrix metallopeptidase 28 (MMP28), transcript variant 3, mRNA
		NM_001032289	Homo sapiens solute carrier family 35 member A2 (SLC35A2), transcript variant 2, mRNA
		NM_001032367	Homo sapiens serine peptidase inhibitor, Kunitz type 1 (SPINT1), transcript variant 3, mRNA
		NM_001032381	Homo sapiens polyglutamine binding protein 1 (PQBP1), transcript variant 2, mRNA
		NM_001032382	Homo sapiens polyglutamine binding protein 1 (PQBP1), transcript variant 3, mRNA
		NM_001032383	Homo sapiens polyglutamine binding protein 1 (PQBP1), transcript variant 4, mRNA
		NM_001032384	Homo sapiens polyglutamine binding protein 1 (PQBP1), transcript variant 5, mRNA
		NM_001032396	Homo sapiens praja ring finger ubiquitin ligase 1 (PJA1), transcript variant 2, mRNA
		NM_001033026	Homo sapiens transmembrane protein 259 (TMEM259), transcript variant 1, mRNA
		NM_001033053	Homo sapiens NLR family pyrin domain containing 1 (NLRP1), transcript variant 5, mRNA
		NM_001033081	Homo sapiens MYCL proto-oncogene, bHLH transcription factor (MYCL), transcript variant 1, mRNA
		NM_001033082	Homo sapiens MYCL proto-oncogene, bHLH transcription factor (MYCL), transcript variant 2, mRNA
		NM_001033088	Homo sapiens neugrin, neurite outgrowth associated (NGRN), transcript variant 2, mRNA
		NM_001033117	Homo sapiens SLIT-ROBO Rho GTPase activating protein 3 (SRGAP3), transcript variant 2, mRNA
		NM_001033504	Homo sapiens transmembrane protein 98 (TMEM98), transcript variant 2, mRNA
		NM_001033574	Homo sapiens archaelysin family metallopeptidase 2 (AMZ2), transcript variant 6, mRNA
		NM_001033582	Homo sapiens protein kinase C zeta (PRKCZ), transcript variant 3, mRNA
		NM_001033677	Homo sapiens calcium binding protein 1 (CABP1), transcript variant 3, mRNA
		NM_001033859	Homo sapiens acyl-CoA dehydrogenase, very long chain (ACADVL), transcript variant 2, mRNA
		NM_001034173	Homo sapiens aldehyde dehydrogenase 1 family member L2 (ALDH1L2), transcript variant 1, mRNA
		NM_001034841	Homo sapiens inositol 1,4,5-trisphosphate receptor interacting protein like 2 (ITPRIPL2), transcript variant 1, mRNA
		NM_001034842	Homo sapiens patched domain containing 3 (PTCHD3), mRNA
		NM_001034845	Homo sapiens polypeptide N-acetylgalactosaminyltransferase like 6 (GALNTL6), mRNA
		NM_001034914	Homo sapiens potassium voltage-gated channel interacting protein 3 (KCNIP3), transcript variant 2, mRNA
		NM_001034915	Homo sapiens epithelial splicing regulatory protein 1 (ESRP1), transcript variant 2, mRNA
		NM_001034996	Homo sapiens ribosomal protein L14 (RPL14), transcript variant 1, mRNA
		NM_001035260	Homo sapiens VPS26, retromer complex component A (VPS26A), transcript variant 2, mRNA
		NM_001035507	Homo sapiens ATP/GTP binding protein like 5 (AGBL5), transcript variant 3, mRNA
		NM_001037	Homo sapiens sodium voltage-gated channel beta subunit 1 (SCN1B), transcript variant a, mRNA
		NM_001037131	Homo sapiens ArfGAP with GTPase domain, ankyrin repeat and PH domain 1 (AGAP1), transcript variant 1, mRNA
		NM_001037132	Homo sapiens neuronal cell adhesion molecule (NRCAM), transcript variant 1, mRNA
		NM_001037163	Homo sapiens family with sequence similarity 220 member A (FAM220A), mRNA
		NM_001037165	Homo sapiens forkhead box K1 (FOXK1), mRNA
		NM_001037225	Homo sapiens membrane anchored junction protein (MAJIN), transcript variant 1, mRNA
		NM_001037288	Homo sapiens CKLF like MARVEL transmembrane domain containing 5 (CMTM5), transcript variant 3, mRNA
		NM_001037324	Homo sapiens endothelin converting enzyme 2 (ECE2), transcript variant 2, mRNA
		NM_001037333	Homo sapiens cytoplasmic FMR1 interacting protein 2 (CYFIP2), transcript variant 1, mRNA
		NM_001037335	Homo sapiens helicase with zinc finger 2 (HELZ2), transcript variant 1, mRNA
		NM_001037802	Homo sapiens SKI family transcriptional corepressor 2 (SKOR2), transcript variant 2, mRNA
		NM_001037806	Homo sapiens NCK associated protein 5 like (NCKAP5L), mRNA
		NM_001037808	Homo sapiens eukaryotic translation initiation factor 3 subunit C (EIF3C), transcript variant 2, mRNA
		NM_001037967	Homo sapiens 5'-aminolevulinate synthase 2 (ALAS2), transcript variant 2, mRNA
		NM_001037968	Homo sapiens 5'-aminolevulinate synthase 2 (ALAS2), transcript variant 3, mRNA
		NM_001037984	Homo sapiens solute carrier family 38 member 10 (SLC38A10), transcript variant 1, mRNA
		NM_001038618	Homo sapiens nuclear prelamin A recognition factor (NARF), transcript variant 3, mRNA
		NM_001038628	Homo sapiens beta-1,3-N-acetylgalactosaminyltransferase 1 (globoside blood group) (B3GALNT1), transcript variant 5, mRNA
		NM_001039029	Homo sapiens leucine rich repeats and transmembrane domains 2 (LRTM2), transcript variant 1, mRNA
		NM_001039112	Homo sapiens fer-1 like family member 6 (FER1L6), mRNA
		NM_001039141	Homo sapiens TRIO and F-actin binding protein (TRIOBP), transcript variant 6, mRNA
		NM_001039165	Homo sapiens MAS related GPR family member E (MRGPRE), mRNA
		NM_001039211	Homo sapiens ATPase family, AAA domain containing 3C (ATAD3C), mRNA
		NM_001039350	Homo sapiens dipeptidyl peptidase like 6 (DPP6), transcript variant 3, mRNA
		NM_001039355	Homo sapiens solute carrier family 25 member 29 (SLC25A29), transcript variant 1, mRNA
		NM_001039360	Homo sapiens zinc finger and BTB domain containing 7C (ZBTB7C), transcript variant 2, mRNA
		NM_001039374	Homo sapiens coiled-coil domain containing 183 (CCDC183), mRNA
		NM_001039465	Homo sapiens serine and arginine rich splicing factor 5 (SRSF5), transcript variant 1, mRNA
		NM_001039469	Homo sapiens microtubule affinity regulating kinase 2 (MARK2), transcript variant 4, mRNA
		NM_001039496	Homo sapiens catsper channel auxiliary subunit zeta (CATSPERZ), mRNA
		NM_001039523	Homo sapiens cholinergic receptor nicotinic alpha 1 subunit (CHRNA1), transcript variant 1, mRNA
		NM_001039548	Homo sapiens kelch like family member 35 (KLHL35), mRNA
		NM_001039567	Homo sapiens ribosomal protein S4, Y-linked 2 (RPS4Y2), mRNA
		NM_001039570	Homo sapiens kringle containing transmembrane protein 1 (KREMEN1), transcript variant 3, mRNA
		NM_001039574	Homo sapiens potassium voltage-gated channel subfamily C member 4 (KCNC4), transcript variant 3, mRNA
		NM_001039582	Homo sapiens pregnancy up-regulated nonubiquitous CaM kinase (PNCK), transcript variant 1, mRNA
		NM_001039617	Homo sapiens zinc finger DHHC-type containing 19 (ZDHHC19), transcript variant 1, mRNA
		NM_001039618	Homo sapiens CREB/ATF bZIP transcription factor (CREBZF), transcript variant 1, mRNA
		NM_001039667	Homo sapiens angiopoietin like 4 (ANGPTL4), transcript variant 3, mRNA
		NM_001039670	Homo sapiens intermediate filament family orphan 1 (IFFO1), transcript variant 4, mRNA
		NM_001039671	Homo sapiens Yip1 interacting factor homolog B, membrane trafficking protein (YIF1B), transcript variant 3, mRNA
		NM_001039672	Homo sapiens Yip1 interacting factor homolog B, membrane trafficking protein (YIF1B), transcript variant 5, mRNA
		NM_001039673	Homo sapiens Yip1 interacting factor homolog B, membrane trafficking protein (YIF1B), transcript variant 4, mRNA
		NM_001039705	Homo sapiens trophinin (TRO), transcript variant 6, mRNA
		NM_001039706	Homo sapiens cilia and flagella associated protein 69 (CFAP69), transcript variant 1, mRNA
		NM_001039707	Homo sapiens serologically defined colon cancer antigen 3 (SDCCAG3), transcript variant 1, mRNA
		NM_001039708	Homo sapiens serologically defined colon cancer antigen 3 (SDCCAG3), transcript variant 3, mRNA
		NM_001039771	Homo sapiens cerebellin 3 precursor (CBLN3), mRNA
		NM_001039775	Homo sapiens crystallin beta-gamma domain containing 2 (CRYBG2), mRNA
		NM_001039780	Homo sapiens cyclin I family member 2 (CCNI2), transcript variant 2, mRNA
		NM_001039847	Homo sapiens glutathione peroxidase 4 (GPX4), transcript variant 2, mRNA
		NM_001039848	Homo sapiens glutathione peroxidase 4 (GPX4), transcript variant 3, mRNA
		NM_001039877	Homo sapiens striatin 4 (STRN4), transcript variant 2, mRNA
		NM_001039888	Homo sapiens ankyrin repeat domain 34A (ANKRD34A), mRNA
		NM_001039905	Homo sapiens chromosome 15 open reading frame 56 (C15orf56), mRNA
		NM_001039960	Homo sapiens solute carrier family 4 member 8 (SLC4A8), transcript variant 1, mRNA
		NM_001039966	Homo sapiens G protein-coupled estrogen receptor 1 (GPER1), transcript variant 3, mRNA
		NM_001039970	Homo sapiens protein tyrosine phosphatase, non-receptor type 5 (PTPN5), transcript variant 3, mRNA
		NM_001040021	Homo sapiens CD14 molecule (CD14), transcript variant 2, mRNA
		NM_001040032	Homo sapiens chromosome 8 open reading frame 74 (C8orf74), mRNA
		NM_001040097	Homo sapiens motile sperm domain containing 3 (MOSPD3), transcript variant 2, mRNA
		NM_001040098	Homo sapiens motile sperm domain containing 3 (MOSPD3), transcript variant 3, mRNA
		NM_001040099	Homo sapiens motile sperm domain containing 3 (MOSPD3), transcript variant 4, mRNA
		NM_001040134	Homo sapiens paralemmin (PALM), transcript variant 2, mRNA
		NM_001040167	Homo sapiens LFNG O-fucosylpeptide 3-beta-N-acetylglucosaminyltransferase (LFNG), transcript variant 1, mRNA
		NM_001040168	Homo sapiens LFNG O-fucosylpeptide 3-beta-N-acetylglucosaminyltransferase (LFNG), transcript variant 2, mRNA
		NM_001040199	Homo sapiens claudin domain containing 1 (CLDND1), transcript variant 6, mRNA
		NM_001040202	Homo sapiens progestin and adipoQ receptor family member 3 (PAQR3), transcript variant 1, mRNA
		NM_001040260	Homo sapiens doublecortin like kinase 2 (DCLK2), transcript variant 1, mRNA
		NM_001040261	Homo sapiens doublecortin like kinase 2 (DCLK2), transcript variant 2, mRNA
		NM_001040284	Homo sapiens poly(A) RNA polymerase D5, non-canonical (PAPD5), transcript variant 1, mRNA
		NM_001040285	Homo sapiens poly(A) RNA polymerase D5, non-canonical (PAPD5), transcript variant 2, mRNA
		NM_001040424	Homo sapiens PR/SET domain 15 (PRDM15), transcript variant 2, mRNA
		NM_001040439	Homo sapiens mitogen-activated protein kinase 8 interacting protein 3 (MAPK8IP3), transcript variant 2, mRNA
		NM_001040440	Homo sapiens coiled-coil domain containing 112 (CCDC112), transcript variant 1, mRNA
		NM_001040445	Homo sapiens ankyrin repeat and SOCS box containing 1 (ASB1), transcript variant 1, mRNA
		NM_001040446	Homo sapiens myotubularin related protein 12 (MTMR12), transcript variant 1, mRNA
		NM_001040450	Homo sapiens MINDY lysine 48 deubiquitinase 2 (MINDY2), transcript variant 1, mRNA
		NM_001040453	Homo sapiens MINDY lysine 48 deubiquitinase 2 (MINDY2), transcript variant 2, mRNA
		NM_001040455	Homo sapiens SID1 transmembrane family member 2 (SIDT2), mRNA
		NM_001040633	Homo sapiens protein kinase AMP-activated non-catalytic subunit gamma 2 (PRKAG2), transcript variant c, mRNA
		NM_001040653	Homo sapiens ZXD family zinc finger C (ZXDC), transcript variant 2, mRNA
		NM_001040661	Homo sapiens solute carrier family 29 member 4 (SLC29A4), transcript variant 1, mRNA
		NM_001040662	Homo sapiens valosin containing protein lysine methyltransferase (VCPKMT), transcript variant 2, mRNA
		NM_001040667	Homo sapiens heat shock transcription factor 4 (HSF4), transcript variant 2, mRNA
		NM_001040709	Homo sapiens synaptophysin like 2 (SYPL2), mRNA
		NM_001040715	Homo sapiens KIAA0895 like (KIAA0895L), mRNA
		NM_001040716	Homo sapiens pyruvate carboxylase (PC), transcript variant 3, mRNA
		NM_001042368	Homo sapiens ral guanine nucleotide dissociation stimulator (RALGDS), transcript variant 2, mRNA
		NM_001042402	Homo sapiens N-acylethanolamine acid amidase (NAAA), transcript variant 2, mRNA
		NM_001042412	Homo sapiens CYLD lysine 63 deubiquitinase (CYLD), transcript variant 3, mRNA
		NM_001042424	Homo sapiens nuclear receptor binding SET domain protein 2 (NSD2), transcript variant 10, mRNA
		NM_001042426	Homo sapiens centromere protein A (CENPA), transcript variant 2, mRNA
		NM_001042440	Homo sapiens calpastatin (CAST), transcript variant 6, mRNA
		NM_001042472	Homo sapiens abhydrolase domain containing 12 (ABHD12), transcript variant 1, mRNA
		NM_001042473	Homo sapiens acyl-CoA binding domain containing 5 (ACBD5), transcript variant 2, mRNA
		NM_001042478	Homo sapiens adherens junctions associated protein 1 (AJAP1), transcript variant 2, mRNA
		NM_001042483	Homo sapiens nuclear protein 1, transcriptional regulator (NUPR1), transcript variant 1, mRNA
		NM_001042486	Homo sapiens DLG associated protein 4 (DLGAP4), transcript variant 3, mRNA
		NM_001042494	Homo sapiens solute carrier family 12 member 6 (SLC12A6), transcript variant 3, mRNA
		NM_001042496	Homo sapiens solute carrier family 12 member 6 (SLC12A6), transcript variant 5, mRNA
		NM_001042498	Homo sapiens solute carrier family 35 member A2 (SLC35A2), transcript variant 3, mRNA
		NM_001042507	Homo sapiens galectin 7B (LGALS7B), mRNA
		NM_001042512	Homo sapiens FERM and PDZ domain containing 2 (FRMPD2), transcript variant 4, mRNA
		NM_001042517	Homo sapiens diaphanous related formin 3 (DIAPH3), transcript variant 1, mRNA
		NM_001042533	Homo sapiens ribosomal oxygenase 2 (RIOX2), transcript variant 1, mRNA
		NM_001042535	Homo sapiens ArfGAP with GTPase domain, ankyrin repeat and PH domain 3 (AGAP3), transcript variant 2, mRNA
		NM_001042544	Homo sapiens latent transforming growth factor beta binding protein 4 (LTBP4), transcript variant 1, mRNA
		NM_001042545	Homo sapiens latent transforming growth factor beta binding protein 4 (LTBP4), transcript variant 3, mRNA
		NM_001042546	Homo sapiens ATP synthase mitochondrial F1 complex assembly factor 1 (ATPAF1), transcript variant 2, mRNA
		NM_001042552	Homo sapiens TatD DNase domain containing 3 (TATDN3), transcript variant 1, mRNA
		NM_001042553	Homo sapiens TatD DNase domain containing 3 (TATDN3), transcript variant 2, mRNA
		NM_001042573	Homo sapiens endo-beta-N-acetylglucosaminidase (ENGASE), mRNA
		NM_001042574	Homo sapiens CREB regulated transcription coactivator 3 (CRTC3), transcript variant 2, mRNA
		NM_001042576	Homo sapiens ribosome binding protein 1 (RRBP1), transcript variant 1, mRNA
		NM_001042589	Homo sapiens transmembrane protein 8B (TMEM8B), transcript variant 2, mRNA
		NM_001042590	Homo sapiens transmembrane protein 8B (TMEM8B), transcript variant 1, mRNA
		NM_001042601	Homo sapiens tetratricopeptide repeat domain 14 (TTC14), transcript variant 2, mRNA
		NM_001042610	Homo sapiens dysbindin domain containing 1 (DBNDD1), transcript variant 1, mRNA
		NM_001042616	Homo sapiens phosphatidylinositol glycan anchor biosynthesis class Y (PIGY), mRNA
		NM_001042632	Homo sapiens sorting nexin family member 21 (SNX21), transcript variant 3, mRNA
		NM_001042633	Homo sapiens sorting nexin family member 21 (SNX21), transcript variant 4, mRNA
		NM_001042646	Homo sapiens trafficking kinesin protein 1 (TRAK1), transcript variant 1, mRNA
		NM_001042665	Homo sapiens pleckstrin homology and RhoGEF domain containing G5 (PLEKHG5), transcript variant 5, mRNA
		NM_001042678	Homo sapiens ras homolog family member C (RHOC), transcript variant 2, mRNA
		NM_001042681	Homo sapiens arginine-glutamic acid dipeptide repeats (RERE), transcript variant 2, mRNA
		NM_001042682	Homo sapiens arginine-glutamic acid dipeptide repeats (RERE), transcript variant 3, mRNA
		NM_001042690	Homo sapiens Myb/SANT DNA binding domain containing 1 (MSANTD1), transcript variant 1, mRNA
		NM_001042723	Homo sapiens ryanodine receptor 1 (RYR1), transcript variant 2, mRNA
		NM_001042728	Homo sapiens retinoic acid receptor gamma (RARG), transcript variant 2, mRNA
		NM_001042780	Homo sapiens troponin T3, fast skeletal type (TNNT3), transcript variant 3, mRNA
		NM_001042781	Homo sapiens troponin T3, fast skeletal type (TNNT3), transcript variant 2, mRNA
		NM_001042782	Homo sapiens troponin T3, fast skeletal type (TNNT3), transcript variant 4, mRNA
		NM_001044370	Homo sapiens metallophosphoesterase domain containing 1 (MPPED1), mRNA
		NM_001044385	Homo sapiens transmembrane protein 237 (TMEM237), transcript variant 1, mRNA
		NM_001045476	Homo sapiens WD repeat domain 38 (WDR38), transcript variant 2, mRNA
		NM_001048181	Homo sapiens opsin 1, medium wave sensitive 2 (OPN1MW2), mRNA
		NM_001048183	Homo sapiens phosphatase and actin regulator 4 (PHACTR4), transcript variant 1, mRNA
		NM_001048194	Homo sapiens regulator of chromosome condensation 1 (RCC1), transcript variant 1, mRNA
		NM_001048195	Homo sapiens regulator of chromosome condensation 1 (RCC1), transcript variant 2, mRNA
		NM_001048199	Homo sapiens regulator of chromosome condensation 1 (RCC1), transcript variant 4, mRNA
		NM_001048200	Homo sapiens homeodomain interacting protein kinase 3 (HIPK3), transcript variant 3, mRNA
		NM_001048205	Homo sapiens REC8 meiotic recombination protein (REC8), transcript variant 2, mRNA
		NM_001048265	Homo sapiens chromosome 9 open reading frame 116 (C9orf116), transcript variant 1, mRNA
		NM_001049	Homo sapiens somatostatin receptor 1 (SSTR1), mRNA
		NM_001059	Homo sapiens tachykinin receptor 3 (TACR3), mRNA
		NM_001065	Homo sapiens TNF receptor superfamily member 1A (TNFRSF1A), transcript variant 1, mRNA
		NM_001069	Homo sapiens tubulin beta 2A class IIa (TUBB2A), transcript variant 1, mRNA
		NM_001076552	Homo sapiens acyl-CoA synthetase short chain family member 2 (ACSS2), transcript variant 2, mRNA
		NM_001076680	Homo sapiens LYR motif containing 9 (LYRM9), mRNA
		NM_001076682	Homo sapiens neural cell adhesion molecule 1 (NCAM1), transcript variant 3, mRNA
		NM_001077183	Homo sapiens TSC complex subunit 2 (TSC2), transcript variant 4, mRNA
		NM_001077186	Homo sapiens myosin heavy chain 14 (MYH14), transcript variant 1, mRNA
		NM_001077188	Homo sapiens heparan sulfate 6-O-sulfotransferase 2 (HS6ST2), transcript variant L, mRNA
		NM_001077198	Homo sapiens autophagy related 9A (ATG9A), transcript variant 1, mRNA
		NM_001077238	Homo sapiens signal peptide peptidase like 2B (SPPL2B), transcript variant 3, mRNA
		NM_001077241	Homo sapiens solute carrier family 25 member 45 (SLC25A45), transcript variant 2, mRNA
		NM_001077261	Homo sapiens nuclear receptor corepressor 2 (NCOR2), transcript variant 2, mRNA
		NM_001077262	Homo sapiens UBX domain protein 11 (UBXN11), transcript variant 3, mRNA
		NM_001077351	Homo sapiens RNA binding motif protein 23 (RBM23), transcript variant 1, mRNA
		NM_001077352	Homo sapiens RNA binding motif protein 23 (RBM23), transcript variant 3, mRNA
		NM_001077365	Homo sapiens protein O-mannosyltransferase 1 (POMT1), transcript variant 2, mRNA
		NM_001077366	Homo sapiens protein O-mannosyltransferase 1 (POMT1), transcript variant 3, mRNA
		NM_001077397	Homo sapiens interferon regulatory factor 2 binding protein 2 (IRF2BP2), transcript variant 2, mRNA
		NM_001077427	Homo sapiens LY6/PLAUR domain containing 1 (LYPD1), transcript variant 2, mRNA
		NM_001077490	Homo sapiens GNAS complex locus (GNAS), transcript variant 2, mRNA
		NM_001077494	Homo sapiens nuclear factor kappa B subunit 2 (NFKB2), transcript variant 1, mRNA
		NM_001077498	Homo sapiens family with sequence similarity 222 member B (FAM222B), transcript variant 1, mRNA
		NM_001077500	Homo sapiens kallikrein related peptidase 10 (KLK10), transcript variant 3, mRNA
		NM_001077594	Homo sapiens exocyst complex component 3 like 4 (EXOC3L4), mRNA
		NM_001077620	Homo sapiens photoreceptor disc component (PRCD), transcript variant 1, mRNA
		NM_001077621	Homo sapiens VPS37D, ESCRT-I subunit (VPS37D), mRNA
		NM_001077653	Homo sapiens T-box 20 (TBX20), transcript variant 1, mRNA
		NM_001077665	Homo sapiens ArfGAP with GTPase domain, ankyrin repeat and PH domain 6 (AGAP6), mRNA
		NM_001077710	Homo sapiens family with sequence similarity 110 member C (FAM110C), mRNA
		NM_001078171	Homo sapiens retrotransposon Gag like 8C (RTL8C), mRNA
		NM_001078172	Homo sapiens retrotransposon Gag like 8A (RTL8A), transcript variant 1, mRNA
		NM_001078173	Homo sapiens retrotransposon Gag like 8B (RTL8B), mRNA
		NM_001078177	Homo sapiens solute carrier family 29 member 1 (Augustine blood group) (SLC29A1), transcript variant 1, mRNA
		NM_001078650	Homo sapiens transmembrane protein 134 (TMEM134), transcript variant 2, mRNA
		NM_001078651	Homo sapiens transmembrane protein 134 (TMEM134), transcript variant 3, mRNA
		NM_001079514	Homo sapiens ubinuclein 1 (UBN1), transcript variant 2, mRNA
		NM_001079520	Homo sapiens dishevelled binding antagonist of beta catenin 1 (DACT1), transcript variant 2, mRNA
		NM_001079530	Homo sapiens cripto, FRL-1, cryptic family 1B (CFC1B), mRNA
		NM_001079559	Homo sapiens heterogeneous nuclear ribonucleoprotein U like 2 (HNRNPUL2), mRNA
		NM_001079669	Homo sapiens transmembrane and tetratricopeptide repeat containing 4 (TMTC4), transcript variant 2, mRNA
		NM_001079675	Homo sapiens ETS variant 4 (ETV4), transcript variant 2, mRNA
		NM_001079691	Homo sapiens NEDD4 binding protein 2 like 1 (N4BP2L1), transcript variant 2, mRNA
		NM_001079803	Homo sapiens glucosidase alpha, acid (GAA), transcript variant 2, mRNA
		NM_001079804	Homo sapiens glucosidase alpha, acid (GAA), transcript variant 3, mRNA
		NM_001079807	Homo sapiens pepsinogen 3, group I (pepsinogen A) (PGA3), mRNA
		NM_001079808	Homo sapiens pepsinogen 4, group I (pepsinogen A) (PGA4), mRNA
		NM_001079809	Homo sapiens transmembrane protein 183B (TMEM183B), mRNA
		NM_001079811	Homo sapiens galactosidase beta 1 (GLB1), transcript variant 2, mRNA
		NM_001079817	Homo sapiens insulin receptor (INSR), transcript variant 2, mRNA
		NM_001079843	Homo sapiens castor zinc finger 1 (CASZ1), transcript variant 1, mRNA
		NM_001079846	Homo sapiens CREB binding protein (CREBBP), transcript variant 2, mRNA
		NM_001079866	Homo sapiens BCS1 homolog, ubiquinol-cytochrome c reductase complex chaperone (BCS1L), transcript variant 2, mRNA
		NM_001079877	Homo sapiens RAS p21 protein activator 4 (RASA4), transcript variant 2, mRNA
		NM_001079880	Homo sapiens protein kinase D2 (PRKD2), transcript variant 2, mRNA
		NM_001079881	Homo sapiens protein kinase D2 (PRKD2), transcript variant 3, mRNA
		NM_001079882	Homo sapiens protein kinase D2 (PRKD2), transcript variant 4, mRNA
		NM_001080114	Homo sapiens LIM domain binding 3 (LDB3), transcript variant 2, mRNA
		NM_001080121	Homo sapiens prion protein (PRNP), transcript variant 3, mRNA
		NM_001080122	Homo sapiens prion protein (PRNP), transcript variant 4, mRNA
		NM_001080123	Homo sapiens prion protein (PRNP), transcript variant 5, mRNA
		NM_001080137	Homo sapiens cancer/testis antigen family 47, member A10 (CT47A10), mRNA
		NM_001080138	Homo sapiens cancer/testis antigen family 47, member A9 (CT47A9), mRNA
		NM_001080139	Homo sapiens cancer/testis antigen family 47, member A8 (CT47A8), mRNA
		NM_001080140	Homo sapiens cancer/testis antigen family 47, member A7 (CT47A7), mRNA
		NM_001080141	Homo sapiens cancer/testis antigen family 47, member A6 (CT47A6), mRNA
		NM_001080142	Homo sapiens cancer/testis antigen family 47, member A5 (CT47A5), mRNA
		NM_001080143	Homo sapiens cancer/testis antigen family 47, member A4 (CT47A4), mRNA
		NM_001080144	Homo sapiens cancer/testis antigen family 47, member A3 (CT47A3), mRNA
		NM_001080145	Homo sapiens cancer/testis antigen family 47, member A2 (CT47A2), mRNA
		NM_001080146	Homo sapiens cancer/testis antigen family 47, member A1 (CT47A1), mRNA
		NM_001080209	Homo sapiens transmembrane protein 200C (TMEM200C), mRNA
		NM_001080392	Homo sapiens KIAA1147 (KIAA1147), mRNA
		NM_001080393	Homo sapiens glucoside xylosyltransferase 2 (GXYLT2), transcript variant 1, mRNA
		NM_001080395	Homo sapiens apoptosis associated tyrosine kinase (AATK), transcript variant 1, mRNA
		NM_001080396	Homo sapiens family with sequence similarity 155 member A (FAM155A), mRNA
		NM_001080398	Homo sapiens KIAA0368 (KIAA0368), mRNA
		NM_001080400	Homo sapiens perilipin 4 (PLIN4), mRNA
		NM_001080407	Homo sapiens galactosidase beta 1 like 3 (GLB1L3), mRNA
		NM_001080410	Homo sapiens F-box protein 41 (FBXO41), mRNA
		NM_001080413	Homo sapiens NOBOX oogenesis homeobox (NOBOX), mRNA
		NM_001080414	Homo sapiens coiled-coil domain containing 88C (CCDC88C), mRNA
		NM_001080416	Homo sapiens MYB proto-oncogene like 1 (MYBL1), transcript variant 1, mRNA
		NM_001080417	Homo sapiens zinc finger protein 629 (ZNF629), transcript variant 1, mRNA
		NM_001080418	Homo sapiens DLG associated protein 3 (DLGAP3), mRNA
		NM_001080421	Homo sapiens unc-13 homolog A (UNC13A), mRNA
		NM_001080423	Homo sapiens glutamate receptor interacting protein 2 (GRIP2), mRNA
		NM_001080424	Homo sapiens lysine demethylase 6B (KDM6B), transcript variant 1, mRNA
		NM_001080429	Homo sapiens calmodulin regulated spectrin associated protein family member 3 (CAMSAP3), transcript variant 1, mRNA
		NM_001080431	Homo sapiens solute carrier family 45 member 4 (SLC45A4), transcript variant 2, mRNA
		NM_001080434	Homo sapiens lemur tyrosine kinase 3 (LMTK3), mRNA
		NM_001080436	Homo sapiens WT1 interacting protein (WTIP), mRNA
		NM_001080439	Homo sapiens heat shock transcription factor 5 (HSF5), mRNA
		NM_001080441	Homo sapiens tetratricopeptide repeat domain 36 (TTC36), transcript variant 1, mRNA
		NM_001080450	Homo sapiens BEN domain containing 3 (BEND3), mRNA
		NM_001080451	Homo sapiens serpin family A member 11 (SERPINA11), mRNA
		NM_001080453	Homo sapiens integrator complex subunit 1 (INTS1), mRNA
		NM_001080458	Homo sapiens even-skipped homeobox 2 (EVX2), mRNA
		NM_001080461	Homo sapiens UNC homeobox (UNCX), mRNA
		NM_001080464	Homo sapiens asparaginase (ASPG), mRNA
		NM_001080467	Homo sapiens myosin VB (MYO5B), mRNA
		NM_001080468	Homo sapiens syncollin (SYCN), mRNA
		NM_001080471	Homo sapiens platelet endothelial aggregation receptor 1 (PEAR1), mRNA
		NM_001080473	Homo sapiens major facilitator superfamily domain containing 2B (MFSD2B), mRNA
		NM_001080479	Homo sapiens Rho guanine nucleotide exchange factor 28 (ARHGEF28), transcript variant 1, mRNA
		NM_001080481	Homo sapiens ubiquitin specific peptidase 45 (USP45), transcript variant 1, mRNA
		NM_001080482	Homo sapiens chromosome 9 open reading frame 172 (C9orf172), mRNA
		NM_001080484	Homo sapiens cilia and flagella associated protein 74 (CFAP74), mRNA
		NM_001080487	Homo sapiens poly(A) binding protein nuclear 1 like, cytoplasmic (PABPN1L), transcript variant 1, mRNA
		NM_001080488	Homo sapiens one cut homeobox 3 (ONECUT3), mRNA
		NM_001080495	Homo sapiens trinucleotide repeat containing 18 (TNRC18), mRNA
		NM_001080505	Homo sapiens shisa family member 3 (SHISA3), mRNA
		NM_001080509	Homo sapiens tetraspanin 11 (TSPAN11), mRNA
		NM_001080510	Homo sapiens methyltransferase like 23 (METTL23), transcript variant 1, mRNA
		NM_001080512	Homo sapiens BicC family RNA binding protein 1 (BICC1), mRNA
		NM_001080523	Homo sapiens arrestin domain containing 5 (ARRDC5), mRNA
		NM_001080524	Homo sapiens chromosome 16 open reading frame 90 (C16orf90), transcript variant 1, mRNA
		NM_001080527	Homo sapiens myosin VIIB (MYO7B), mRNA
		NM_001080529	Homo sapiens WAS/WASL interacting protein family member 3 (WIPF3), mRNA
		NM_001080542	Homo sapiens Fas (TNFRSF6) binding factor 1 (FBF1), transcript variant 2, mRNA
[truncated: 57,268 more rows]
